# Supplementary material for: Single-cell eQTL mapping of human endogenous retroviruses reveals cell type-specific genetic regulation in autoimmune diseases
Source: Nat Commun. 2025 Aug 14;16:7534. doi: 10.1038/s41467-025-62779-7 (PMC12354754; doi:10.1038/s41467-025-62779-7)
Supplement: Supplementary file 3 — Supplementary Data 1-8 [file 41467_2025_62779_MOESM3_ESM.xlsx]

## Sheet: Supplementary data 1
Supplementary data 1-Genome Coordinate Information of HERVs.
chr	start	end	herv_name	strand	family
chr1	159383131	159384355	MSTA-int-chr1	+	ERVL-MaLR
chr1	226492180	226492451	HUERS-P3b-int-chr1	-	ERV1
chr1	6291168	6291531	MLT1C-chr1	+	ERVL-MaLR
chr1	26214343	26214429	MLT1K-chr1	-	ERVL-MaLR
chr1	29359333	29360290	LTR5_Hs-chr1	+	ERVK
chr1	31454103	31457948	HERVIP10F-int-chr1	-	ERV1
chr1	35651393	35651744	LTR16A1-chr1	+	ERVL
chr1	40893496	40895081	THE1D-int-chr1	-	ERVL-MaLR
chr1	42991545	42991692	LTR48B-chr1	+	ERV1
chr1	53477198	53477617	ERVL-E-int-chr1	-	ERVL
chr1	56622815	56624073	THE1D-int_dup1-chr1	+	ERVL-MaLR
chr1	65011468	65011784	LTR81B-chr1	+	Gypsy
chr1	91225975	91226258	LTR49-int-chr1	+	ERV1
chr1	94371760	94372318	LTR12-chr1	-	ERV1
chr1	104857345	104857698	THE1B-chr1	-	ERVL-MaLR
chr1	113246000	113246394	MSTD-chr1	+	ERVL-MaLR
chr1	163577784	163577900	MLT2B1-chr1	+	ERVL
chr1	166722432	166725523	MER57-int-chr1	+	ERV1
chr1	206569076	206569629	LTR49-chr1	-	ERV1
chr1	214958062	214958394	MLT1A0-chr1	-	ERVL-MaLR
chr1	217055227	217055741	LTR32-chr1	-	ERVL
chr1	221249535	221249692	MLT2C1-chr1	-	ERVL
chr1	248512441	248512769	MLT1A0_dup1-chr1	+	ERVL-MaLR
chr1	2621303	2621572	MER4B-chr1	+	ERV1
chr1	3800866	3801192	THE1A-chr1	-	ERVL-MaLR
chr1	3931848	3932322	LTR40A1-chr1	+	ERVL
chr1	4456258	4456598	THE1A_dup1-chr1	+	ERVL-MaLR
chr1	5373461	5374205	LTR8B-chr1	-	ERV1
chr1	5505018	5505327	MLT1A0_dup2-chr1	+	ERVL-MaLR
chr1	5766870	5767906	MER11C-chr1	-	ERVK
chr1	7864282	7864878	LTR48B_dup1-chr1	+	ERV1
chr1	8126323	8126631	THE1B_dup1-chr1	-	ERVL-MaLR
chr1	9174708	9175275	MLT1E1A-chr1	+	ERVL-MaLR
chr1	12713729	12714137	LTR7-chr1	+	ERV1
chr1	12844778	12845355	LTR26-chr1	+	ERV1
chr1	13500359	13500777	MER4A-chr1	+	ERV1
chr1	15597526	15597578	MSTB1-chr1	+	ERVL-MaLR
chr1	19791843	19792187	THE1B_dup2-chr1	+	ERVL-MaLR
chr1	23461701	23461982	MLT1J-chr1	+	ERVL-MaLR
chr1	25296559	25296930	THE1D-chr1	+	ERVL-MaLR
chr1	28180425	28180659	LTR33-chr1	-	ERVL
chr1	29883986	29884910	MER66-int-chr1	+	ERV1
chr1	32636724	32637249	MER67B-chr1	+	ERV1
chr1	35127220	35127463	MER4-int-chr1	-	ERV1
chr1	37355431	37355541	LTR88c-chr1	-	Other
chr1	39059424	39059593	MLT2D-chr1	+	ERVL
chr1	39714420	39714915	MER66B-chr1	+	ERV1
chr1	39976671	39977185	LTR10D-chr1	-	ERV1
chr1	44170427	44171268	MER21C-chr1	+	ERVL
chr1	47972347	47972718	MLT1A0_dup3-chr1	+	ERVL-MaLR
chr1	49545004	49545545	MLT1F2-chr1	+	ERVL-MaLR
chr1	49805984	49807706	MLT1A0-int-chr1	+	ERVL-MaLR
chr1	54918794	54919525	LTR17-chr1	-	ERV1
chr1	55312320	55312426	LTR78B-chr1	-	ERV1
chr1	56360367	56360995	MLT1G3-chr1	-	ERVL-MaLR
chr1	57802518	57802886	MSTA-chr1	+	ERVL-MaLR
chr1	59244166	59244589	MLT1B-chr1	-	ERVL-MaLR
chr1	60161527	60162596	MER11C_dup1-chr1	-	ERVK
chr1	60685066	60686571	THE1B-int-chr1	+	ERVL-MaLR
chr1	63045327	63045702	THE1C-chr1	+	ERVL-MaLR
chr1	63307747	63307922	MLT1F-chr1	+	ERVL-MaLR
chr1	63830673	63832316	THE1D-int_dup2-chr1	-	ERVL-MaLR
chr1	65927540	65929983	HERVL-int-chr1	-	ERVL
chr1	69074825	69075432	LTR49-int_dup1-chr1	-	ERV1
chr1	69729227	69730801	THE1C-int-chr1	-	ERVL-MaLR
chr1	70385605	70385969	THE1D_dup1-chr1	-	ERVL-MaLR
chr1	71171879	71173412	THE1C-int_dup1-chr1	-	ERVL-MaLR
chr1	72875650	72876245	LTR43-chr1	+	ERV1
chr1	73268944	73270539	THE1D-int_dup3-chr1	+	ERVL-MaLR
chr1	76808170	76808576	MSTD_dup1-chr1	+	ERVL-MaLR
chr1	77463519	77463652	MLT1O-chr1	-	ERVL-MaLR
chr1	78510637	78512269	MSTB-int-chr1	-	ERVL-MaLR
chr1	79036308	79037913	MSTA-int_dup1-chr1	+	ERVL-MaLR
chr1	79560560	79562081	LTR12C-chr1	-	ERV1
chr1	79953189	79954275	MER11B-chr1	-	ERVK
chr1	80477869	80478338	MLT1D-chr1	-	ERVL-MaLR
chr1	85065299	85065747	MER65A-chr1	-	ERV1
chr1	86507183	86507634	HERVK22-int-chr1	+	ERVK
chr1	86769654	86770127	MLT2B3-chr1	-	ERVL
chr1	88473318	88473881	LTR86C-chr1	-	ERVL
chr1	90308601	90308963	ERVL-B4-int-chr1	-	ERVL
chr1	91094875	91095072	LTR40a-chr1	-	ERVL
chr1	92929843	92930066	MLT1K_dup1-chr1	-	ERVL-MaLR
chr1	94109305	94109859	MLT1O_dup1-chr1	+	ERVL-MaLR
chr1	95682187	95682601	LTR16B-chr1	-	ERVL
chr1	96993279	96993919	MER39-chr1	+	ERV1
chr1	97255331	97255681	THE1B_dup3-chr1	+	ERVL-MaLR
chr1	98826787	98828384	MSTB-int_dup1-chr1	+	ERVL-MaLR
chr1	99090171	99090523	THE1B_dup4-chr1	+	ERVL-MaLR
chr1	99745711	99746121	MSTA_dup1-chr1	+	ERVL-MaLR
chr1	101449499	101450582	MER21-int-chr1	-	ERVL
chr1	101580490	101580976	MLT1F2_dup1-chr1	+	ERVL-MaLR
chr1	102367117	102367459	THE1D_dup2-chr1	+	ERVL-MaLR
chr1	102497384	102498462	MER11B_dup1-chr1	+	ERVK
chr1	103940015	103940186	LTR108a_Mam-chr1	+	ERVL
chr1	104460226	104468198	HERVE_a-int-chr1	-	ERV1
chr1	104595124	104595492	MER39_dup1-chr1	+	ERV1
chr1	104988506	104989011	MLT1E1-chr1	-	ERVL-MaLR
chr1	107347641	107348019	THE1D_dup3-chr1	-	ERVL-MaLR
chr1	108395728	108397302	THE1A-int-chr1	+	ERVL-MaLR
chr1	108658568	108658759	MER31B-chr1	+	ERV1
chr1	109837311	109839098	HUERS-P1-int-chr1	+	ERV1
chr1	113769943	113770502	MLT1L-chr1	+	ERVL-MaLR
chr1	114950069	114950390	MLT1I-chr1	+	ERVL-MaLR
chr1	115867517	115867913	MLT2C1_dup1-chr1	+	ERVL
chr1	118226104	118231410	HERV9-int-chr1	+	ERV1
chr1	119013181	119013640	MSTB2-chr1	+	ERVL-MaLR
chr1	121110456	121110807	MLT1J_dup1-chr1	-	ERVL-MaLR
chr1	145227378	145227782	MLT1B_dup1-chr1	-	ERVL-MaLR
chr1	146407253	146407581	LTR56-chr1	+	ERV1
chr1	147718112	147718153	HERVL18-int-chr1	+	ERVL
chr1	147718144	147718269	HERVL18-int_dup1-chr1	+	ERVL
chr1	149683678	149685807	MER66-int_dup1-chr1	-	ERV1
chr1	154664714	154665194	MER66B_dup1-chr1	+	ERV1
chr1	156630762	156631288	MLT1D_dup1-chr1	-	ERVL-MaLR
chr1	157941631	157942299	MLT2F-chr1	-	ERVL
chr1	158858852	158859562	LTR27C-chr1	+	ERV1
chr1	159514572	159514891	LTR41-chr1	+	ERVL
chr1	163184554	163184943	MLT1D_dup2-chr1	+	ERVL-MaLR
chr1	164888096	164890264	ERV3-16A3_I-int-chr1	+	ERVL
chr1	166330252	166330423	MLT1J_dup2-chr1	+	ERVL-MaLR
chr1	168296304	168296661	THE1B_dup5-chr1	-	ERVL-MaLR
chr1	171310984	171312402	HERV9-int_dup1-chr1	+	ERV1
chr1	172621422	172622001	MER61-int-chr1	+	ERV1
chr1	174194534	174194730	LTR86B2-chr1	+	ERVL
chr1	175242967	175248539	HERVL-int_dup1-chr1	+	ERVL
chr1	175898298	175899092	LTR1E-chr1	+	ERV1
chr1	176815546	176816149	MER4A1_-chr1	-	ERV1
chr1	177602461	177602800	MLT1J2-chr1	-	ERVL-MaLR
chr1	179437126	179437570	LTR3A-chr1	-	ERVK
chr1	179830701	179831147	LTR45-chr1	-	ERV1
chr1	180486027	180486487	LTR40c-chr1	+	ERVL
chr1	184155741	184156493	LTR8-chr1	-	ERV1
chr1	184287074	184287472	LTR18A-chr1	+	ERVL
chr1	185466844	185467629	LTR1B1-chr1	-	ERV1
chr1	186384078	186384470	MSTB1_dup1-chr1	-	ERVL-MaLR
chr1	188350108	188350507	LTR50-chr1	+	ERVL
chr1	188608165	188613138	HERVL-int_dup2-chr1	+	ERVL
chr1	188874225	188874955	LTR1B0-chr1	-	ERV1
chr1	189267833	189269076	MER52-int-chr1	-	ERV1
chr1	191364983	191365466	MER70C-chr1	+	ERVL
chr1	194509741	194511341	THE1D-int_dup4-chr1	+	ERVL-MaLR
chr1	194772955	194773313	MLT1A0_dup4-chr1	+	ERVL-MaLR
chr1	195428234	195428934	LTR8_dup1-chr1	-	ERV1
chr1	196738263	196739830	THE1C-int_dup2-chr1	-	ERVL-MaLR
chr1	198835819	198836373	MLT1E2-chr1	-	ERVL-MaLR
chr1	199753411	199753806	LTR40a_dup1-chr1	+	ERVL
chr1	201195452	201195792	MamGypLTR1b-chr1	-	Gypsy
chr1	203292179	203292708	LTR85a-chr1	-	Other
chr1	203947964	203948531	MLT1F_dup1-chr1	-	ERVL-MaLR
chr1	206306149	206308019	LTR12C_dup1-chr1	-	ERV1
chr1	209452960	209453173	HERVH-int-chr1	+	ERV1
chr1	210501392	210501803	LTR33B-chr1	-	ERVL
chr1	210632255	210632776	LTR9D-chr1	-	ERV1
chr1	210894577	210894913	MSTD_dup2-chr1	+	ERVL-MaLR
chr1	211025540	211026105	LTR14B-chr1	+	ERVK
chr1	214826582	214827155	MER51A-chr1	-	ERV1
chr1	216137487	216137855	MLT2A1-chr1	-	ERVL
chr1	220332013	220332763	LTR104_Mam-chr1	-	Gypsy
chr1	220462816	220464050	MER52C-chr1	+	ERV1
chr1	220594081	220594180	HERVL40-int-chr1	+	ERVL
chr1	224264149	224264244	MLT1H1-chr1	+	ERVL-MaLR
chr1	224526224	224526524	MLT1A0_dup5-chr1	+	ERVL-MaLR
chr1	224657358	224657409	LOR1-int-chr1	-	ERV1
chr1	224788342	224788710	THE1C_dup1-chr1	+	ERVL-MaLR
chr1	224919443	224919947	MER51A_dup1-chr1	-	ERV1
chr1	227409895	227409935	MLT2B5-chr1	-	ERVL
chr1	228720388	228720750	MLT1B_dup2-chr1	+	ERVL-MaLR
chr1	229375887	229376113	MSTB1_dup2-chr1	-	ERVL-MaLR
chr1	230162423	230163081	MER39B-chr1	+	ERV1
chr1	230555496	230555758	MER65-int-chr1	-	ERV1
chr1	230817419	230817800	MER31A-chr1	+	ERV1
chr1	233045603	233046044	MLT1N2-chr1	+	ERVL-MaLR
chr1	233177044	233177630	LTR10C-chr1	+	ERV1
chr1	234487456	234487995	MLT1L_dup1-chr1	+	ERVL-MaLR
chr1	235667245	235667501	LTR89-chr1	-	Other
chr1	239337125	239337517	MLT1D_dup3-chr1	-	ERVL-MaLR
chr1	241696323	241696958	MER41B-chr1	-	ERV1
chr1	242876404	242876615	MER65A_dup1-chr1	-	ERV1
chr1	248774252	248774896	MER4-int_dup1-chr1	+	ERV1
chr1	21949	22075	MLT1K_dup2-chr1	+	ERVL-MaLR
chr1	30694	30848	MLT1A-chr1	+	ERVL-MaLR
chr1	38256	39464	MLT1E1A-int-chr1	+	ERVL-MaLR
chr1	39465	39623	MLT1E1A_dup1-chr1	+	ERVL-MaLR
chr1	39925	40294	MLT1E1A_dup2-chr1	+	ERVL-MaLR
chr1	40736	40878	LTR16C-chr1	-	ERVL
chr1	41394	42273	ERV3-16A3_I-int_dup1-chr1	-	ERVL
chr1	42370	42504	MamRep1527-chr1	+	Other
chr1	46416	46493	LTR12F-chr1	-	ERV1
chr1	87423	87493	LTR103b_Mam-chr1	+	Other
chr1	94520	94816	MLT1H-chr1	-	ERVL-MaLR
chr1	97802	98085	MLT1I_dup1-chr1	+	ERVL-MaLR
chr1	103375	103467	LTR33_dup1-chr1	-	ERVL
chr1	103468	103616	MSTB1_dup3-chr1	+	ERVL-MaLR
chr1	103910	104160	MSTB1_dup4-chr1	+	ERVL-MaLR
chr1	104197	104215	MSTB1_dup5-chr1	+	ERVL-MaLR
chr1	104216	104254	LTR33_dup2-chr1	-	ERVL
chr1	104338	104506	LTR33_dup3-chr1	-	ERVL
chr1	107481	107773	MLT1C_dup1-chr1	+	ERVL-MaLR
chr1	113692	114101	MLT1F2_dup2-chr1	+	ERVL-MaLR
chr1	115058	115194	LTR33B_dup1-chr1	+	ERVL
chr1	115577	115714	MER65D-chr1	+	ERV1
chr1	115789	116069	MER65D_dup1-chr1	+	ERV1
chr1	117611	118100	MLT1D_dup4-chr1	+	ERVL-MaLR
chr1	119564	119944	THE1C_dup2-chr1	-	ERVL-MaLR
chr1	140785	141290	MER21C_dup1-chr1	+	ERVL
chr1	144178	144234	LTR41_dup1-chr1	-	ERVL
chr1	144577	144605	LTR41_dup2-chr1	-	ERVL
chr1	144900	144986	LTR41_dup3-chr1	-	ERVL
chr1	146052	146227	MLT1D_dup5-chr1	+	ERVL-MaLR
chr1	149865	150008	LTR37A-chr1	-	ERV1
chr1	151915	152272	MLT1D_dup6-chr1	-	ERVL-MaLR
chr1	152567	152825	MER21C_dup2-chr1	+	ERVL
chr1	153120	153429	MER21C_dup3-chr1	+	ERVL
chr1	153736	154035	MER21C_dup4-chr1	+	ERVL
chr1	154037	155099	MER11C_dup2-chr1	+	ERVK
chr1	162116	162181	MSTD_dup3-chr1	-	ERVL-MaLR
chr1	162394	162711	MSTD_dup4-chr1	-	ERVL-MaLR
chr1	201208	201376	MLT1A_dup1-chr1	+	ERVL-MaLR
chr1	201480	201651	MLT1A_dup2-chr1	+	ERVL-MaLR
chr1	204738	204862	MLT1J_dup3-chr1	-	ERVL-MaLR
chr1	205081	205453	MLT1J2_dup1-chr1	-	ERVL-MaLR
chr1	257678	257745	MLT2B3_dup1-chr1	-	ERVL
chr1	257771	257838	MLT2B3_dup2-chr1	-	ERVL
chr1	259038	259589	MER92-int-chr1	+	ERV1
chr1	259604	259773	MER92-int_dup1-chr1	+	ERV1
chr1	260074	260100	MER92-int_dup2-chr1	+	ERV1
chr1	260308	260409	MER92-int_dup3-chr1	+	ERV1
chr1	260450	260534	MER34A-chr1	+	ERV1
chr1	260946	261385	MSTA1-chr1	+	ERVL-MaLR
chr1	271097	271380	MLT1H_dup1-chr1	-	ERVL-MaLR
chr1	274386	274515	MLT1I_dup2-chr1	+	ERVL-MaLR
chr1	274608	274669	MLT1I_dup3-chr1	+	ERVL-MaLR
chr1	279941	280033	LTR33_dup4-chr1	-	ERVL
chr1	280034	280182	MSTB1_dup6-chr1	+	ERVL-MaLR
chr1	280476	280726	MSTB1_dup7-chr1	+	ERVL-MaLR
chr1	280761	280779	MSTB1_dup8-chr1	+	ERVL-MaLR
chr1	280780	280818	LTR33_dup5-chr1	-	ERVL
chr1	280902	281070	LTR33_dup6-chr1	-	ERVL
chr1	284045	284337	MLT1C_dup2-chr1	+	ERVL-MaLR
chr1	290258	290667	MLT1F2_dup3-chr1	+	ERVL-MaLR
chr1	291622	291758	LTR33B_dup2-chr1	+	ERVL
chr1	292141	292278	MER65D_dup2-chr1	+	ERV1
chr1	292355	292635	MER65D_dup3-chr1	+	ERV1
chr1	294177	294666	MLT1D_dup7-chr1	+	ERVL-MaLR
chr1	296134	296514	THE1C_dup3-chr1	-	ERVL-MaLR
chr1	348443	348942	MER92-int_dup4-chr1	+	ERV1
chr1	349009	349178	MER31-int-chr1	+	ERV1
chr1	349479	349505	MER31-int_dup1-chr1	+	ERV1
chr1	349705	349814	MER31-int_dup2-chr1	+	ERV1
chr1	349855	349939	MER34A_dup1-chr1	+	ERV1
chr1	350351	350790	MSTA1_dup1-chr1	+	ERVL-MaLR
chr1	353014	353455	MER4A1-chr1	+	ERV1
chr1	354569	354964	MLT1I_dup4-chr1	+	ERVL-MaLR
chr1	356054	356223	MLT1H2-chr1	+	ERVL-MaLR
chr1	356402	356535	MLT1H2_dup1-chr1	+	ERVL-MaLR
chr1	360231	360495	MER31B_dup1-chr1	+	ERV1
chr1	374632	375244	MER39B_dup1-chr1	-	ERV1
chr1	386049	386137	MLT1K_dup3-chr1	+	ERVL-MaLR
chr1	386143	386800	LTR9B-chr1	+	ERV1
chr1	386902	387072	MLT1K_dup4-chr1	+	ERVL-MaLR
chr1	388085	388433	MER4E1-chr1	+	ERV1
chr1	388733	389154	MER4E1_dup1-chr1	+	ERV1
chr1	390708	391164	MLT1E3-chr1	+	ERVL-MaLR
chr1	395273	395717	LTR37B-chr1	-	ERV1
chr1	396115	396269	MLT1O_dup2-chr1	-	ERVL-MaLR
chr1	396699	396748	MSTA_dup2-chr1	+	ERVL-MaLR
chr1	397060	397123	MSTA_dup3-chr1	+	ERVL-MaLR
chr1	399791	400104	LTR39-chr1	-	ERV1
chr1	400404	400705	LTR39_dup1-chr1	-	ERV1
chr1	400826	400969	LTR39_dup2-chr1	-	ERV1
chr1	402481	402608	LTR33_dup7-chr1	+	ERVL
chr1	404864	405149	MLT1H_dup2-chr1	-	ERVL-MaLR
chr1	405470	405515	MLT1H_dup3-chr1	-	ERVL-MaLR
chr1	408239	408396	MLT1I_dup5-chr1	+	ERVL-MaLR
chr1	408460	408522	MLT1I_dup6-chr1	+	ERVL-MaLR
chr1	413845	413937	LTR33_dup8-chr1	-	ERVL
chr1	413938	414086	MSTB1_dup9-chr1	+	ERVL-MaLR
chr1	414379	414629	MSTB1_dup10-chr1	+	ERVL-MaLR
chr1	414676	414694	MSTB1_dup11-chr1	+	ERVL-MaLR
chr1	414695	414733	LTR33_dup9-chr1	-	ERVL
chr1	414817	414985	LTR33_dup10-chr1	-	ERVL
chr1	429902	430382	LTR22C2-chr1	+	ERVK
chr1	437133	437253	ERVL-int-chr1	+	ERVL
chr1	463226	463465	MLT1H1_dup1-chr1	+	ERVL-MaLR
chr1	463466	463823	THE1B_dup6-chr1	-	ERVL-MaLR
chr1	463824	465387	THE1B-int_dup1-chr1	-	ERVL-MaLR
chr1	465388	465747	THE1B_dup7-chr1	-	ERVL-MaLR
chr1	465748	466024	MLT1H1_dup2-chr1	+	ERVL-MaLR
chr1	466025	466186	MLT1H1-int-chr1	+	ERVL-MaLR
chr1	466172	466423	MLT1H1-int_dup1-chr1	+	ERVL-MaLR
chr1	466428	466588	LTR64-chr1	-	ERV1
chr1	469700	470109	MLT1F2_dup4-chr1	+	ERVL-MaLR
chr1	471064	471200	LTR33B_dup3-chr1	+	ERVL
chr1	471583	471720	MER65D_dup4-chr1	+	ERV1
chr1	471796	472076	MER65D_dup5-chr1	+	ERV1
chr1	473618	474107	MLT1D_dup8-chr1	+	ERVL-MaLR
chr1	475575	475955	THE1D_dup4-chr1	-	ERVL-MaLR
chr1	495596	495748	LTR41_dup4-chr1	-	ERVL
chr1	499394	499899	MER21C_dup5-chr1	+	ERVL
chr1	500207	500276	MER21C_dup6-chr1	+	ERVL
chr1	500580	500880	MER21C_dup7-chr1	+	ERVL
chr1	503173	503198	LTR41_dup5-chr1	-	ERVL
chr1	503495	503580	LTR41_dup6-chr1	-	ERVL
chr1	508512	508605	LTR37A_dup1-chr1	-	ERV1
chr1	510507	510863	MLT1D_dup9-chr1	-	ERVL-MaLR
chr1	511158	511416	MER21C_dup8-chr1	+	ERVL
chr1	511712	512021	MER21C_dup9-chr1	+	ERVL
chr1	512328	512627	MER21C_dup10-chr1	+	ERVL
chr1	512629	513691	MER11C_dup3-chr1	+	ERVK
chr1	520712	520777	MSTD_dup5-chr1	-	ERVL-MaLR
chr1	520990	521307	MSTD_dup6-chr1	-	ERVL-MaLR
chr1	527511	527938	MLT1D_dup10-chr1	+	ERVL-MaLR
chr1	589004	589268	MER31B_dup2-chr1	+	ERV1
chr1	599079	599158	MLT1F1-chr1	-	ERVL-MaLR
chr1	602832	603444	MER39B_dup2-chr1	-	ERV1
chr1	615939	616027	MLT1K_dup5-chr1	+	ERVL-MaLR
chr1	616033	616689	LTR9B_dup1-chr1	+	ERV1
chr1	616791	616961	MLT1K_dup6-chr1	+	ERVL-MaLR
chr1	617974	618322	MER4E1_dup2-chr1	+	ERV1
chr1	618623	619044	MER4E1_dup3-chr1	+	ERV1
chr1	620598	621054	MLT1E3_dup1-chr1	+	ERVL-MaLR
chr1	625161	625605	LTR37B_dup1-chr1	-	ERV1
chr1	626003	626157	MLT1O_dup3-chr1	-	ERVL-MaLR
chr1	626587	626632	MSTA_dup4-chr1	+	ERVL-MaLR
chr1	626942	627005	MSTA_dup5-chr1	+	ERVL-MaLR
chr1	635543	635856	LTR39_dup3-chr1	-	ERV1
chr1	636156	636458	LTR39_dup4-chr1	-	ERV1
chr1	636579	636722	LTR39_dup5-chr1	-	ERV1
chr1	638234	638361	LTR33_dup11-chr1	+	ERVL
chr1	640609	640898	MLT1H_dup4-chr1	-	ERVL-MaLR
chr1	641220	641265	MLT1H_dup5-chr1	-	ERVL-MaLR
chr1	643990	644147	MLT1I_dup7-chr1	+	ERVL-MaLR
chr1	644211	644273	MLT1I_dup8-chr1	+	ERVL-MaLR
chr1	649599	649691	LTR33_dup12-chr1	-	ERVL
chr1	649692	649840	MSTB1_dup12-chr1	+	ERVL-MaLR
chr1	650133	650383	MSTB1_dup13-chr1	+	ERVL-MaLR
chr1	650424	650442	MSTB1_dup14-chr1	+	ERVL-MaLR
chr1	650443	650481	LTR33_dup13-chr1	-	ERVL
chr1	650565	650733	LTR33_dup14-chr1	-	ERVL
chr1	665643	666123	LTR22C2_dup1-chr1	+	ERVK
chr1	672112	672246	ERVL-int_dup1-chr1	+	ERVL
chr1	698203	698441	MLT1H1_dup3-chr1	+	ERVL-MaLR
chr1	698442	698799	THE1B_dup8-chr1	-	ERVL-MaLR
chr1	700364	700723	THE1B_dup9-chr1	-	ERVL-MaLR
chr1	700724	701000	MLT1H1_dup4-chr1	+	ERVL-MaLR
chr1	701001	701162	MLT1H1-int_dup2-chr1	+	ERVL-MaLR
chr1	701148	701399	MLT1H1-int_dup3-chr1	+	ERVL-MaLR
chr1	701404	701564	LTR64_dup1-chr1	-	ERV1
chr1	704677	705086	MLT1F2_dup5-chr1	+	ERVL-MaLR
chr1	706041	706177	LTR33B_dup4-chr1	+	ERVL
chr1	706560	706697	MER65D_dup6-chr1	+	ERV1
chr1	706774	707054	MER65D_dup7-chr1	+	ERV1
chr1	708596	709085	MLT1D_dup11-chr1	+	ERVL-MaLR
chr1	710553	710933	THE1C_dup4-chr1	-	ERVL-MaLR
chr1	730502	730654	LTR41_dup7-chr1	-	ERVL
chr1	733910	734062	LTR41_dup8-chr1	-	ERVL
chr1	737317	737469	LTR41_dup9-chr1	-	ERVL
chr1	741124	741629	MER21C_dup11-chr1	+	ERVL
chr1	741937	742006	MER21C_dup12-chr1	+	ERVL
chr1	742310	742610	MER21C_dup13-chr1	+	ERVL
chr1	744517	744579	LTR41_dup10-chr1	-	ERVL
chr1	744865	744912	LTR41_dup11-chr1	-	ERVL
chr1	745210	745295	LTR41_dup12-chr1	-	ERVL
chr1	746378	746536	MLT1D_dup12-chr1	+	ERVL-MaLR
chr1	750224	750317	LTR37A_dup2-chr1	-	ERV1
chr1	752224	752580	MLT1D_dup13-chr1	-	ERVL-MaLR
chr1	752876	753134	MER21C_dup14-chr1	+	ERVL
chr1	753429	753738	MER21C_dup15-chr1	+	ERVL
chr1	754046	754345	MER21C_dup16-chr1	+	ERVL
chr1	754347	755409	MER11C_dup4-chr1	+	ERVK
chr1	762580	762645	MSTD_dup7-chr1	-	ERVL-MaLR
chr1	762854	763171	MSTD_dup8-chr1	-	ERVL-MaLR
chr1	788635	788750	MER67C-chr1	-	ERV1
chr1	791822	791993	LTR67B-chr1	-	ERVL
chr1	794994	795251	LTR79-chr1	-	ERVL
chr1	813876	814012	MLT1C_dup3-chr1	+	ERVL-MaLR
chr1	828812	828970	MER41D-chr1	-	ERV1
chr1	830065	830433	MLT1A1-chr1	+	ERVL-MaLR
chr1	831109	831353	LTR78-chr1	-	ERV1
chr1	834761	834905	MLT1K_dup7-chr1	-	ERVL-MaLR
chr1	836414	836851	LTR16C_dup1-chr1	+	ERVL
chr1	862755	862926	MLT1B_dup3-chr1	-	ERVL-MaLR
chr1	888957	889347	MSTD_dup9-chr1	+	ERVL-MaLR
chr1	889928	889998	MLT1I_dup9-chr1	-	ERVL-MaLR
chr1	890325	890375	MLT1I_dup10-chr1	-	ERVL-MaLR
chr1	890614	890679	LTR41_dup13-chr1	+	ERVL
chr1	890935	891105	LOR1-int_dup1-chr1	-	ERV1
chr1	891269	891802	LOR1-int_dup2-chr1	-	ERV1
chr1	892095	892183	LOR1-int_dup3-chr1	-	ERV1
chr1	892457	892928	LOR1-int_dup4-chr1	-	ERV1
chr1	893283	893495	LTR57-int-chr1	-	ERVL
chr1	894361	894466	LTR49-int_dup2-chr1	-	ERV1
chr1	895510	895548	HERVK9-int-chr1	+	ERVK
chr1	895544	895868	HERVK9-int_dup1-chr1	-	ERVK
chr1	895870	896099	HERVK9-int_dup2-chr1	-	ERVK
chr1	896100	897617	HERVK9-int_dup3-chr1	-	ERVK
chr1	897610	898198	HERVK9-int_dup4-chr1	-	ERVK
chr1	898199	898699	MER9a2-chr1	-	ERVK
chr1	901363	901555	MER67A-chr1	-	ERV1
chr1	902970	903274	MLT1B_dup4-chr1	-	ERVL-MaLR
chr1	903382	903639	MLT1A_dup3-chr1	+	ERVL-MaLR
chr1	906474	906556	HERV16-int-chr1	-	ERVL
chr1	985600	986089	MER4A1__dup1-chr1	+	ERV1
chr1	986390	986445	MER4A1__dup2-chr1	+	ERV1
chr1	989509	989864	MSTD_dup10-chr1	-	ERVL-MaLR
chr1	993731	994041	MSTA_dup6-chr1	+	ERVL-MaLR
chr1	994335	994401	MSTA_dup7-chr1	+	ERVL-MaLR
chr1	1003379	1003425	MLT1G1-chr1	+	ERVL-MaLR
chr1	1003500	1003623	MLT1G1_dup1-chr1	+	ERVL-MaLR
chr1	1005447	1005607	MLT1H_dup6-chr1	-	ERVL-MaLR
chr1	1009113	1009245	MLT1C_dup4-chr1	+	ERVL-MaLR
chr1	1017170	1018876	LTR12C_dup2-chr1	-	ERV1
chr1	1093138	1093329	LTR78_dup1-chr1	-	ERV1
chr1	1109720	1110352	MER49-chr1	-	ERV1
chr1	1112044	1112400	MER50-chr1	+	ERV1
chr1	1112648	1112917	MER50_dup1-chr1	+	ERV1
chr1	1113212	1113335	MER50_dup2-chr1	+	ERV1
chr1	1113585	1113913	MER50_dup3-chr1	-	ERV1
chr1	1114222	1114263	MER50_dup4-chr1	-	ERV1
chr1	1114261	1114311	MER50_dup5-chr1	-	ERV1
chr1	1132633	1132986	MLT1B_dup5-chr1	-	ERVL-MaLR
chr1	1135295	1135888	MER41B_dup1-chr1	-	ERV1
chr1	1172050	1172409	MLT1D_dup14-chr1	-	ERVL-MaLR
chr1	1191595	1192108	MER9a1-chr1	-	ERVK
chr1	1214911	1215005	MLT1B_dup6-chr1	+	ERVL-MaLR
chr1	1225180	1225263	MSTD_dup11-chr1	+	ERVL-MaLR
chr1	1235837	1235999	MLT1C_dup5-chr1	+	ERVL-MaLR
chr1	1252268	1253209	LTR13_-chr1	+	ERVK
chr1	1259547	1259908	MER54A-chr1	+	ERVL
chr1	1265307	1265513	MER68-chr1	+	ERVL
chr1	1269890	1270250	THE1C_dup5-chr1	+	ERVL-MaLR
chr1	1275713	1276255	MER4B_dup1-chr1	-	ERV1
chr1	1276256	1276481	MER4B-int-chr1	-	ERV1
chr1	1276779	1277126	MER4B-int_dup1-chr1	-	ERV1
chr1	1277476	1277548	MER4B-int_dup2-chr1	-	ERV1
chr1	1277844	1278126	MER4B-int_dup3-chr1	-	ERV1
chr1	1278422	1278488	MER4B-int_dup4-chr1	-	ERV1
chr1	1279701	1279992	MER4B-int_dup5-chr1	-	ERV1
chr1	1357233	1357526	MER54A_dup1-chr1	+	ERVL
chr1	1357817	1357890	MER54A_dup2-chr1	+	ERVL
chr1	1382090	1382288	MER66C-chr1	+	ERV1
chr1	1382839	1383063	MER66C_dup1-chr1	+	ERV1
chr1	1383333	1383347	MER66C_dup2-chr1	+	ERV1
chr1	1383522	1383628	MER66C_dup3-chr1	+	ERV1
chr1	1384033	1384156	MER66-int_dup2-chr1	-	ERV1
chr1	1384716	1385121	MER66-int_dup3-chr1	+	ERV1
chr1	1410774	1410933	MER74B-chr1	-	ERVL
chr1	1411539	1411668	MER74B_dup1-chr1	-	ERVL
chr1	1412252	1412721	LTR2B-chr1	-	ERV1
chr1	1412722	1416234	Harlequin-int-chr1	-	ERV1
chr1	1416234	1416770	Harlequin-int_dup1-chr1	-	ERV1
chr1	1417072	1417504	Harlequin-int_dup2-chr1	-	ERV1
chr1	1417491	1418377	Harlequin-int_dup3-chr1	-	ERV1
chr1	1422773	1423374	MER41B_dup2-chr1	+	ERV1
chr1	1446922	1447108	LTR10A-chr1	-	ERV1
chr1	1447707	1447837	HERV9N-int-chr1	-	ERV1
chr1	1448139	1448272	HERV9N-int_dup1-chr1	-	ERV1
chr1	1448593	1448681	HERV9N-int_dup2-chr1	-	ERV1
chr1	1464275	1464412	MLT1A0_dup6-chr1	-	ERVL-MaLR
chr1	1470519	1470858	LTR10A_dup1-chr1	-	ERV1
chr1	1470859	1471236	LTR7_dup1-chr1	+	ERV1
chr1	1471237	1471375	LTR10A_dup2-chr1	-	ERV1
chr1	1491758	1491813	MLT1I_dup11-chr1	-	ERVL-MaLR
chr1	1498784	1498960	LTR10A_dup3-chr1	-	ERV1
chr1	1500198	1500270	HERVIP10F-int_dup1-chr1	-	ERV1
chr1	1500569	1500604	HERVIP10F-int_dup2-chr1	-	ERV1
chr1	1500960	1501092	HERVIP10F-int_dup3-chr1	-	ERV1
chr1	1501691	1501783	HERVIP10F-int_dup4-chr1	-	ERV1
chr1	1502812	1502909	HERV9N-int_dup3-chr1	-	ERV1
chr1	1510898	1511404	LTR10A_dup4-chr1	-	ERV1
chr1	1530110	1530165	MLT1I_dup12-chr1	-	ERVL-MaLR
chr1	1577204	1577276	MER65-int_dup1-chr1	-	ERV1
chr1	1577277	1578972	MER52A-chr1	+	ERV1
chr1	1578973	1579189	MER65-int_dup2-chr1	-	ERV1
chr1	1580343	1581246	LTR5_Hs_dup1-chr1	+	ERVK
chr1	1581514	1581637	LTR57-int_dup1-chr1	-	ERVL
chr1	1581915	1582017	LOR1-int_dup5-chr1	-	ERV1
chr1	1582321	1582527	MER65-int_dup3-chr1	-	ERV1
chr1	1582794	1583236	MLT1H_dup7-chr1	+	ERVL-MaLR
chr1	1584939	1585114	MER65-int_dup4-chr1	-	ERV1
chr1	1586154	1586206	MER65A_dup2-chr1	-	ERV1
chr1	1586208	1586449	MER52C_dup1-chr1	+	ERV1
chr1	1586804	1586902	MER65A_dup3-chr1	-	ERV1
chr1	1587826	1587894	MER65A_dup4-chr1	-	ERV1
chr1	1588480	1588697	MER65A_dup5-chr1	-	ERV1
chr1	1590889	1591262	MER83-chr1	+	ERV1
chr1	1591558	1591617	MER83_dup1-chr1	+	ERV1
chr1	1591642	1591761	MLT1C_dup6-chr1	+	ERVL-MaLR
chr1	1591780	1591845	MER21C_dup17-chr1	+	ERVL
chr1	1592002	1592098	MER21C_dup18-chr1	+	ERVL
chr1	1592099	1592227	MLT1C_dup7-chr1	+	ERVL-MaLR
chr1	1609966	1610049	MER65D_dup8-chr1	+	ERV1
chr1	1610095	1610181	MER65D_dup9-chr1	+	ERV1
chr1	1610182	1610533	THE1C_dup6-chr1	+	ERVL-MaLR
chr1	1610534	1610720	MER65D_dup10-chr1	+	ERV1
chr1	1610721	1610829	LTR26B-chr1	-	ERV1
chr1	1610930	1611407	LTR42-chr1	-	ERVL
chr1	1612173	1612414	MER4D-chr1	-	ERV1
chr1	1612418	1612493	MER49_dup1-chr1	-	ERV1
chr1	1661233	1661372	MER65B-chr1	+	ERV1
chr1	1683131	1683546	MER21C_dup19-chr1	-	ERVL
chr1	1683792	1683884	MER21C_dup20-chr1	-	ERVL
chr1	1727139	1727279	MER65B_dup1-chr1	+	ERV1
chr1	1767816	1767894	MLT1B_dup7-chr1	+	ERVL-MaLR
chr1	1768195	1768255	MLT1B_dup8-chr1	+	ERVL-MaLR
chr1	1768567	1768805	MLT1B_dup9-chr1	+	ERVL-MaLR
chr1	1848882	1849292	MER21C_dup21-chr1	+	ERVL
chr1	1872992	1873057	MLT1H_dup8-chr1	+	ERVL-MaLR
chr1	1873200	1873587	MLT1H_dup9-chr1	+	ERVL-MaLR
chr1	1875825	1876228	MLT1C_dup8-chr1	+	ERVL-MaLR
chr1	1910681	1910785	LTR16E1-chr1	-	ERVL
chr1	1911129	1911253	ERV3-16A3_I-int_dup2-chr1	-	ERVL
chr1	1911585	1911705	ERV3-16A3_LTR-chr1	-	ERVL
chr1	1911994	1912151	MLT2D_dup1-chr1	-	ERVL
chr1	1912457	1912496	MLT2D_dup2-chr1	-	ERVL
chr1	1943716	1944106	MLT1D_dup15-chr1	-	ERVL-MaLR
chr1	1951024	1951363	THE1D_dup5-chr1	-	ERVL-MaLR
chr1	1975177	1975263	MER31A_dup1-chr1	+	ERV1
chr1	1975906	1976203	MLT1A0_dup7-chr1	-	ERVL-MaLR
chr1	1976204	1976534	MSTB-chr1	+	ERVL-MaLR
chr1	1977148	1977212	MSTB_dup1-chr1	+	ERVL-MaLR
chr1	1977213	1977268	MLT1A0_dup8-chr1	-	ERVL-MaLR
chr1	1977727	1977824	ERVL-E-int_dup1-chr1	+	ERVL
chr1	1978533	1978799	MLT1D_dup16-chr1	+	ERVL-MaLR
chr1	1981143	1981387	ERVL-E-int_dup2-chr1	+	ERVL
chr1	1989071	1989156	LTR18B-chr1	+	ERVL
chr1	1989143	1989459	LTR18B_dup1-chr1	+	ERVL
chr1	2000471	2000851	MLT1C_dup9-chr1	-	ERVL-MaLR
chr1	2009348	2009835	ERV3-16A3_LTR_dup1-chr1	+	ERVL
chr1	2009838	2010126	HERV16-int_dup1-chr1	+	ERVL
chr1	2010441	2010935	HERV16-int_dup2-chr1	+	ERVL
chr1	2033460	2033527	LTR16E1_dup1-chr1	-	ERVL
chr1	2033541	2033904	MLT1C_dup10-chr1	-	ERVL-MaLR
chr1	2034249	2034302	LTR16E1_dup2-chr1	-	ERVL
chr1	2035564	2035833	ERVL-E-int_dup3-chr1	-	ERVL
chr1	2036986	2037326	MLT1A0_dup9-chr1	-	ERVL-MaLR
chr1	2037619	2038028	MLT1C_dup11-chr1	+	ERVL-MaLR
chr1	2038281	2038368	ERVL-E-int_dup4-chr1	-	ERVL
chr1	2038526	2039015	LTR16E1_dup3-chr1	-	ERVL
chr1	2039341	2039490	LTR81B_dup1-chr1	+	Gypsy
chr1	2040701	2040800	LTR40a_dup2-chr1	+	ERVL
chr1	2040879	2041010	LTR81-chr1	+	Gypsy
chr1	2068515	2068663	MLT1D_dup17-chr1	-	ERVL-MaLR
chr1	2072309	2072780	MER74A-chr1	-	ERVL
chr1	2089435	2089731	MLT1A0_dup10-chr1	-	ERVL-MaLR
chr1	2089732	2089800	MLT1B_dup10-chr1	-	ERVL-MaLR
chr1	2089909	2090243	MLT1B_dup11-chr1	-	ERVL-MaLR
chr1	2097759	2098300	LTR10A_dup5-chr1	-	ERV1
chr1	2103942	2104305	LTR52-chr1	-	ERVL
chr1	2108760	2108974	MLT1D_dup18-chr1	-	ERVL-MaLR
chr1	2108986	2109191	MLT1D_dup19-chr1	-	ERVL-MaLR
chr1	2115428	2116169	MER21C_dup22-chr1	-	ERVL
chr1	2121152	2121339	MLT-int-chr1	-	ERVL-MaLR
chr1	2121340	2121444	MLT1A_dup4-chr1	+	ERVL-MaLR
chr1	2124513	2124680	MLT1A_dup5-chr1	+	ERVL-MaLR
chr1	2130492	2130860	MLT2C1_dup2-chr1	-	ERVL
chr1	2132844	2132930	MLT1B_dup12-chr1	-	ERVL-MaLR
chr1	2132924	2132996	MLT1B_dup13-chr1	-	ERVL-MaLR
chr1	2136795	2136898	MLT1C_dup12-chr1	-	ERVL-MaLR
chr1	2136899	2137477	MLT2B3_dup3-chr1	-	ERVL
chr1	2137478	2137605	MLT1C_dup13-chr1	-	ERVL-MaLR
chr1	2156876	2157339	MLT2B1_dup1-chr1	-	ERVL
chr1	2157340	2157396	MER68_dup1-chr1	-	ERVL
chr1	2157872	2157977	MER68_dup2-chr1	-	ERVL
chr1	2164257	2164645	MER54A_dup3-chr1	-	ERVL
chr1	2188468	2188581	MLT1A_dup6-chr1	-	ERVL-MaLR
chr1	2223082	2223263	LTR16C_dup2-chr1	+	ERVL
chr1	2223722	2223767	LTR16C_dup3-chr1	+	ERVL
chr1	2277285	2277630	THE1A_dup2-chr1	+	ERVL-MaLR
chr1	2278567	2278716	MLT1A0_dup11-chr1	-	ERVL-MaLR
chr1	2349237	2349309	LTR81C-chr1	+	Gypsy
chr1	2368191	2368634	MER66B_dup2-chr1	-	ERV1
chr1	2383092	2383334	LTR41C-chr1	+	ERVL
chr1	2383347	2383438	LTR41C_dup1-chr1	+	ERVL
chr1	2383456	2383681	ERVL-E-int_dup5-chr1	-	ERVL
chr1	2384393	2384801	MER34C_-chr1	+	ERV1
chr1	2423400	2423980	LTR26_dup1-chr1	-	ERV1
chr1	2448196	2448623	MLT1C_dup14-chr1	-	ERVL-MaLR
chr1	2565572	2565645	MLT1A0_dup12-chr1	-	ERVL-MaLR
chr1	2565942	2566161	MLT1A0_dup13-chr1	-	ERVL-MaLR
chr1	2570397	2570749	MLT1B_dup14-chr1	-	ERVL-MaLR
chr1	2575163	2575518	MLT1B_dup15-chr1	-	ERVL-MaLR
chr1	2576130	2576321	MLT1B_dup16-chr1	-	ERVL-MaLR
chr1	2582327	2582729	MER65A_dup6-chr1	-	ERV1
chr1	2582751	2582875	MLT1A0_dup14-chr1	+	ERVL-MaLR
chr1	2583533	2583965	LTR40c_dup1-chr1	+	ERVL
chr1	2584733	2584930	MER34-chr1	+	ERV1
chr1	2607613	2608042	MER89-chr1	-	ERV1
chr1	2618089	2618459	MSTB1_dup15-chr1	+	ERVL-MaLR
chr1	2618925	2619262	MLT1H_dup10-chr1	+	ERVL-MaLR
chr1	2620539	2620737	MLT1A_dup7-chr1	+	ERVL-MaLR
chr1	2620815	2621003	MER4B_dup2-chr1	+	ERV1
chr1	2621862	2622049	MER4B_dup3-chr1	+	ERV1
chr1	2622042	2622173	MLT1A_dup8-chr1	+	ERVL-MaLR
chr1	2624743	2625128	MSTA_dup8-chr1	-	ERVL-MaLR
chr1	2625129	2625291	MSTA-int_dup2-chr1	-	ERVL-MaLR
chr1	2625292	2626288	HERVL-int_dup3-chr1	+	ERVL
chr1	2635950	2636317	MER4A1_dup1-chr1	-	ERV1
chr1	2636730	2636853	LTR27B-chr1	-	ERV1
chr1	2794989	2795050	MLT1H2_dup2-chr1	-	ERVL-MaLR
chr1	2795262	2795681	MLT1H_dup11-chr1	-	ERVL-MaLR
chr1	2795743	2795910	LTR106_Mam-chr1	-	Other
chr1	2795911	2796246	MLT1A1_dup1-chr1	+	ERVL-MaLR
chr1	2796253	2796387	LTR106_Mam_dup1-chr1	-	Other
chr1	2807199	2807535	MER31B_dup3-chr1	-	ERV1
chr1	2816493	2816921	MLT1H_dup12-chr1	-	ERVL-MaLR
chr1	2823312	2823711	MLT1D_dup20-chr1	-	ERVL-MaLR
chr1	2823715	2824095	MLT2B4-chr1	+	ERVL
chr1	2824104	2824159	MLT1D_dup21-chr1	-	ERVL-MaLR
chr1	2824395	2824762	MSTA_dup9-chr1	-	ERVL-MaLR
chr1	2825747	2826007	MLT1B_dup17-chr1	-	ERVL-MaLR
chr1	2827928	2828439	MER9a1_dup1-chr1	-	ERVK
chr1	2832147	2832460	MLT1A1_dup2-chr1	+	ERVL-MaLR
chr1	2839855	2840414	MER51A_dup2-chr1	-	ERV1
chr1	2840476	2840825	LTR52_dup1-chr1	+	ERVL
chr1	2840973	2841074	LTR52_dup2-chr1	+	ERVL
chr1	2841740	2842100	MLT1A0_dup15-chr1	+	ERVL-MaLR
chr1	2843019	2843225	LTR40b-chr1	-	ERVL
chr1	2844894	2844957	MLT1D_dup22-chr1	-	ERVL-MaLR
chr1	2845267	2845681	MLT1D_dup23-chr1	-	ERVL-MaLR
chr1	2885561	2885968	MLT1C_dup15-chr1	-	ERVL-MaLR
chr1	2888794	2889008	MLT1E2_dup1-chr1	-	ERVL-MaLR
chr1	2890657	2890723	MLT1C_dup16-chr1	-	ERVL-MaLR
chr1	2890761	2891150	MLT1C_dup17-chr1	-	ERVL-MaLR
chr1	2894902	2895344	MLT1C_dup18-chr1	-	ERVL-MaLR
chr1	2897224	2898434	ERVL-E-int_dup6-chr1	-	ERVL
chr1	2898441	2898560	MLT1C_dup19-chr1	-	ERVL-MaLR
chr1	2898591	2898753	MLT1C_dup20-chr1	-	ERVL-MaLR
chr1	2899033	2899043	MLT1C_dup21-chr1	-	ERVL-MaLR
chr1	2899083	2899173	MLT1C_dup22-chr1	-	ERVL-MaLR
chr1	2900966	2901132	ERVL-B4-int_dup1-chr1	-	ERVL
chr1	2901763	2902204	MLT1D_dup24-chr1	+	ERVL-MaLR
chr1	2907725	2907847	MLT1B_dup18-chr1	+	ERVL-MaLR
chr1	2907936	2908125	MLT1B_dup19-chr1	+	ERVL-MaLR
chr1	2909617	2909746	MLT1B_dup20-chr1	+	ERVL-MaLR
chr1	2917729	2918069	MLT1C_dup23-chr1	-	ERVL-MaLR
chr1	2924889	2925151	MLT1D_dup25-chr1	+	ERVL-MaLR
chr1	2929432	2929813	MLT1B_dup21-chr1	-	ERVL-MaLR
chr1	2934499	2934879	MLT1B_dup22-chr1	+	ERVL-MaLR
chr1	2944394	2944503	MLT1A_dup9-chr1	-	ERVL-MaLR
chr1	2950495	2950774	MLT1C_dup24-chr1	+	ERVL-MaLR
chr1	2954590	2954963	THE1C_dup7-chr1	-	ERVL-MaLR
chr1	2954966	2956535	THE1C-int_dup3-chr1	-	ERVL-MaLR
chr1	2956536	2956910	THE1C_dup8-chr1	-	ERVL-MaLR
chr1	2962367	2962687	MLT1B_dup23-chr1	+	ERVL-MaLR
chr1	2965979	2966418	MLT1C_dup25-chr1	+	ERVL-MaLR
chr1	2971537	2971588	MLT1K_dup8-chr1	+	ERVL-MaLR
chr1	2993727	2994218	MLT1E3_dup2-chr1	-	ERVL-MaLR
chr1	2994375	2994817	MLT1J_dup4-chr1	+	ERVL-MaLR
chr1	2998457	2998848	MSTA_dup10-chr1	-	ERVL-MaLR
chr1	2998849	2998953	ERV3-16A3_I-int_dup3-chr1	-	ERVL
chr1	3001016	3001206	LTR16A1_dup1-chr1	-	ERVL
chr1	3002414	3002759	ERVL-B4-int_dup2-chr1	-	ERVL
chr1	3002845	3003699	ERVL-B4-int_dup3-chr1	-	ERVL
chr1	3004196	3004406	ERVL-E-int_dup7-chr1	+	ERVL
chr1	3006305	3006735	MSTB_dup2-chr1	+	ERVL-MaLR
chr1	3006736	3008389	MSTB-int_dup2-chr1	+	ERVL-MaLR
chr1	3008393	3008814	MSTB_dup3-chr1	+	ERVL-MaLR
chr1	3008924	3009021	MLT1F2_dup6-chr1	+	ERVL-MaLR
chr1	3010061	3010127	THE1B_dup10-chr1	-	ERVL-MaLR
chr1	3010738	3011038	THE1B_dup11-chr1	-	ERVL-MaLR
chr1	3011205	3011520	MLT1C_dup26-chr1	-	ERVL-MaLR
chr1	3013458	3013762	MLT1F2_dup7-chr1	+	ERVL-MaLR
chr1	3013982	3014365	MLT1B_dup24-chr1	+	ERVL-MaLR
chr1	3015615	3015771	MLT1A_dup10-chr1	+	ERVL-MaLR
chr1	3033129	3033510	MLT2D_dup3-chr1	+	ERVL
chr1	3036644	3036789	MER31B_dup4-chr1	+	ERV1
chr1	3037920	3038056	LTR37A_dup3-chr1	+	ERV1
chr1	3053172	3053631	MSTA_dup11-chr1	-	ERVL-MaLR
chr1	3057913	3058344	MLT1D_dup26-chr1	-	ERVL-MaLR
chr1	3103148	3103477	MLT1B_dup25-chr1	-	ERVL-MaLR
chr1	3159276	3159654	MLT1B_dup26-chr1	-	ERVL-MaLR
chr1	3163523	3163893	MLT1C_dup27-chr1	-	ERVL-MaLR
chr1	3173983	3174404	MLT1C_dup28-chr1	-	ERVL-MaLR
chr1	3203495	3203858	MLT1C_dup29-chr1	-	ERVL-MaLR
chr1	3257230	3257617	MLT1I_dup13-chr1	+	ERVL-MaLR
chr1	3325546	3325748	MLT1C_dup30-chr1	-	ERVL-MaLR
chr1	3326203	3326441	MLT1C_dup31-chr1	-	ERVL-MaLR
chr1	3333649	3334048	MSTB_dup4-chr1	+	ERVL-MaLR
chr1	3428736	3428993	MLT1C_dup32-chr1	+	ERVL-MaLR
chr1	3429066	3429267	MLT1C_dup33-chr1	+	ERVL-MaLR
chr1	3442544	3442893	MER89_dup1-chr1	-	ERV1
chr1	3512452	3512820	THE1B_dup12-chr1	+	ERVL-MaLR
chr1	3518097	3518255	MLT1A0_dup16-chr1	+	ERVL-MaLR
chr1	3524906	3525098	MLT1C_dup34-chr1	+	ERVL-MaLR
chr1	3528445	3528945	MLT1D_dup27-chr1	+	ERVL-MaLR
chr1	3540576	3540898	MLT1A0_dup17-chr1	-	ERVL-MaLR
chr1	3554517	3554622	MLT1D_dup28-chr1	-	ERVL-MaLR
chr1	3554667	3554904	MLT1D_dup29-chr1	-	ERVL-MaLR
chr1	3556957	3557315	MLT1D_dup30-chr1	+	ERVL-MaLR
chr1	3558525	3558828	LTR10B2-chr1	+	ERV1
chr1	3563997	3564478	LTR21C-chr1	-	ERVL
chr1	3575496	3575853	THE1B_dup13-chr1	-	ERVL-MaLR
chr1	3587046	3587733	LTR62-chr1	+	ERVL
chr1	3588948	3589362	MLT1C_dup35-chr1	+	ERVL-MaLR
chr1	3597495	3597874	MLT1C_dup36-chr1	+	ERVL-MaLR
chr1	3605759	3605812	LTR33_dup15-chr1	+	ERVL
chr1	3617308	3617392	MLT1D_dup31-chr1	+	ERVL-MaLR
chr1	3617655	3617896	MLT1D_dup32-chr1	+	ERVL-MaLR
chr1	3619433	3619776	THE1D_dup6-chr1	+	ERVL-MaLR
chr1	3619777	3620647	THE1D-int_dup5-chr1	+	ERVL-MaLR
chr1	3620648	3621643	LTR13-chr1	-	ERVK
chr1	3621644	3622155	THE1D-int_dup6-chr1	+	ERVL-MaLR
chr1	3622156	3622504	THE1D_dup7-chr1	+	ERVL-MaLR
chr1	3657110	3657518	MLT1C_dup37-chr1	-	ERVL-MaLR
chr1	3658269	3658824	MER34C2-chr1	-	ERV1
chr1	3658827	3658892	MER34C2_dup1-chr1	-	ERV1
chr1	3658860	3658928	MER34C2_dup2-chr1	-	ERV1
chr1	3659980	3661422	MER31-int_dup3-chr1	-	ERV1
chr1	3662279	3662728	MER34C2_dup3-chr1	-	ERV1
chr1	3663232	3663407	MER39_dup2-chr1	-	ERV1
chr1	3663775	3663854	MER39_dup3-chr1	-	ERV1
chr1	3666866	3667405	MLT1D_dup33-chr1	+	ERVL-MaLR
chr1	3683325	3683403	MLT1K_dup9-chr1	-	ERVL-MaLR
chr1	3683529	3683921	MLT1K_dup10-chr1	-	ERVL-MaLR
chr1	3748219	3749146	LTR13A-chr1	-	ERVK
chr1	3751583	3751609	LTR45C-chr1	+	ERV1
chr1	3751901	3752001	LTR45C_dup1-chr1	+	ERV1
chr1	3752281	3752378	LTR45C_dup2-chr1	+	ERV1
chr1	3759890	3760137	MLT1K_dup11-chr1	-	ERVL-MaLR
chr1	3793022	3793116	LTR8A-chr1	+	ERV1
chr1	3793393	3793914	LTR8A_dup1-chr1	+	ERV1
chr1	3794221	3794339	LTR8A_dup2-chr1	+	ERV1
chr1	3796692	3797417	MER4A_dup1-chr1	-	ERV1
chr1	3798151	3798167	MER4D1-chr1	+	ERV1
chr1	3798479	3798689	MER4D1_dup1-chr1	+	ERV1
chr1	3798995	3799228	MER4D1_dup2-chr1	+	ERV1
chr1	3799584	3800003	LTR38-chr1	+	ERV1
chr1	3800005	3800448	LTR38-int-chr1	+	ERV1
chr1	3800435	3800865	LTR38-int_dup1-chr1	+	ERV1
chr1	3801195	3801468	HERVK13-int-chr1	+	ERVK
chr1	3801472	3801948	LTR13_dup1-chr1	-	ERVK
chr1	3801949	3803126	HERVK13-int_dup1-chr1	-	ERVK
chr1	3803436	3803669	HERVK13-int_dup2-chr1	-	ERVK
chr1	3803659	3805070	HERVK13-int_dup3-chr1	-	ERVK
chr1	3805059	3805231	HERVK13-int_dup4-chr1	-	ERVK
chr1	3805219	3805729	HERVK13-int_dup5-chr1	-	ERVK
chr1	3805727	3805932	HERVK13-int_dup6-chr1	-	ERVK
chr1	3805933	3806930	LTR13_dup2-chr1	-	ERVK
chr1	3806931	3807419	LOR1-int_dup6-chr1	+	ERV1
chr1	3807769	3808103	MSTA_dup12-chr1	-	ERVL-MaLR
chr1	3808911	3809096	MLT1A1_dup3-chr1	-	ERVL-MaLR
chr1	3809682	3809804	MLT1A1_dup4-chr1	-	ERVL-MaLR
chr1	3809861	3810309	LTR3B_-chr1	+	ERVK
chr1	3817714	3818097	MLT1H_dup13-chr1	+	ERVL-MaLR
chr1	3819823	3820015	MLT1E1_dup1-chr1	+	ERVL-MaLR
chr1	3822332	3822497	LTR78B_dup1-chr1	+	ERV1
chr1	3824039	3824097	MSTA_dup13-chr1	+	ERVL-MaLR
chr1	3824385	3824423	MSTA_dup14-chr1	+	ERVL-MaLR
chr1	3851183	3851308	LTR79_dup1-chr1	+	ERVL
chr1	3852674	3853095	MLT1C_dup38-chr1	+	ERVL-MaLR
chr1	3870035	3870139	MLT1B_dup27-chr1	-	ERVL-MaLR
chr1	3871683	3872098	MSTA_dup15-chr1	-	ERVL-MaLR
chr1	3879376	3879715	MLT1A_dup11-chr1	+	ERVL-MaLR
chr1	3879943	3880467	MER77-chr1	+	ERVL
chr1	3886966	3887047	LTR3A_dup1-chr1	+	ERVK
chr1	3908504	3908664	MER77B-chr1	-	ERVL
chr1	3908666	3908850	MSTA_dup16-chr1	-	ERVL-MaLR
chr1	3908879	3909380	MER77B_dup1-chr1	-	ERVL
chr1	3917711	3917943	MLT1K_dup12-chr1	-	ERVL-MaLR
chr1	3918344	3918698	THE1B_dup14-chr1	+	ERVL-MaLR
chr1	3922057	3922698	MER51A_dup3-chr1	-	ERV1
chr1	3922795	3923256	MLT1C_dup39-chr1	+	ERVL-MaLR
chr1	3924185	3924283	LTR105_Mam-chr1	-	ERVL
chr1	3926208	3926528	MLT1D_dup34-chr1	-	ERVL-MaLR
chr1	3926529	3926584	MLT2B2-chr1	-	ERVL
chr1	3927523	3927978	MLT2B2_dup1-chr1	-	ERVL
chr1	3928970	3929146	MLT1C_dup40-chr1	+	ERVL-MaLR
chr1	3930771	3931038	MLT1C_dup41-chr1	+	ERVL-MaLR
chr1	3932325	3932573	HERVL40-int_dup1-chr1	+	ERVL
chr1	3932641	3932713	HERVL40-int_dup2-chr1	+	ERVL
chr1	3932733	3933030	HERVL40-int_dup3-chr1	+	ERVL
chr1	3933614	3933668	HERVL40-int_dup4-chr1	+	ERVL
chr1	3933813	3933965	HERVL40-int_dup5-chr1	+	ERVL
chr1	3939318	3939653	MLT1K_dup13-chr1	-	ERVL-MaLR
chr1	3939653	3939747	MLT1K_dup14-chr1	-	ERVL-MaLR
chr1	3942395	3942748	MLT1B_dup28-chr1	+	ERVL-MaLR
chr1	3950130	3950440	THE1B_dup15-chr1	+	ERVL-MaLR
chr1	3952090	3952245	MLT1J2_dup2-chr1	+	ERVL-MaLR
chr1	3955684	3955767	MER92B-chr1	-	ERV1
chr1	3955873	3955921	MER92B_dup1-chr1	-	ERV1
chr1	3955922	3956539	LTR10E-chr1	+	ERV1
chr1	3956540	3956615	MER92B_dup2-chr1	-	ERV1
chr1	3961409	3961548	MER34A_dup2-chr1	-	ERV1
chr1	3961859	3962273	MER34A_dup3-chr1	-	ERV1
chr1	3962418	3962456	MER31B_dup5-chr1	-	ERV1
chr1	3962748	3962815	MER31B_dup6-chr1	-	ERV1
chr1	3963125	3963482	MER31B_dup7-chr1	-	ERV1
chr1	3965487	3965976	MER66B_dup3-chr1	+	ERV1
chr1	3966210	3966649	MLT1C_dup42-chr1	-	ERVL-MaLR
chr1	3967557	3967838	MLT1C_dup43-chr1	+	ERVL-MaLR
chr1	3968661	3969080	LTR16E2-chr1	-	ERVL
chr1	3969312	3969956	ERVL-E-int_dup8-chr1	-	ERVL
chr1	3970283	3970762	LTR16E1_dup4-chr1	-	ERVL
chr1	3972485	3972910	MSTB_dup5-chr1	-	ERVL-MaLR
chr1	3978304	3978479	MLT1H2_dup3-chr1	+	ERVL-MaLR
chr1	3980226	3980592	THE1C_dup9-chr1	-	ERVL-MaLR
chr1	3980978	3981146	MLT1J_dup5-chr1	-	ERVL-MaLR
chr1	3982737	3983088	MLT1B_dup29-chr1	+	ERVL-MaLR
chr1	3986827	3987339	MLT1E1A_dup3-chr1	-	ERVL-MaLR
chr1	3989857	3990228	THE1C_dup10-chr1	+	ERVL-MaLR
chr1	3994484	3994630	MLT1C_dup44-chr1	+	ERVL-MaLR
chr1	3994777	3995031	MLT1C_dup45-chr1	+	ERVL-MaLR
chr1	4000147	4000371	MLT1A0_dup18-chr1	-	ERVL-MaLR
chr1	4002656	4003132	MLT1D_dup35-chr1	+	ERVL-MaLR
chr1	4006674	4006974	MLT1F1_dup1-chr1	-	ERVL-MaLR
chr1	4007947	4008110	MLT1F1_dup2-chr1	-	ERVL-MaLR
chr1	4021846	4022122	MLT2D_dup4-chr1	-	ERVL
chr1	4022247	4022353	MLT2D_dup5-chr1	-	ERVL
chr1	4023832	4024267	MLT1C_dup46-chr1	-	ERVL-MaLR
chr1	4024423	4024762	MLT1A_dup12-chr1	+	ERVL-MaLR
chr1	4029207	4029569	MSTD_dup12-chr1	+	ERVL-MaLR
chr1	4032202	4032292	LTR85c-chr1	+	Other
chr1	4032864	4033221	MLT1C_dup47-chr1	+	ERVL-MaLR
chr1	4033735	4034325	MER21B-chr1	-	ERVL
chr1	4043235	4043292	MLT1J_dup6-chr1	+	ERVL-MaLR
chr1	4043423	4043650	MLT1J_dup7-chr1	+	ERVL-MaLR
chr1	4044373	4044484	MLT1C_dup48-chr1	+	ERVL-MaLR
chr1	4044853	4045013	LTR78_dup2-chr1	-	ERV1
chr1	4045740	4045840	MLT1O_dup4-chr1	-	ERVL-MaLR
chr1	4045846	4045923	MLT2D_dup6-chr1	+	ERVL
chr1	4046283	4046388	LTR85a_dup1-chr1	+	Other
chr1	4055844	4056067	MLT1A0_dup19-chr1	+	ERVL-MaLR
chr1	4056068	4056419	THE1D_dup8-chr1	+	ERVL-MaLR
chr1	4056420	4056557	MLT1A0_dup20-chr1	+	ERVL-MaLR
chr1	4060995	4061468	MLT1D_dup36-chr1	+	ERVL-MaLR
chr1	4070239	4070844	LTR24C-chr1	-	ERV1
chr1	4075324	4075419	MLT1C_dup49-chr1	-	ERVL-MaLR
chr1	4076438	4076607	MER77B_dup2-chr1	-	ERVL
chr1	4078925	4079092	MER77_dup1-chr1	-	ERVL
chr1	4079386	4079492	MER77_dup2-chr1	-	ERVL
chr1	4079493	4079842	THE1B_dup16-chr1	-	ERVL-MaLR
chr1	4079843	4080147	MER77_dup3-chr1	-	ERVL
chr1	4081151	4081569	MSTB_dup6-chr1	-	ERVL-MaLR
chr1	4087345	4087757	MSTC-chr1	-	ERVL-MaLR
chr1	4089040	4089477	MLT1C_dup50-chr1	-	ERVL-MaLR
chr1	4091651	4091737	MLT1J1-chr1	+	ERVL-MaLR
chr1	4093066	4093416	THE1B_dup17-chr1	-	ERVL-MaLR
chr1	4094549	4094954	MLT1C_dup51-chr1	+	ERVL-MaLR
chr1	4095032	4095096	MLT1C_dup52-chr1	+	ERVL-MaLR
chr1	4095401	4095463	MLT1C_dup53-chr1	+	ERVL-MaLR
chr1	4096893	4097691	MER21A-chr1	-	ERVL
chr1	4098003	4098062	MER21A_dup1-chr1	-	ERVL
chr1	4098063	4098480	MSTB_dup7-chr1	-	ERVL-MaLR
chr1	4099204	4099567	THE1D_dup9-chr1	+	ERVL-MaLR
chr1	4106153	4106484	MLT1J_dup8-chr1	-	ERVL-MaLR
chr1	4106536	4106590	MLT1J_dup9-chr1	-	ERVL-MaLR
chr1	4108068	4108440	MLT1B_dup30-chr1	-	ERVL-MaLR
chr1	4109776	4110327	MLT1K_dup15-chr1	+	ERVL-MaLR
chr1	4112308	4112735	MLT1O_dup5-chr1	+	ERVL-MaLR
chr1	4115899	4115953	MLT1C_dup54-chr1	-	ERVL-MaLR
chr1	4116481	4116730	MLT1C_dup55-chr1	-	ERVL-MaLR
chr1	4117022	4117167	MLT1C_dup56-chr1	-	ERVL-MaLR
chr1	4117199	4117533	MLT1I_dup14-chr1	+	ERVL-MaLR
chr1	4120112	4120464	MLT1B_dup31-chr1	-	ERVL-MaLR
chr1	4123185	4123351	MLT1J2_dup3-chr1	+	ERVL-MaLR
chr1	4126829	4126960	MLT1J1_dup1-chr1	-	ERVL-MaLR
chr1	4126961	4127388	MSTA_dup17-chr1	+	ERVL-MaLR
chr1	4127389	4127531	MLT1J1_dup2-chr1	-	ERVL-MaLR
chr1	4135625	4135842	MSTD_dup13-chr1	+	ERVL-MaLR
chr1	4135902	4135970	MSTB2_dup1-chr1	+	ERVL-MaLR
chr1	4136042	4136102	MSTD_dup14-chr1	+	ERVL-MaLR
chr1	4136160	4136202	MSTD_dup15-chr1	+	ERVL-MaLR
chr1	4136204	4136317	MSTD_dup16-chr1	+	ERVL-MaLR
chr1	4136400	4136474	MSTD_dup17-chr1	+	ERVL-MaLR
chr1	4136577	4136634	MSTD_dup18-chr1	+	ERVL-MaLR
chr1	4136636	4136680	MSTD_dup19-chr1	+	ERVL-MaLR
chr1	4136823	4137198	MSTD_dup20-chr1	+	ERVL-MaLR
chr1	4138761	4138860	MER89_dup2-chr1	-	ERV1
chr1	4141626	4142100	MLT1D_dup37-chr1	+	ERVL-MaLR
chr1	4153662	4153880	MLT1A_dup13-chr1	-	ERVL-MaLR
chr1	4153881	4154426	MLT2B2_dup2-chr1	-	ERVL
chr1	4154427	4154562	MLT1A_dup14-chr1	-	ERVL-MaLR
chr1	4156960	4157189	MLT1D_dup38-chr1	+	ERVL-MaLR
chr1	4157749	4157834	MLT1B_dup32-chr1	-	ERVL-MaLR
chr1	4160654	4160907	MLT2D_dup7-chr1	-	ERVL
chr1	4161209	4161304	MLT2D_dup8-chr1	-	ERVL
chr1	4167980	4168493	MLT2A2-chr1	-	ERVL
chr1	4168538	4168974	MLT1C_dup57-chr1	-	ERVL-MaLR
chr1	4169041	4169117	MLT1C_dup58-chr1	-	ERVL-MaLR
chr1	4173706	4174144	MLT1C_dup59-chr1	-	ERVL-MaLR
chr1	4175092	4175420	MLT1A0_dup21-chr1	+	ERVL-MaLR
chr1	4176213	4176808	MER4B_dup4-chr1	+	ERV1
chr1	4177475	4177857	MER48-chr1	+	ERV1
chr1	4178039	4178500	LTR7B-chr1	-	ERV1
chr1	4179333	4179783	MLT2A2_dup1-chr1	-	ERVL
chr1	4180997	4185574	HERVH-int_dup1-chr1	-	ERV1
chr1	4185554	4187477	HERVH-int_dup2-chr1	-	ERV1
chr1	4187478	4187514	LTR7A-chr1	-	ERV1
chr1	4187595	4187959	THE1B_dup18-chr1	-	ERVL-MaLR
chr1	4193627	4194009	THE1C_dup11-chr1	+	ERVL-MaLR
chr1	4198297	4198649	THE1B_dup19-chr1	-	ERVL-MaLR
chr1	4201319	4201411	LTR37B_dup2-chr1	+	ERV1
chr1	4201448	4201530	MLT1J2_dup4-chr1	-	ERVL-MaLR
chr1	4202146	4202442	MSTD_dup21-chr1	-	ERVL-MaLR
chr1	4202443	4202820	THE1D_dup10-chr1	-	ERVL-MaLR
chr1	4202821	4202961	MSTD_dup22-chr1	-	ERVL-MaLR
chr1	4205029	4205213	MLT1E2_dup2-chr1	+	ERVL-MaLR
chr1	4205759	4206075	MLT1F2_dup8-chr1	-	ERVL-MaLR
chr1	4206740	4206906	MLT1F2_dup9-chr1	-	ERVL-MaLR
chr1	4207792	4208095	LTR53B-chr1	-	ERVL
chr1	4208401	4208606	LTR53B_dup1-chr1	-	ERVL
chr1	4209631	4210162	MLT2A2_dup2-chr1	-	ERVL
chr1	4212005	4212270	MLT1C_dup60-chr1	+	ERVL-MaLR
chr1	4212271	4212408	THE1B_dup20-chr1	-	ERVL-MaLR
chr1	4212703	4212939	THE1B_dup21-chr1	-	ERVL-MaLR
chr1	4212940	4213057	MLT1C_dup61-chr1	+	ERVL-MaLR
chr1	4214948	4215384	MLT1C_dup62-chr1	-	ERVL-MaLR
chr1	4217002	4217172	MLT1C_dup63-chr1	+	ERVL-MaLR
chr1	4217176	4217606	MLT1C_dup64-chr1	+	ERVL-MaLR
chr1	4217637	4217873	MLT1C_dup65-chr1	+	ERVL-MaLR
chr1	4218087	4218483	MLT1C_dup66-chr1	-	ERVL-MaLR
chr1	4220092	4220209	MLT1C_dup67-chr1	-	ERVL-MaLR
chr1	4220410	4220729	MLT1C_dup68-chr1	-	ERVL-MaLR
chr1	4221670	4221808	MLT1I_dup15-chr1	+	ERVL-MaLR
chr1	4222106	4222347	MLT1I_dup16-chr1	+	ERVL-MaLR
chr1	4222460	4222944	MLT1D_dup39-chr1	+	ERVL-MaLR
chr1	4223001	4223604	MER4A1__dup3-chr1	-	ERV1
chr1	4228184	4228486	MER61B-chr1	+	ERV1
chr1	4229897	4230184	MLT1C_dup69-chr1	-	ERVL-MaLR
chr1	4230477	4230662	MLT1C_dup70-chr1	-	ERVL-MaLR
chr1	4234864	4235200	MLT1A0_dup22-chr1	+	ERVL-MaLR
chr1	4235413	4235442	MLT1A0-int_dup1-chr1	+	ERVL-MaLR
chr1	4235443	4235796	THE1B_dup22-chr1	+	ERVL-MaLR
chr1	4235797	4236358	MLT1A0-int_dup2-chr1	+	ERVL-MaLR
chr1	4236375	4236724	MLT1A0_dup23-chr1	+	ERVL-MaLR
chr1	4238333	4238709	THE1C_dup12-chr1	-	ERVL-MaLR
chr1	4239939	4240180	MSTA1_dup2-chr1	+	ERVL-MaLR
chr1	4240184	4240730	MLT2A2_dup3-chr1	+	ERVL
chr1	4240738	4240924	MSTA1_dup3-chr1	+	ERVL-MaLR
chr1	4243060	4243384	MLT1A0_dup24-chr1	+	ERVL-MaLR
chr1	4249813	4250261	MER83_dup2-chr1	-	ERV1
chr1	4252504	4253050	MLT2A2_dup4-chr1	+	ERVL
chr1	4254640	4255755	HERV16-int_dup3-chr1	+	ERVL
chr1	4257441	4257707	THE1C_dup13-chr1	-	ERVL-MaLR
chr1	4257712	4259241	THE1C-int_dup4-chr1	+	ERVL-MaLR
chr1	4259242	4259619	THE1C_dup14-chr1	+	ERVL-MaLR
chr1	4260779	4261194	MSTA_dup18-chr1	+	ERVL-MaLR
chr1	4261441	4261936	LOR1a-chr1	-	ERV1
chr1	4262151	4262298	LTR79_dup2-chr1	-	ERVL
chr1	4262415	4262587	LTR9B_dup2-chr1	-	ERV1
chr1	4264925	4265319	MLT1B_dup33-chr1	-	ERVL-MaLR
chr1	4266349	4266685	MSTD_dup23-chr1	+	ERVL-MaLR
chr1	4268019	4268216	LTR33A_-chr1	-	ERVL
chr1	4270648	4271168	MLT1K_dup16-chr1	-	ERVL-MaLR
chr1	4275174	4275516	MLT1A_dup15-chr1	+	ERVL-MaLR
chr1	4276670	4277069	MER57B1-chr1	+	ERV1
chr1	4279252	4279735	MLT1E1A_dup4-chr1	-	ERVL-MaLR
chr1	4282479	4282960	MLT1J_dup10-chr1	+	ERVL-MaLR
chr1	4285609	4285801	LTR16C_dup4-chr1	-	ERVL
chr1	4296709	4297070	THE1B_dup23-chr1	-	ERVL-MaLR
chr1	4300004	4300544	MER74A_dup1-chr1	-	ERVL
chr1	4302417	4302728	MLT1I_dup17-chr1	+	ERVL-MaLR
chr1	4305575	4306079	MER66B_dup4-chr1	-	ERV1
chr1	4306233	4306587	THE1B_dup24-chr1	-	ERVL-MaLR
chr1	4313309	4313598	MSTA_dup19-chr1	-	ERVL-MaLR
chr1	4313599	4315183	MSTA-int_dup3-chr1	-	ERVL-MaLR
chr1	4315184	4315551	MSTA_dup20-chr1	-	ERVL-MaLR
chr1	4315603	4315712	MLT1H_dup14-chr1	+	ERVL-MaLR
chr1	4315940	4316021	MLT1H_dup15-chr1	+	ERVL-MaLR
chr1	4316360	4316743	MER89_dup3-chr1	-	ERV1
chr1	4317116	4317549	MLT1C_dup71-chr1	+	ERVL-MaLR
chr1	4317662	4318356	MER21C_dup23-chr1	-	ERVL
chr1	4320971	4321057	LTR79_dup3-chr1	+	ERVL
chr1	4321264	4321636	THE1C_dup15-chr1	-	ERVL-MaLR
chr1	4325618	4325972	LTR16A2-chr1	-	ERVL
chr1	4326324	4326772	LTR53-chr1	+	ERVL
chr1	4326795	4326909	LTR16A2_dup1-chr1	-	ERVL
chr1	4326969	4327087	MSTA_dup21-chr1	+	ERVL-MaLR
chr1	4327202	4327524	MSTA_dup22-chr1	+	ERVL-MaLR
chr1	4330511	4330993	MLT2B4_dup1-chr1	+	ERVL
chr1	4332280	4332376	MER89_dup4-chr1	+	ERV1
chr1	4333576	4333626	MLT1B_dup34-chr1	+	ERVL-MaLR
chr1	4338477	4338911	THE1C_dup16-chr1	+	ERVL-MaLR
chr1	4339592	4339656	THE1C_dup17-chr1	-	ERVL-MaLR
chr1	4339656	4340012	MLT1C_dup72-chr1	+	ERVL-MaLR
chr1	4342433	4342483	LTR16A1_dup2-chr1	-	ERVL
chr1	4342524	4342851	HERV16-int_dup4-chr1	+	ERVL
chr1	4342907	4343455	MER92B_dup3-chr1	+	ERV1
chr1	4343708	4343796	MER92B_dup4-chr1	+	ERV1
chr1	4345519	4345966	MLT1C_dup73-chr1	-	ERVL-MaLR
chr1	4345976	4346365	THE1D_dup11-chr1	+	ERVL-MaLR
chr1	4346784	4347162	MER90a-chr1	+	ERV1
chr1	4347277	4347479	MER90a_dup1-chr1	+	ERV1
chr1	4349314	4349597	MLT1C_dup74-chr1	-	ERVL-MaLR
chr1	4350396	4350544	MLT1C_dup75-chr1	-	ERVL-MaLR
chr1	4351892	4351955	LTR50_dup1-chr1	-	ERVL
chr1	4352555	4352692	LTR50_dup2-chr1	-	ERVL
chr1	4353238	4353363	MLT1J1_dup3-chr1	-	ERVL-MaLR
chr1	4353372	4353531	MLT1C_dup76-chr1	-	ERVL-MaLR
chr1	4357116	4357664	LTR1A2-chr1	+	ERV1
chr1	4358849	4359244	MLT1C_dup77-chr1	+	ERVL-MaLR
chr1	4361534	4361944	MLT1C_dup78-chr1	+	ERVL-MaLR
chr1	4363557	4363800	MLT1J_dup11-chr1	+	ERVL-MaLR
chr1	4364138	4364322	MSTA_dup23-chr1	+	ERVL-MaLR
chr1	4364843	4365063	MSTA_dup24-chr1	+	ERVL-MaLR
chr1	4365887	4366248	MLT1A_dup16-chr1	+	ERVL-MaLR
chr1	4366528	4366950	MLT1C_dup79-chr1	+	ERVL-MaLR
chr1	4371099	4371438	MER31B_dup8-chr1	-	ERV1
chr1	4373320	4373709	MSTA_dup25-chr1	-	ERVL-MaLR
chr1	4374959	4375370	MSTB_dup8-chr1	-	ERVL-MaLR
chr1	4379835	4380186	MLT1B_dup35-chr1	-	ERVL-MaLR
chr1	4381071	4381113	MER77_dup4-chr1	+	ERVL
chr1	4381115	4382190	MER11A-chr1	-	ERVK
chr1	4382309	4382448	MER77_dup5-chr1	+	ERVL
chr1	4382449	4382812	THE1B_dup25-chr1	-	ERVL-MaLR
chr1	4382813	4383161	MER77_dup6-chr1	+	ERVL
chr1	4383969	4384377	MLT1C_dup80-chr1	+	ERVL-MaLR
chr1	4384658	4384889	LTR81AB-chr1	-	Gypsy
chr1	4385003	4385020	MLT1C_dup81-chr1	-	ERVL-MaLR
chr1	4385021	4385408	MSTA_dup26-chr1	-	ERVL-MaLR
chr1	4385409	4385572	MLT1C_dup82-chr1	-	ERVL-MaLR
chr1	4386065	4386427	THE1B_dup26-chr1	+	ERVL-MaLR
chr1	4386769	4387256	MLT1C_dup83-chr1	-	ERVL-MaLR
chr1	4388740	4389017	MLT1I_dup18-chr1	-	ERVL-MaLR
chr1	4389333	4389753	MSTB_dup9-chr1	+	ERVL-MaLR
chr1	4391567	4391926	THE1C_dup18-chr1	+	ERVL-MaLR
chr1	4395145	4395495	MLT1A0_dup25-chr1	+	ERVL-MaLR
chr1	4400310	4401114	LTR1B1_dup1-chr1	-	ERV1
chr1	4409909	4410159	MLT1J_dup12-chr1	-	ERVL-MaLR
chr1	4410464	4410849	MSTB_dup10-chr1	+	ERVL-MaLR
chr1	4419667	4420043	MLT1D_dup40-chr1	+	ERVL-MaLR
chr1	4420044	4420279	MER61D-chr1	-	ERV1
chr1	4420380	4420572	MER61D_dup1-chr1	-	ERV1
chr1	4420573	4420696	MLT1D_dup41-chr1	+	ERVL-MaLR
chr1	4423466	4423605	MLT1C_dup84-chr1	+	ERVL-MaLR
chr1	4428808	4429672	MER21C_dup24-chr1	+	ERVL
chr1	4429830	4429988	MLT1A0_dup26-chr1	+	ERVL-MaLR
chr1	4430122	4430340	MLT1A0_dup27-chr1	+	ERVL-MaLR
chr1	4430727	4430837	MLT1I_dup19-chr1	+	ERVL-MaLR
chr1	4436416	4436549	LTR16E1_dup5-chr1	+	ERVL
chr1	4436986	4437233	MLT1B_dup36-chr1	+	ERVL-MaLR
chr1	4437234	4437613	MSTA_dup27-chr1	-	ERVL-MaLR
chr1	4437614	4437978	THE1D_dup12-chr1	+	ERVL-MaLR
chr1	4437979	4438002	MSTA_dup28-chr1	-	ERVL-MaLR
chr1	4438003	4438125	MLT1B_dup37-chr1	+	ERVL-MaLR
chr1	4439620	4439818	MLT1B_dup38-chr1	+	ERVL-MaLR
chr1	4440096	4440570	LTR79_dup4-chr1	+	ERVL
chr1	4440645	4441327	LTR8_dup2-chr1	-	ERV1
chr1	4444316	4444454	MLT2C1_dup3-chr1	+	ERVL
chr1	4444342	4444862	MLT1E2_dup3-chr1	+	ERVL-MaLR
chr1	4446423	4446884	LTR19A-chr1	+	ERV1
chr1	4447109	4447560	MER4A1_dup2-chr1	+	ERV1
chr1	4450084	4450526	MER65A_dup7-chr1	+	ERV1
chr1	4451401	4451722	MER89_dup5-chr1	-	ERV1
chr1	4451930	4452103	MLT1A0_dup28-chr1	+	ERVL-MaLR
chr1	4453762	4453980	MLT1A0_dup29-chr1	+	ERVL-MaLR
chr1	4456185	4456258	THE1B_dup27-chr1	+	ERVL-MaLR
chr1	4458970	4459453	MLT1J_dup13-chr1	+	ERVL-MaLR
chr1	4463498	4464005	LTR53B_dup2-chr1	+	ERVL
chr1	4465023	4465385	THE1B_dup28-chr1	+	ERVL-MaLR
chr1	4468317	4468569	MLT1B_dup39-chr1	+	ERVL-MaLR
chr1	4468754	4469198	MLT1C_dup85-chr1	-	ERVL-MaLR
chr1	4472205	4472474	MLT1H2_dup4-chr1	-	ERVL-MaLR
chr1	4472476	4472852	MLT2B1_dup2-chr1	+	ERVL
chr1	4473220	4473343	MLT1H2_dup5-chr1	-	ERVL-MaLR
chr1	4473774	4474144	MLT1B_dup40-chr1	-	ERVL-MaLR
chr1	4475341	4475451	MLT1K_dup17-chr1	-	ERVL-MaLR
chr1	4487136	4487581	MLT1C_dup86-chr1	-	ERVL-MaLR
chr1	4491753	4492314	MER77_dup7-chr1	+	ERVL
chr1	4492622	4492793	MLT1D_dup42-chr1	-	ERVL-MaLR
chr1	4492907	4493454	MLT2A2_dup5-chr1	+	ERVL
chr1	4493455	4493573	MLT1D_dup43-chr1	-	ERVL-MaLR
chr1	4497515	4498055	MER21C_dup25-chr1	-	ERVL
chr1	4498349	4498540	MER21C_dup26-chr1	-	ERVL
chr1	4501177	4501406	LTR79_dup5-chr1	-	ERVL
chr1	4501451	4501827	MLT1A_dup17-chr1	-	ERVL-MaLR
chr1	4503881	4504227	MLT1B_dup41-chr1	+	ERVL-MaLR
chr1	4505216	4505524	MLT1A0_dup30-chr1	+	ERVL-MaLR
chr1	4515637	4515961	MLT1C_dup87-chr1	+	ERVL-MaLR
chr1	4518965	4519425	MLT1C_dup88-chr1	+	ERVL-MaLR
chr1	4522012	4522366	MLT1K_dup18-chr1	-	ERVL-MaLR
chr1	4522365	4522693	MLT2D_dup9-chr1	+	ERVL
chr1	4531333	4531703	MLT2D_dup10-chr1	+	ERVL
chr1	4531756	4531774	MLT2D_dup11-chr1	+	ERVL
chr1	4534855	4535220	THE1B_dup29-chr1	+	ERVL-MaLR
chr1	4543025	4543145	LTR101_Mam-chr1	+	ERVL
chr1	4543401	4543549	MLT1B_dup42-chr1	+	ERVL-MaLR
chr1	4545054	4545141	MLT1K_dup19-chr1	+	ERVL-MaLR
chr1	4555870	4556000	LTR79_dup6-chr1	-	ERVL
chr1	4561804	4562130	MLT1G-chr1	-	ERVL-MaLR
chr1	4562430	4562668	MLT1G_dup1-chr1	-	ERVL-MaLR
chr1	4565395	4565759	MLT1B_dup43-chr1	-	ERVL-MaLR
chr1	4567331	4567390	MER110-chr1	+	ERV1
chr1	4567505	4567868	THE1B_dup30-chr1	+	ERVL-MaLR
chr1	4567883	4568156	MER110_dup1-chr1	+	ERV1
chr1	4580818	4581115	ERVL-E-int_dup9-chr1	-	ERVL
chr1	4581422	4581580	ERVL-E-int_dup10-chr1	-	ERVL
chr1	4583794	4583838	MLT2D_dup12-chr1	-	ERVL
chr1	4587568	4588184	LTR66-chr1	-	ERVL
chr1	4588185	4588858	HERVL66-int-chr1	-	ERVL
chr1	4588846	4589559	HERVL66-int_dup1-chr1	-	ERVL
chr1	4589540	4589619	HERVL66-int_dup2-chr1	-	ERVL
chr1	4589710	4589899	HERVL66-int_dup3-chr1	-	ERVL
chr1	4589900	4590141	HERVL66-int_dup4-chr1	-	ERVL
chr1	4590451	4591334	HERVL66-int_dup5-chr1	-	ERVL
chr1	4591335	4591911	LTR66_dup1-chr1	-	ERVL
chr1	4603461	4604168	MER54B-chr1	+	ERVL
chr1	4606556	4606887	MLT1B_dup44-chr1	-	ERVL-MaLR
chr1	4607964	4608436	MLT1D_dup44-chr1	-	ERVL-MaLR
chr1	4610501	4610840	MLT1C_dup89-chr1	-	ERVL-MaLR
chr1	4611131	4611219	MLT1C_dup90-chr1	-	ERVL-MaLR
chr1	4613239	4613351	LTR41_dup14-chr1	+	ERVL
chr1	4623878	4624185	MLT1J1_dup4-chr1	-	ERVL-MaLR
chr1	4624325	4624722	MER70A-chr1	-	ERVL
chr1	4628997	4629257	MLT1E-chr1	+	ERVL-MaLR
chr1	4629229	4629482	MLT1E_dup1-chr1	+	ERVL-MaLR
chr1	4630835	4631245	MER77B_dup3-chr1	-	ERVL
chr1	4631325	4631386	MER77B_dup4-chr1	-	ERVL
chr1	4631846	4632328	MLT1D_dup45-chr1	-	ERVL-MaLR
chr1	4633705	4634145	MER31A_dup2-chr1	-	ERV1
chr1	4642429	4642808	MLT1B_dup45-chr1	+	ERVL-MaLR
chr1	4643613	4643716	LTR33B_dup5-chr1	-	ERVL
chr1	4645485	4646003	MLT1J_dup14-chr1	-	ERVL-MaLR
chr1	4648403	4648741	MLT1I_dup20-chr1	+	ERVL-MaLR
chr1	4659724	4660241	MER66B_dup5-chr1	+	ERV1
chr1	4669299	4669661	THE1D_dup13-chr1	-	ERVL-MaLR
chr1	4672434	4672551	MamGypsy2-I-chr1	-	Gypsy
chr1	4672729	4673283	MLT1E3_dup3-chr1	+	ERVL-MaLR
chr1	4673460	4673512	MamGypsy2-LTR-chr1	-	Gypsy
chr1	4675139	4675751	MER77B_dup5-chr1	-	ERVL
chr1	4678331	4678795	MLT1F2_dup10-chr1	-	ERVL-MaLR
chr1	4679472	4679775	MLT1C_dup91-chr1	-	ERVL-MaLR
chr1	4679776	4679808	MLT2B4_dup2-chr1	-	ERVL
chr1	4679853	4680328	MLT2B4_dup3-chr1	-	ERVL
chr1	4680329	4680465	MLT1C_dup92-chr1	-	ERVL-MaLR
chr1	4686211	4686350	MLT1C_dup93-chr1	-	ERVL-MaLR
chr1	4693610	4693974	MSTD_dup24-chr1	-	ERVL-MaLR
chr1	4695542	4695886	MLT1B_dup46-chr1	-	ERVL-MaLR
chr1	4696215	4696318	LTR90B-chr1	+	Other
chr1	4722516	4722816	MLT1C_dup94-chr1	-	ERVL-MaLR
chr1	4725643	4726002	MLT1B_dup47-chr1	-	ERVL-MaLR
chr1	4727632	4727732	MLT1F2_dup11-chr1	+	ERVL-MaLR
chr1	4727774	4728150	MLT1E1A_dup5-chr1	+	ERVL-MaLR
chr1	4729514	4729811	MLT1B_dup48-chr1	-	ERVL-MaLR
chr1	4729821	4729959	MLT1C_dup95-chr1	-	ERVL-MaLR
chr1	4741214	4741564	MLT1C_dup96-chr1	-	ERVL-MaLR
chr1	4745990	4746442	MLT1C_dup97-chr1	-	ERVL-MaLR
chr1	4748778	4749015	MLT1A1_dup5-chr1	+	ERVL-MaLR
chr1	4755618	4756134	MER31A_dup3-chr1	-	ERV1
chr1	4757328	4757445	MLT1H_dup16-chr1	-	ERVL-MaLR
chr1	4757854	4758231	THE1C_dup19-chr1	+	ERVL-MaLR
chr1	4758320	4758702	THE1D_dup14-chr1	-	ERVL-MaLR
chr1	4761565	4762023	MLT2A2_dup6-chr1	-	ERVL
chr1	4762024	4762144	HERVL-int_dup4-chr1	-	ERVL
chr1	4762231	4762751	MER77_dup8-chr1	+	ERVL
chr1	4763477	4763710	MLT2B2_dup3-chr1	+	ERVL
chr1	4763941	4764223	MLT2B2_dup4-chr1	+	ERVL
chr1	4795795	4796261	MLT1C_dup98-chr1	-	ERVL-MaLR
chr1	4798679	4799027	THE1B_dup31-chr1	+	ERVL-MaLR
chr1	4800884	4801176	LTR16D-chr1	+	ERVL
chr1	4802209	4802603	MLT1A1_dup6-chr1	+	ERVL-MaLR
chr1	4804113	4804341	MLT1F_dup2-chr1	-	ERVL-MaLR
chr1	4808281	4808697	MSTA_dup29-chr1	+	ERVL-MaLR
chr1	4816393	4817073	LTR8_dup3-chr1	+	ERV1
chr1	4817228	4817770	MLT2A2_dup7-chr1	+	ERVL
chr1	4817869	4818344	MER31A_dup4-chr1	-	ERV1
chr1	4818670	4819104	LTR24-chr1	-	ERV1
chr1	4819405	4819985	LTR24B-chr1	-	ERV1
chr1	4820138	4820702	MER34C2_dup4-chr1	+	ERV1
chr1	4821767	4822482	MER50_dup6-chr1	+	ERV1
chr1	4822661	4822686	MER4D_dup1-chr1	-	ERV1
chr1	4822687	4823119	MER57A1-chr1	+	ERV1
chr1	4823120	4823235	MER4D_dup2-chr1	-	ERV1
chr1	4823260	4823478	MER50_dup7-chr1	-	ERV1
chr1	4824025	4824801	MER4D_dup3-chr1	-	ERV1
chr1	4825399	4825932	MER41B_dup3-chr1	+	ERV1
chr1	4826762	4827349	LTR10C_dup1-chr1	+	ERV1
chr1	4828460	4828566	MLT1J-int-chr1	+	ERVL-MaLR
chr1	4828796	4829070	MLT1J-int_dup1-chr1	+	ERVL-MaLR
chr1	4832772	4833007	MLT1A0_dup31-chr1	-	ERVL-MaLR
chr1	4833295	4833452	MLT1A0_dup32-chr1	-	ERVL-MaLR
chr1	4833552	4833909	THE1B_dup32-chr1	-	ERVL-MaLR
chr1	4834102	4834565	MLT1C_dup99-chr1	+	ERVL-MaLR
chr1	4834570	4834896	MLT1I_dup21-chr1	+	ERVL-MaLR
chr1	4834908	4835005	MLT2A1_dup1-chr1	-	ERVL
chr1	4835034	4835439	MLT2A1_dup2-chr1	-	ERVL
chr1	4835440	4835717	HERVL-int_dup5-chr1	-	ERVL
chr1	4837005	4837103	MLT1E_dup2-chr1	+	ERVL-MaLR
chr1	4837090	4837534	MLT1E_dup3-chr1	+	ERVL-MaLR
chr1	4838807	4839163	THE1B_dup33-chr1	-	ERVL-MaLR
chr1	4839164	4840636	THE1B-int_dup2-chr1	-	ERVL-MaLR
chr1	4840637	4840999	THE1B_dup34-chr1	-	ERVL-MaLR
chr1	4841063	4841662	MLT1E1_dup2-chr1	+	ERVL-MaLR
chr1	4841746	4842391	LTR48B_dup2-chr1	-	ERV1
chr1	4842395	4842489	MER34-int-chr1	-	ERV1
chr1	4842491	4846118	LTR49-int_dup3-chr1	-	ERV1
chr1	4846152	4846413	LTR49-int_dup4-chr1	-	ERV1
chr1	4846620	4847271	LTR49-int_dup5-chr1	-	ERV1
chr1	4847340	4848467	LTR49-int_dup6-chr1	-	ERV1
chr1	4848473	4849144	LTR48B_dup3-chr1	-	ERV1
chr1	4849267	4849325	MLT1E1A_dup6-chr1	-	ERVL-MaLR
chr1	4849428	4849497	MLT1E1A_dup7-chr1	-	ERVL-MaLR
chr1	4851004	4851273	MLT1K_dup20-chr1	-	ERVL-MaLR
chr1	4853246	4853638	MSTA_dup30-chr1	+	ERVL-MaLR
chr1	4854944	4854988	MLT2C1_dup4-chr1	-	ERVL
chr1	4855690	4856050	MSTD_dup25-chr1	+	ERVL-MaLR
chr1	4856290	4856661	MLT2C1_dup5-chr1	-	ERVL
chr1	4856930	4857408	MER70B-chr1	-	ERVL
chr1	4857446	4857808	THE1B_dup35-chr1	+	ERVL-MaLR
chr1	4857810	4859388	THE1B-int_dup3-chr1	+	ERVL-MaLR
chr1	4859391	4859749	THE1B_dup36-chr1	+	ERVL-MaLR
chr1	4870136	4870556	MLT1C_dup100-chr1	+	ERVL-MaLR
chr1	4874259	4874483	MLT1A0_dup33-chr1	-	ERVL-MaLR
chr1	4874487	4874862	MSTB1_dup16-chr1	-	ERVL-MaLR
chr1	4876099	4876146	MSTB1_dup17-chr1	-	ERVL-MaLR
chr1	4876149	4876285	MLT1A0_dup34-chr1	-	ERVL-MaLR
chr1	4877458	4877810	THE1B_dup37-chr1	+	ERVL-MaLR
chr1	4878401	4878912	MLT2A2_dup8-chr1	+	ERVL
chr1	4888264	4888630	THE1B_dup38-chr1	-	ERVL-MaLR
chr1	4890342	4890750	LTR101_Mam_dup1-chr1	-	ERVL
chr1	4890955	4891310	MSTD_dup26-chr1	-	ERVL-MaLR
chr1	4892021	4892077	MLT1H_dup17-chr1	+	ERVL-MaLR
chr1	4892158	4892283	MLT1H_dup18-chr1	+	ERVL-MaLR
chr1	4892418	4892521	MLT1H_dup19-chr1	+	ERVL-MaLR
chr1	4895913	4896101	MLT1B_dup49-chr1	+	ERVL-MaLR
chr1	4896399	4896609	MLT1B_dup50-chr1	+	ERVL-MaLR
chr1	4897608	4897971	THE1D_dup15-chr1	+	ERVL-MaLR
chr1	4898065	4898227	LTR79_dup7-chr1	+	ERVL
chr1	4899260	4899604	MLT1B_dup51-chr1	-	ERVL-MaLR
chr1	4900874	4901239	THE1B_dup39-chr1	-	ERVL-MaLR
chr1	4901240	4902811	THE1B-int_dup4-chr1	-	ERVL-MaLR
chr1	4902812	4903166	THE1B_dup40-chr1	-	ERVL-MaLR
chr1	4905892	4906260	THE1C_dup20-chr1	-	ERVL-MaLR
chr1	4907037	4907392	MLT1A0_dup35-chr1	-	ERVL-MaLR
chr1	4910104	4910755	MER21C_dup27-chr1	-	ERVL
chr1	4911666	4912015	MLT1A_dup18-chr1	-	ERVL-MaLR
chr1	4913701	4914140	MLT1C_dup101-chr1	-	ERVL-MaLR
chr1	4917760	4918029	MLT1D_dup46-chr1	+	ERVL-MaLR
chr1	4918030	4918394	THE1B_dup41-chr1	-	ERVL-MaLR
chr1	4918395	4919949	THE1B-int_dup5-chr1	-	ERVL-MaLR
chr1	4919950	4920315	THE1B_dup42-chr1	-	ERVL-MaLR
chr1	4920316	4920537	MLT1D_dup47-chr1	+	ERVL-MaLR
chr1	4922113	4922701	HERVK13-int_dup7-chr1	+	ERVK
chr1	4922768	4923136	THE1C_dup21-chr1	-	ERVL-MaLR
chr1	4924214	4924385	MER77_dup9-chr1	+	ERVL
chr1	4924387	4924852	MLT2B1_dup3-chr1	-	ERVL
chr1	4924853	4925209	MER77_dup10-chr1	+	ERVL
chr1	4925539	4925619	MER77_dup11-chr1	+	ERVL
chr1	4926847	4927226	MLT1B_dup52-chr1	+	ERVL-MaLR
chr1	4927865	4928363	MamRep1527_dup1-chr1	-	Other
chr1	4929444	4929807	MLT1B_dup53-chr1	-	ERVL-MaLR
chr1	4930641	4931166	MLT2B2_dup5-chr1	-	ERVL
chr1	4942745	4943187	LTR19A_dup1-chr1	-	ERV1
chr1	4949829	4949918	LTR79_dup8-chr1	+	ERVL
chr1	4958901	4959327	MLT1D_dup48-chr1	-	ERVL-MaLR
chr1	4959551	4959723	MLT1E2_dup4-chr1	-	ERVL-MaLR
chr1	4960222	4960283	MamGypLTR1a-chr1	+	Gypsy
chr1	4967491	4967803	MLT2D_dup13-chr1	+	ERVL
chr1	4967804	4968278	MER4A_dup2-chr1	-	ERV1
chr1	4968279	4968628	THE1B_dup43-chr1	+	ERVL-MaLR
chr1	4968629	4968782	MER4A_dup3-chr1	-	ERV1
chr1	4968783	4968879	MLT2D_dup14-chr1	+	ERVL
chr1	4977589	4978092	LTR42_dup1-chr1	-	ERVL
chr1	4981915	4982278	THE1B_dup44-chr1	-	ERVL-MaLR
chr1	4983870	4984199	MER31B_dup9-chr1	-	ERV1
chr1	4989331	4989776	MER39_dup4-chr1	+	ERV1
chr1	4991627	4991740	MLT1H2_dup6-chr1	+	ERVL-MaLR
chr1	4995069	4995542	MLT1C_dup102-chr1	+	ERVL-MaLR
chr1	4998150	4998514	THE1B_dup45-chr1	-	ERVL-MaLR
chr1	4998616	4998960	LTR16E2_dup1-chr1	+	ERVL
chr1	4999150	4999301	LTR16E2_dup2-chr1	+	ERVL
chr1	5003616	5004134	MLT1F2_dup12-chr1	-	ERVL-MaLR
chr1	5004364	5004722	THE1B_dup46-chr1	-	ERVL-MaLR
chr1	5012811	5013171	MLT1B_dup54-chr1	+	ERVL-MaLR
chr1	5014833	5015249	MSTA_dup31-chr1	+	ERVL-MaLR
chr1	5018887	5019273	THE1D_dup16-chr1	+	ERVL-MaLR
chr1	5019385	5019741	MLT1A0_dup36-chr1	-	ERVL-MaLR
chr1	5022036	5022470	MER83_dup3-chr1	-	ERV1
chr1	5027721	5028036	MLT1H_dup20-chr1	+	ERVL-MaLR
chr1	5028437	5028516	MLT1H_dup21-chr1	+	ERVL-MaLR
chr1	5030741	5031238	LTR33_dup16-chr1	-	ERVL
chr1	5033770	5034098	THE1D_dup17-chr1	-	ERVL-MaLR
chr1	5034485	5034838	MER21C_dup28-chr1	-	ERVL
chr1	5034844	5035162	MER21C_dup29-chr1	-	ERVL
chr1	5035201	5035298	MER21C_dup30-chr1	-	ERVL
chr1	5037486	5037647	MLT1B_dup55-chr1	+	ERVL-MaLR
chr1	5037684	5037886	MLT1B_dup56-chr1	+	ERVL-MaLR
chr1	5038095	5038464	THE1D_dup18-chr1	-	ERVL-MaLR
chr1	5040121	5040159	MLT1K_dup21-chr1	+	ERVL-MaLR
chr1	5040160	5040529	THE1B_dup47-chr1	+	ERVL-MaLR
chr1	5040530	5040595	MLT1K_dup22-chr1	+	ERVL-MaLR
chr1	5040625	5040822	MLT1K_dup23-chr1	+	ERVL-MaLR
chr1	5041354	5041726	LTR16E1_dup6-chr1	+	ERVL
chr1	5041944	5042187	MER74B_dup2-chr1	+	ERVL
chr1	5042188	5042557	THE1B_dup48-chr1	-	ERVL-MaLR
chr1	5042558	5042841	MER74B_dup3-chr1	+	ERVL
chr1	5044796	5045235	LTR7_dup2-chr1	+	ERV1
chr1	5045238	5048268	HERVH-int_dup3-chr1	+	ERV1
chr1	5048248	5048394	HERVH-int_dup4-chr1	+	ERV1
chr1	5048384	5052649	HERVH-int_dup5-chr1	+	ERV1
chr1	5052650	5053098	LTR7_dup3-chr1	+	ERV1
chr1	5059709	5060069	THE1B_dup49-chr1	-	ERVL-MaLR
chr1	5061026	5061402	MER92B_dup5-chr1	+	ERV1
chr1	5063784	5064204	LTR23-chr1	-	ERV1
chr1	5064206	5064346	ERV24_Prim-int-chr1	-	ERV1
chr1	5064391	5064565	LTR23-int-chr1	-	ERV1
chr1	5066046	5066408	MER34B-chr1	-	ERV1
chr1	5066409	5066763	THE1A_dup3-chr1	+	ERVL-MaLR
chr1	5066764	5066962	MER34B_dup1-chr1	-	ERV1
chr1	5068438	5068799	THE1B_dup50-chr1	-	ERVL-MaLR
chr1	5068815	5069341	LTR54-chr1	-	ERV1
chr1	5069348	5069441	LTR37B_dup3-chr1	+	ERV1
chr1	5069686	5069985	LTR37B_dup4-chr1	+	ERV1
chr1	5070410	5070698	MER31A_dup5-chr1	+	ERV1
chr1	5070995	5071196	MER31A_dup6-chr1	+	ERV1
chr1	5071237	5071659	MER31-int_dup4-chr1	+	ERV1
chr1	5071798	5072232	MER31-int_dup5-chr1	+	ERV1
chr1	5072275	5072361	MER31-int_dup6-chr1	+	ERV1
chr1	5072426	5073530	MER31-int_dup7-chr1	+	ERV1
chr1	5073831	5075301	MER31-int_dup8-chr1	+	ERV1
chr1	5075302	5075383	MER31A_dup7-chr1	+	ERV1
chr1	5076075	5076093	MER31A_dup8-chr1	+	ERV1
chr1	5076153	5076523	MER31A_dup9-chr1	+	ERV1
chr1	5077950	5078383	MLT1C_dup103-chr1	+	ERVL-MaLR
chr1	5079656	5079847	MER34C__dup1-chr1	+	ERV1
chr1	5081217	5081496	MER34C-chr1	+	ERV1
chr1	5082320	5082433	MER77B_dup6-chr1	-	ERVL
chr1	5082519	5082879	MER77B_dup7-chr1	+	ERVL
chr1	5082880	5083395	THE1B_dup51-chr1	-	ERVL-MaLR
chr1	5083396	5083616	MER77B_dup8-chr1	+	ERVL
chr1	5085843	5086152	MLT1B_dup57-chr1	+	ERVL-MaLR
chr1	5086236	5086286	MLT1B_dup58-chr1	+	ERVL-MaLR
chr1	5086870	5087177	LTR16A-chr1	-	ERVL
chr1	5091862	5092626	MER21C_dup31-chr1	-	ERVL
chr1	5096301	5097033	MER21C_dup32-chr1	+	ERVL
chr1	5097167	5097218	MLT1J_dup15-chr1	-	ERVL-MaLR
chr1	5097219	5097290	MSTA_dup32-chr1	-	ERVL-MaLR
chr1	5097611	5097927	MSTA_dup33-chr1	-	ERVL-MaLR
chr1	5097928	5097985	MLT1J_dup16-chr1	-	ERVL-MaLR
chr1	5098100	5098415	MLT1J_dup17-chr1	-	ERVL-MaLR
chr1	5101053	5101113	MLT1J1_dup5-chr1	+	ERVL-MaLR
chr1	5101666	5102018	THE1B_dup52-chr1	+	ERVL-MaLR
chr1	5103023	5103416	MSTA_dup34-chr1	+	ERVL-MaLR
chr1	5104518	5104674	LTR52_dup3-chr1	-	ERVL
chr1	5104970	5105198	LTR52_dup4-chr1	-	ERVL
chr1	5105682	5105941	MLT1I_dup22-chr1	-	ERVL-MaLR
chr1	5106000	5106107	LTR52_dup5-chr1	-	ERVL
chr1	5108278	5108649	MER31A_dup10-chr1	-	ERV1
chr1	5110371	5111147	LTR39_dup6-chr1	+	ERV1
chr1	5112615	5113174	MER4B_dup5-chr1	-	ERV1
chr1	5113968	5114310	THE1B_dup53-chr1	-	ERVL-MaLR
chr1	5114347	5114486	LTR37A_dup4-chr1	-	ERV1
chr1	5114487	5116526	HERVH-int_dup6-chr1	+	ERV1
chr1	5116521	5116670	HERVH-int_dup7-chr1	+	ERV1
chr1	5116670	5117165	HERVH-int_dup8-chr1	+	ERV1
chr1	5117168	5117829	HERVH-int_dup9-chr1	+	ERV1
chr1	5117861	5118062	HERVH-int_dup10-chr1	+	ERV1
chr1	5118061	5118439	HERVH-int_dup11-chr1	+	ERV1
chr1	5118440	5118888	LTR7_dup4-chr1	+	ERV1
chr1	5118898	5119059	THE1C_dup22-chr1	-	ERVL-MaLR
chr1	5119097	5119481	LTR37A_dup5-chr1	-	ERV1
chr1	5121917	5122490	MER34A1-chr1	+	ERV1
chr1	5125633	5126228	MLT1E2_dup5-chr1	-	ERVL-MaLR
chr1	5126276	5127032	LTR8_dup4-chr1	+	ERV1
chr1	5128563	5128841	MLT1I_dup23-chr1	+	ERVL-MaLR
chr1	5131265	5131422	MLT1A_dup19-chr1	+	ERVL-MaLR
chr1	5131684	5131714	MLT1A_dup20-chr1	+	ERVL-MaLR
chr1	5131745	5131962	MLT1A_dup21-chr1	+	ERVL-MaLR
chr1	5141867	5142217	MLT1A_dup22-chr1	-	ERVL-MaLR
chr1	5145491	5145895	MLT1C_dup104-chr1	+	ERVL-MaLR
chr1	5152457	5152819	THE1C_dup23-chr1	+	ERVL-MaLR
chr1	5152820	5154349	THE1C-int_dup5-chr1	+	ERVL-MaLR
chr1	5154355	5154657	THE1C_dup24-chr1	+	ERVL-MaLR
chr1	5154954	5155022	THE1C_dup25-chr1	+	ERVL-MaLR
chr1	5155522	5155896	MLT1A1_dup7-chr1	-	ERVL-MaLR
chr1	5158263	5158534	MLT1B_dup59-chr1	-	ERVL-MaLR
chr1	5158824	5159201	MLT1A_dup23-chr1	-	ERVL-MaLR
chr1	5159287	5159645	MLT2B3_dup4-chr1	-	ERVL
chr1	5159942	5160163	MLT2B3_dup5-chr1	-	ERVL
chr1	5162107	5162192	LTR33_dup17-chr1	-	ERVL
chr1	5162217	5162431	LTR33_dup18-chr1	-	ERVL
chr1	5164080	5164392	MLT1J2_dup5-chr1	-	ERVL-MaLR
chr1	5165142	5165678	MER74B_dup4-chr1	+	ERVL
chr1	5166630	5167078	MER4A1_dup3-chr1	-	ERV1
chr1	5169611	5170132	MLT1F2_dup13-chr1	-	ERVL-MaLR
chr1	5174954	5175311	MLT1A0_dup37-chr1	+	ERVL-MaLR
chr1	5179621	5179975	MLT1B_dup60-chr1	-	ERVL-MaLR
chr1	5180595	5180944	MLT1A0_dup38-chr1	-	ERVL-MaLR
chr1	5193866	5194062	LTR79_dup9-chr1	-	ERVL
chr1	5195979	5196452	MLT1D_dup49-chr1	-	ERVL-MaLR
chr1	5196581	5196784	MLT1N2_dup1-chr1	+	ERVL-MaLR
chr1	5196822	5196970	MLT1N2_dup2-chr1	+	ERVL-MaLR
chr1	5197032	5197103	MSTB1_dup18-chr1	+	ERVL-MaLR
chr1	5197436	5197848	MSTB_dup11-chr1	+	ERVL-MaLR
chr1	5199318	5199659	MLT1K_dup24-chr1	+	ERVL-MaLR
chr1	5199719	5199805	LTR33_dup19-chr1	-	ERVL
chr1	5203206	5203245	MSTA_dup35-chr1	-	ERVL-MaLR
chr1	5203544	5203917	MSTA_dup36-chr1	-	ERVL-MaLR
chr1	5203919	5204495	MLT1E1_dup3-chr1	-	ERVL-MaLR
chr1	5204805	5204981	MLT1L_dup2-chr1	+	ERVL-MaLR
chr1	5205043	5205395	THE1B_dup54-chr1	-	ERVL-MaLR
chr1	5209712	5209899	MLT1J_dup18-chr1	+	ERVL-MaLR
chr1	5209980	5210094	MLT1J_dup19-chr1	+	ERVL-MaLR
chr1	5216657	5216721	MLT2B4_dup4-chr1	-	ERVL
chr1	5217002	5217335	MLT2B4_dup5-chr1	-	ERVL
chr1	5218293	5218568	LTR16B2-chr1	-	ERVL
chr1	5218582	5218681	LTR16B2_dup1-chr1	-	ERVL
chr1	5218852	5219214	THE1B_dup55-chr1	+	ERVL-MaLR
chr1	5225027	5225233	MLT2B2_dup6-chr1	+	ERVL
chr1	5225331	5225585	MLT2B2_dup7-chr1	+	ERVL
chr1	5232913	5233331	MER39_dup5-chr1	+	ERV1
chr1	5233332	5233685	THE1D_dup19-chr1	+	ERVL-MaLR
chr1	5233686	5233892	MER39_dup6-chr1	+	ERV1
chr1	5239837	5240245	MLT1H2_dup7-chr1	-	ERVL-MaLR
chr1	5250286	5250396	LTR33A__dup1-chr1	-	ERVL
chr1	5251160	5251522	THE1B_dup56-chr1	+	ERVL-MaLR
chr1	5256232	5256330	MSTD_dup27-chr1	+	ERVL-MaLR
chr1	5257288	5257614	MER74A_dup2-chr1	+	ERVL
chr1	5257615	5257974	THE1B_dup57-chr1	+	ERVL-MaLR
chr1	5257975	5258172	MER74A_dup3-chr1	+	ERVL
chr1	5259365	5259794	MLT1C_dup105-chr1	-	ERVL-MaLR
chr1	5262492	5262670	MSTB_dup12-chr1	+	ERVL-MaLR
chr1	5262955	5263205	MSTB_dup13-chr1	+	ERVL-MaLR
chr1	5263531	5263901	THE1B_dup58-chr1	+	ERVL-MaLR
chr1	5267243	5267333	MLT1N2_dup3-chr1	+	ERVL-MaLR
chr1	5268999	5269308	MLT1D_dup50-chr1	+	ERVL-MaLR
chr1	5269309	5269657	MLT1A0_dup39-chr1	-	ERVL-MaLR
chr1	5269658	5269825	MLT1D_dup51-chr1	+	ERVL-MaLR
chr1	5271738	5272098	THE1D_dup20-chr1	+	ERVL-MaLR
chr1	5276311	5276699	MLT2D_dup15-chr1	+	ERVL
chr1	5276738	5276786	MLT2D_dup16-chr1	+	ERVL
chr1	5277152	5277474	MLT1E1_dup4-chr1	+	ERVL-MaLR
chr1	5282175	5282648	MLT1C_dup106-chr1	+	ERVL-MaLR
chr1	5284523	5285025	MLT2B1_dup4-chr1	-	ERVL
chr1	5286489	5287050	MLT1E3_dup4-chr1	-	ERVL-MaLR
chr1	5290150	5290722	MER34B_dup2-chr1	+	ERV1
chr1	5292433	5292791	THE1B_dup59-chr1	-	ERVL-MaLR
chr1	5298074	5298152	MLT1I_dup24-chr1	+	ERVL-MaLR
chr1	5298334	5298428	MLT1I_dup25-chr1	+	ERVL-MaLR
chr1	5298429	5298491	MLT1I_dup26-chr1	+	ERVL-MaLR
chr1	5298926	5299456	MLT1G_dup2-chr1	+	ERVL-MaLR
chr1	5301032	5301446	MSTB_dup14-chr1	-	ERVL-MaLR
chr1	5305329	5305394	MLT1H2_dup8-chr1	+	ERVL-MaLR
chr1	5305550	5306003	MLT2B1_dup5-chr1	-	ERVL
chr1	5310363	5310783	MSTD_dup28-chr1	-	ERVL-MaLR
chr1	5313965	5314584	MLT1D_dup52-chr1	-	ERVL-MaLR
chr1	5324598	5324792	MLT1K_dup25-chr1	+	ERVL-MaLR
chr1	5325064	5325275	MLT1K_dup26-chr1	+	ERVL-MaLR
chr1	5327098	5327737	MER77B_dup9-chr1	-	ERVL
chr1	5329627	5329986	MLT1A_dup24-chr1	-	ERVL-MaLR
chr1	5330789	5330945	LTR16E1_dup7-chr1	-	ERVL
chr1	5335140	5335556	MLT1C_dup107-chr1	-	ERVL-MaLR
chr1	5338320	5338729	MLT1K_dup27-chr1	-	ERVL-MaLR
chr1	5339769	5340175	MLT1C_dup108-chr1	+	ERVL-MaLR
chr1	5340920	5341107	LTR33A-chr1	+	ERVL
chr1	5345930	5346126	LTR78B_dup2-chr1	-	ERV1
chr1	5346410	5346625	LTR78B_dup3-chr1	-	ERV1
chr1	5348760	5348827	MLT1C_dup109-chr1	+	ERVL-MaLR
chr1	5350730	5351105	THE1B_dup60-chr1	+	ERVL-MaLR
chr1	5355467	5355857	MLT1A0_dup40-chr1	+	ERVL-MaLR
chr1	5356343	5356706	THE1B_dup61-chr1	-	ERVL-MaLR
chr1	5358665	5359028	MSTB_dup15-chr1	+	ERVL-MaLR
chr1	5359329	5359355	MSTB_dup16-chr1	+	ERVL-MaLR
chr1	5359356	5359749	THE1B_dup62-chr1	+	ERVL-MaLR
chr1	5359750	5359791	MSTB_dup17-chr1	+	ERVL-MaLR
chr1	5359961	5360444	MER31A_dup11-chr1	-	ERV1
chr1	5361023	5361390	THE1C_dup26-chr1	+	ERVL-MaLR
chr1	5364059	5364328	MLT1K_dup28-chr1	-	ERVL-MaLR
chr1	5365195	5365727	MER41A-chr1	-	ERV1
chr1	5367092	5367209	MER34C__dup2-chr1	+	ERV1
chr1	5367220	5367376	MER34C__dup3-chr1	+	ERV1
chr1	5367952	5368809	MER21C_dup33-chr1	+	ERVL
chr1	5369009	5369106	MSTA_dup37-chr1	-	ERVL-MaLR
chr1	5370360	5370655	MER89_dup6-chr1	+	ERV1
chr1	5370656	5371241	MLT2B3_dup6-chr1	+	ERVL
chr1	5371242	5371463	MER89_dup7-chr1	+	ERV1
chr1	5371808	5372085	LTR81B_dup2-chr1	+	Gypsy
chr1	5372438	5372598	THE1B_dup63-chr1	+	ERVL-MaLR
chr1	5372893	5373093	THE1B_dup64-chr1	+	ERVL-MaLR
chr1	5376450	5376809	MLT1E1A_dup8-chr1	-	ERVL-MaLR
chr1	5380177	5380512	LTR33A__dup2-chr1	-	ERVL
chr1	5385524	5385883	MLT1B_dup61-chr1	-	ERVL-MaLR
chr1	5387786	5387858	MLT1C_dup110-chr1	-	ERVL-MaLR
chr1	5393169	5393751	MER92B_dup6-chr1	-	ERV1
chr1	5395866	5396153	MLT1H_dup22-chr1	-	ERVL-MaLR
chr1	5400675	5401039	THE1B_dup65-chr1	-	ERVL-MaLR
chr1	5401763	5401901	MER31A_dup12-chr1	+	ERV1
chr1	5402969	5403304	MLT1A_dup25-chr1	-	ERVL-MaLR
chr1	5405428	5405951	MLT2B3_dup7-chr1	+	ERVL
chr1	5406963	5407018	MLT2B1_dup6-chr1	+	ERVL
chr1	5408840	5409212	THE1D_dup21-chr1	+	ERVL-MaLR
chr1	5411870	5412350	MLT1H_dup23-chr1	-	ERVL-MaLR
chr1	5417670	5417734	MLT1H_dup24-chr1	-	ERVL-MaLR
chr1	5419160	5419369	MLT1H_dup25-chr1	-	ERVL-MaLR
chr1	5420612	5420829	LTR33B_dup6-chr1	-	ERVL
chr1	5420852	5420977	LTR33B_dup7-chr1	-	ERVL
chr1	5422418	5422888	MLT1C_dup111-chr1	+	ERVL-MaLR
chr1	5437332	5437460	MLT1C_dup112-chr1	+	ERVL-MaLR
chr1	5437461	5437814	THE1B_dup66-chr1	-	ERVL-MaLR
chr1	5437815	5439462	THE1B-int_dup6-chr1	-	ERVL-MaLR
chr1	5439463	5439818	THE1B_dup67-chr1	-	ERVL-MaLR
chr1	5439819	5440137	MLT1C_dup113-chr1	+	ERVL-MaLR
chr1	5442291	5442730	MLT1D_dup53-chr1	+	ERVL-MaLR
chr1	5443032	5443507	MLT2B4_dup6-chr1	+	ERVL
chr1	5445372	5445665	MLT1A1_dup8-chr1	-	ERVL-MaLR
chr1	5446220	5446599	MSTA_dup38-chr1	-	ERVL-MaLR
chr1	5449154	5449643	MLT1D_dup54-chr1	+	ERVL-MaLR
chr1	5451158	5451454	MER61A-chr1	+	ERV1
chr1	5451750	5452086	MER61A_dup1-chr1	+	ERV1
chr1	5452134	5452698	MER4E-chr1	-	ERV1
chr1	5456737	5456866	LTR79_dup10-chr1	+	ERVL
chr1	5457264	5457330	MLT1D_dup55-chr1	-	ERVL-MaLR
chr1	5459269	5459686	MER57A1_dup1-chr1	-	ERV1
chr1	5460757	5461196	MLT1D_dup56-chr1	+	ERVL-MaLR
chr1	5462177	5462660	MLT1F_dup3-chr1	+	ERVL-MaLR
chr1	5463470	5463732	MLT1A_dup26-chr1	+	ERVL-MaLR
chr1	5463733	5464062	THE1A_dup4-chr1	-	ERVL-MaLR
chr1	5464063	5464197	MLT1A_dup27-chr1	+	ERVL-MaLR
chr1	5465507	5465872	MLT1B_dup62-chr1	+	ERVL-MaLR
chr1	5466249	5466444	MLT1J_dup20-chr1	-	ERVL-MaLR
chr1	5466698	5466921	MLT1A1_dup9-chr1	+	ERVL-MaLR
chr1	5466933	5467091	MLT1A0_dup41-chr1	+	ERVL-MaLR
chr1	5467184	5467371	MLT1A0_dup42-chr1	+	ERVL-MaLR
chr1	5467574	5467713	MLT1C_dup114-chr1	+	ERVL-MaLR
chr1	5467854	5468432	MLT1C-int-chr1	+	ERVL-MaLR
chr1	5468476	5468863	MLT1C_dup115-chr1	+	ERVL-MaLR
chr1	5468949	5469450	MLT1C-int_dup1-chr1	+	ERVL-MaLR
chr1	5469465	5470022	MLT2B3_dup8-chr1	+	ERVL
chr1	5470027	5470144	MLT1C_dup116-chr1	+	ERVL-MaLR
chr1	5473672	5473724	MLT1A0_dup43-chr1	+	ERVL-MaLR
chr1	5474018	5474343	MLT1A0_dup44-chr1	+	ERVL-MaLR
chr1	5475318	5475738	MLT1C_dup117-chr1	+	ERVL-MaLR
chr1	5476624	5477153	LTR16D2-chr1	+	ERVL
chr1	5481543	5481848	MLT1H_dup26-chr1	+	ERVL-MaLR
chr1	5482645	5482996	THE1D_dup22-chr1	+	ERVL-MaLR
chr1	5483005	5483303	MLT1C_dup118-chr1	-	ERVL-MaLR
chr1	5496696	5497135	MLT1D_dup57-chr1	-	ERVL-MaLR
chr1	5503534	5504034	MER74A_dup4-chr1	+	ERVL
chr1	5504824	5505017	MLT1I_dup27-chr1	+	ERVL-MaLR
chr1	5505328	5505455	MLT1I_dup28-chr1	+	ERVL-MaLR
chr1	5507802	5507965	MSTB_dup18-chr1	+	ERVL-MaLR
chr1	5508271	5508505	MSTB_dup19-chr1	+	ERVL-MaLR
chr1	5512638	5513148	MLT1E2_dup6-chr1	+	ERVL-MaLR
chr1	5513191	5513245	LTR16B1-chr1	+	ERVL
chr1	5515087	5515496	MSTB1_dup19-chr1	-	ERVL-MaLR
chr1	5518155	5518239	MLT1B_dup63-chr1	-	ERVL-MaLR
chr1	5518245	5518649	MER83_dup4-chr1	+	ERV1
chr1	5518698	5518732	MLT1B_dup64-chr1	-	ERVL-MaLR
chr1	5518733	5519096	THE1B_dup68-chr1	-	ERVL-MaLR
chr1	5519097	5520699	THE1B-int_dup7-chr1	-	ERVL-MaLR
chr1	5520702	5521066	THE1B_dup69-chr1	-	ERVL-MaLR
chr1	5521067	5521330	MLT1B_dup65-chr1	-	ERVL-MaLR
chr1	5524315	5524558	MLT1L_dup3-chr1	+	ERVL-MaLR
chr1	5528784	5529203	MSTA_dup39-chr1	+	ERVL-MaLR
chr1	5529204	5530809	MSTA-int_dup4-chr1	+	ERVL-MaLR
chr1	5530812	5531229	MSTA_dup40-chr1	+	ERVL-MaLR
chr1	5532791	5533294	MLT1G1_dup2-chr1	-	ERVL-MaLR
chr1	5533344	5533623	MLT1G1-int-chr1	-	ERVL-MaLR
chr1	5533624	5534197	LTR24B_dup1-chr1	-	ERV1
chr1	5534198	5534342	MLT1G1-int_dup1-chr1	-	ERVL-MaLR
chr1	5534447	5534515	MLT1G1-int_dup2-chr1	-	ERVL-MaLR
chr1	5534524	5534923	MLT1G1_dup3-chr1	-	ERVL-MaLR
chr1	5536458	5536834	MLT1A_dup28-chr1	+	ERVL-MaLR
chr1	5538376	5538612	MER66B_dup6-chr1	-	ERV1
chr1	5538914	5539184	MER66B_dup7-chr1	-	ERV1
chr1	5552618	5552933	LTR16A2_dup2-chr1	-	ERVL
chr1	5553696	5554064	THE1B_dup70-chr1	-	ERVL-MaLR
chr1	5554516	5554686	MLT1D_dup58-chr1	-	ERVL-MaLR
chr1	5555140	5555654	MLT2B2_dup8-chr1	-	ERVL
chr1	5555655	5555731	MLT1D_dup59-chr1	-	ERVL-MaLR
chr1	5561204	5561659	MER54A_dup4-chr1	-	ERVL
chr1	5567857	5568255	MSTA_dup41-chr1	+	ERVL-MaLR
chr1	5571177	5571425	LTR78_dup3-chr1	-	ERV1
chr1	5571557	5572283	LTR1C-chr1	+	ERV1
chr1	5572499	5572886	MSTA_dup42-chr1	+	ERVL-MaLR
chr1	5573601	5574610	LTR5B-chr1	-	ERVK
chr1	5577517	5578011	THE1A-int_dup1-chr1	-	ERVL-MaLR
chr1	5578853	5578997	THE1A_dup5-chr1	-	ERVL-MaLR
chr1	5578998	5579267	THE1A_dup6-chr1	-	ERVL-MaLR
chr1	5579335	5579417	ERVL-E-int_dup11-chr1	-	ERVL
chr1	5579526	5579588	THE1A_dup7-chr1	-	ERVL-MaLR
chr1	5579589	5579833	THE1C_dup27-chr1	-	ERVL-MaLR
chr1	5580463	5580950	ERVL-E-int_dup12-chr1	-	ERVL
chr1	5581415	5581831	MLT1C_dup119-chr1	+	ERVL-MaLR
chr1	5582240	5582352	ERVL-E-int_dup13-chr1	-	ERVL
chr1	5582601	5582793	MSTD_dup29-chr1	+	ERVL-MaLR
chr1	5582854	5583024	MSTD_dup30-chr1	+	ERVL-MaLR
chr1	5583311	5583415	MLT1J_dup21-chr1	+	ERVL-MaLR
chr1	5584427	5584813	MSTA_dup43-chr1	-	ERVL-MaLR
chr1	5586333	5586416	LTR79_dup11-chr1	-	ERVL
chr1	5586506	5586635	LTR79_dup12-chr1	-	ERVL
chr1	5586900	5587031	LTR79_dup13-chr1	+	ERVL
chr1	5592092	5592472	MLT1D_dup60-chr1	+	ERVL-MaLR
chr1	5592778	5592885	MLT1D_dup61-chr1	+	ERVL-MaLR
chr1	5595136	5595212	MLT1D_dup62-chr1	+	ERVL-MaLR
chr1	5595446	5595803	MLT1D_dup63-chr1	+	ERVL-MaLR
chr1	5596998	5597365	MLT1B_dup66-chr1	-	ERVL-MaLR
chr1	5602594	5602956	THE1C_dup28-chr1	-	ERVL-MaLR
chr1	5612866	5613336	MLT1C_dup120-chr1	+	ERVL-MaLR
chr1	5619054	5619453	MLT1C_dup121-chr1	-	ERVL-MaLR
chr1	5619450	5619925	MER31A_dup13-chr1	-	ERV1
chr1	5624076	5624230	MLT2B4_dup7-chr1	-	ERVL
chr1	5627214	5627606	MLT1B_dup67-chr1	-	ERVL-MaLR
chr1	5637090	5637416	MLT1C_dup122-chr1	+	ERVL-MaLR
chr1	5637949	5638093	MLT1C_dup123-chr1	+	ERVL-MaLR
chr1	5640488	5640531	MSTA_dup44-chr1	-	ERVL-MaLR
chr1	5640828	5641186	MSTA_dup45-chr1	-	ERVL-MaLR
chr1	5645450	5645825	THE1C_dup29-chr1	+	ERVL-MaLR
chr1	5647223	5647756	MER77B_dup10-chr1	+	ERVL
chr1	5656549	5656958	MSTD_dup31-chr1	+	ERVL-MaLR
chr1	5658616	5658781	MLT1I_dup29-chr1	-	ERVL-MaLR
chr1	5659204	5659660	MLT1C_dup124-chr1	-	ERVL-MaLR
chr1	5666042	5666116	MLT1I_dup30-chr1	-	ERVL-MaLR
chr1	5666429	5666630	MLT1I_dup31-chr1	-	ERVL-MaLR
chr1	5667116	5667277	LTR41B-chr1	+	ERVL
chr1	5668999	5669352	THE1A_dup8-chr1	+	ERVL-MaLR
chr1	5671687	5672049	MLT1A0_dup45-chr1	+	ERVL-MaLR
chr1	5673091	5673474	MSTA_dup46-chr1	+	ERVL-MaLR
chr1	5673769	5673815	MSTA_dup47-chr1	+	ERVL-MaLR
chr1	5681187	5681817	MLT1E_dup4-chr1	-	ERVL-MaLR
chr1	5686202	5686334	MLT1B_dup68-chr1	+	ERVL-MaLR
chr1	5686322	5686383	MLT1B_dup69-chr1	+	ERVL-MaLR
chr1	5686371	5686424	MLT1B_dup70-chr1	+	ERVL-MaLR
chr1	5686579	5686653	MLT1B_dup71-chr1	+	ERVL-MaLR
chr1	5686663	5686831	MLT1B-int-chr1	+	ERVL-MaLR
chr1	5687320	5687761	MLT1B-int_dup1-chr1	+	ERVL-MaLR
chr1	5690509	5690703	MLT1B_dup72-chr1	+	ERVL-MaLR
chr1	5690791	5690855	MLT1B_dup73-chr1	+	ERVL-MaLR
chr1	5697400	5697758	MLT1A1_dup10-chr1	+	ERVL-MaLR
chr1	5699487	5699538	MLT1E3_dup5-chr1	-	ERVL-MaLR
chr1	5705247	5705468	LTR78_dup4-chr1	+	ERV1
chr1	5705831	5706163	LTR78_dup5-chr1	+	ERV1
chr1	5706511	5706803	MLT1J_dup22-chr1	+	ERVL-MaLR
chr1	5707329	5707750	MLT1C_dup125-chr1	+	ERVL-MaLR
chr1	5710178	5710591	MLT1K_dup29-chr1	+	ERVL-MaLR
chr1	5715663	5716114	MLT1D_dup64-chr1	-	ERVL-MaLR
chr1	5716518	5717004	MER74A_dup5-chr1	-	ERVL
chr1	5721842	5722228	MLT1K_dup30-chr1	+	ERVL-MaLR
chr1	5723607	5723678	MLT2A2_dup9-chr1	+	ERVL
chr1	5723666	5724009	THE1B_dup71-chr1	+	ERVL-MaLR
chr1	5729176	5729681	LTR40a_dup3-chr1	+	ERVL
chr1	5735848	5736178	MLT1I_dup32-chr1	-	ERVL-MaLR
chr1	5738828	5739005	MLT1J2_dup6-chr1	-	ERVL-MaLR
chr1	5739039	5739189	MLT1J2_dup7-chr1	-	ERVL-MaLR
chr1	5742494	5742729	LTR19B-chr1	+	ERV1
chr1	5751490	5751802	MLT1B_dup74-chr1	+	ERVL-MaLR
chr1	5756024	5756445	MLT1D_dup65-chr1	-	ERVL-MaLR
chr1	5756446	5756777	MLT1A1_dup11-chr1	-	ERVL-MaLR
chr1	5756778	5756851	MLT1D_dup66-chr1	-	ERVL-MaLR
chr1	5759576	5759648	LTR52_dup6-chr1	+	ERVL
chr1	5760394	5760777	THE1D_dup23-chr1	+	ERVL-MaLR
chr1	5763430	5763801	THE1C_dup30-chr1	+	ERVL-MaLR
chr1	5768064	5768501	MLT1C_dup126-chr1	-	ERVL-MaLR
chr1	5768693	5768829	LTR16C_dup5-chr1	+	ERVL
chr1	5775293	5775690	MSTA_dup48-chr1	-	ERVL-MaLR
chr1	5777562	5777942	MLT1E1_dup5-chr1	-	ERVL-MaLR
chr1	5777943	5778313	THE1C_dup31-chr1	+	ERVL-MaLR
chr1	5778314	5778530	MLT1E1_dup6-chr1	-	ERVL-MaLR
chr1	5778533	5779019	MLT1D_dup67-chr1	+	ERVL-MaLR
chr1	5779080	5779463	MLT1D_dup68-chr1	-	ERVL-MaLR
chr1	5780206	5780355	LTR85b-chr1	+	Other
chr1	5781862	5782457	LTR71B-chr1	+	ERV1
chr1	5789165	5790242	MER11C_dup5-chr1	+	ERVK
chr1	5790407	5791081	THE1C-int_dup6-chr1	+	ERVL-MaLR
chr1	5791082	5791465	THE1C_dup32-chr1	+	ERVL-MaLR
chr1	5792907	5793057	LTR79_dup14-chr1	-	ERVL
chr1	5794944	5795218	LTR16D1-chr1	-	ERVL
chr1	5795249	5795342	LTR16D1_dup1-chr1	-	ERVL
chr1	5801032	5801513	MLT1D_dup69-chr1	+	ERVL-MaLR
chr1	5813366	5813501	MLT1J2_dup8-chr1	-	ERVL-MaLR
chr1	5815582	5815819	LTR37B_dup5-chr1	+	ERV1
chr1	5817625	5817796	LTR67B_dup1-chr1	+	ERVL
chr1	5817814	5817988	LTR67B_dup2-chr1	+	ERVL
chr1	5818199	5818448	MER50_dup8-chr1	+	ERV1
chr1	5818449	5818823	THE1B_dup72-chr1	+	ERVL-MaLR
chr1	5818824	5819290	MER50_dup9-chr1	+	ERV1
chr1	5819671	5820105	MLT1H_dup27-chr1	-	ERVL-MaLR
chr1	5820123	5820594	ERVL-E-int_dup14-chr1	+	ERVL
chr1	5820723	5821047	ERVL-E-int_dup15-chr1	+	ERVL
chr1	5821599	5822501	ERVL-E-int_dup16-chr1	+	ERVL
chr1	5822505	5823005	ERVL-E-int_dup17-chr1	+	ERVL
chr1	5823250	5823272	MER4B_dup6-chr1	+	ERV1
chr1	5823580	5823821	MER4B_dup7-chr1	+	ERV1
chr1	5824122	5824340	MER4B_dup8-chr1	+	ERV1
chr1	5825909	5826042	MER4B_dup9-chr1	+	ERV1
chr1	5826044	5826401	ERVL-E-int_dup18-chr1	+	ERVL
chr1	5827663	5828150	MLT1K_dup31-chr1	-	ERVL-MaLR
chr1	5832083	5832177	MER21C_dup34-chr1	+	ERVL
chr1	5832349	5832938	MER21C_dup35-chr1	+	ERVL
chr1	5839057	5839565	MER51E-chr1	+	ERV1
chr1	5840044	5840079	MLT2D_dup17-chr1	+	ERVL
chr1	5844403	5844786	MLT2D_dup18-chr1	-	ERVL
chr1	5847666	5847803	MLT1A0_dup46-chr1	+	ERVL-MaLR
chr1	5848431	5848631	MLT1A0_dup47-chr1	+	ERVL-MaLR
chr1	5851650	5852027	MSTA_dup49-chr1	+	ERVL-MaLR
chr1	5852313	5852676	MLT1H_dup28-chr1	-	ERVL-MaLR
chr1	5853882	5854254	THE1B_dup73-chr1	-	ERVL-MaLR
chr1	5854866	5855070	MLT1K_dup32-chr1	+	ERVL-MaLR
chr1	5856575	5856988	MLT1C_dup127-chr1	-	ERVL-MaLR
chr1	5860977	5861290	MLT1J_dup23-chr1	+	ERVL-MaLR
chr1	5893163	5894170	LTR13_dup3-chr1	-	ERVK
chr1	5917264	5917611	MLT1K_dup33-chr1	+	ERVL-MaLR
chr1	5917743	5918090	MLT1I_dup33-chr1	+	ERVL-MaLR
chr1	5920367	5920447	LTR86A1-chr1	+	ERVL
chr1	5921903	5922363	MLT1D_dup70-chr1	+	ERVL-MaLR
chr1	5936769	5937132	MLT1D_dup71-chr1	+	ERVL-MaLR
chr1	5937234	5937396	MLT1D_dup72-chr1	+	ERVL-MaLR
chr1	5940094	5940458	MSTD_dup32-chr1	+	ERVL-MaLR
chr1	5946549	5946979	MER21B_dup1-chr1	+	ERVL
chr1	5950512	5950744	MLT1H_dup29-chr1	+	ERVL-MaLR
chr1	5964246	5964764	LTR75_1-chr1	+	ERV1
chr1	5965554	5966187	MER72-chr1	+	ERV1
chr1	5978706	5978911	MLT1K_dup34-chr1	+	ERVL-MaLR
chr1	5979819	5980351	MER74A_dup6-chr1	+	ERVL
chr1	5983247	5983721	MER68_dup3-chr1	+	ERVL
chr1	5989075	5989138	MLT1D_dup73-chr1	+	ERVL-MaLR
chr1	5989217	5989332	MLT1D_dup74-chr1	+	ERVL-MaLR
chr1	6004403	6004809	MLT1C_dup128-chr1	-	ERVL-MaLR
chr1	6018363	6018468	MLT1A_dup29-chr1	+	ERVL-MaLR
chr1	6030945	6031009	MLT1H_dup30-chr1	-	ERVL-MaLR
chr1	6039514	6040029	MLT1F2_dup14-chr1	-	ERVL-MaLR
chr1	6043828	6043957	MLT1H_dup31-chr1	-	ERVL-MaLR
chr1	6044001	6044243	MLT1H_dup32-chr1	-	ERVL-MaLR
chr1	6053740	6053799	MLT1C_dup129-chr1	+	ERVL-MaLR
chr1	6054073	6054247	MLT1C_dup130-chr1	+	ERVL-MaLR
chr1	6054248	6054348	MER51A_dup4-chr1	-	ERV1
chr1	6054584	6055032	MER51A_dup5-chr1	-	ERV1
chr1	6055033	6055207	MLT1C_dup131-chr1	+	ERVL-MaLR
chr1	6057572	6057868	MLT1C_dup132-chr1	-	ERVL-MaLR
chr1	6058174	6058322	MLT1C_dup133-chr1	-	ERVL-MaLR
chr1	6077897	6078416	MLT1D_dup75-chr1	-	ERVL-MaLR
chr1	6081475	6081892	MLT1C_dup134-chr1	-	ERVL-MaLR
chr1	6110793	6110947	MLT1C_dup135-chr1	+	ERVL-MaLR
chr1	6111557	6111711	MLT1C_dup136-chr1	+	ERVL-MaLR
chr1	6115311	6115374	MLT1E2_dup7-chr1	+	ERVL-MaLR
chr1	6115433	6115906	MLT1E2_dup8-chr1	+	ERVL-MaLR
chr1	6131107	6131343	LTR79_dup15-chr1	+	ERVL
chr1	6140640	6140718	MLT1C_dup137-chr1	+	ERVL-MaLR
chr1	6141635	6141971	MLT1C_dup138-chr1	+	ERVL-MaLR
chr1	6169452	6169562	LTR78_dup6-chr1	+	ERV1
chr1	6255104	6255201	MLT1A1_dup12-chr1	+	ERVL-MaLR
chr1	6256095	6256355	MLT1A1_dup13-chr1	+	ERVL-MaLR
chr1	6256802	6256874	MLT1A1_dup14-chr1	+	ERVL-MaLR
chr1	6289894	6290121	MLT1D_dup76-chr1	+	ERVL-MaLR
chr1	6290160	6290324	MLT1D_dup77-chr1	+	ERVL-MaLR
chr1	6313717	6313851	MLT1J_dup24-chr1	+	ERVL-MaLR
chr1	6320346	6320643	MLT1D_dup78-chr1	-	ERVL-MaLR
chr1	6320732	6321518	MLT1D-int-chr1	-	ERVL-MaLR
chr1	6321802	6321907	MLT1D-int_dup1-chr1	-	ERVL-MaLR
chr1	6322446	6322813	MLT1B_dup75-chr1	-	ERVL-MaLR
chr1	6324715	6324897	MLT1D_dup79-chr1	-	ERVL-MaLR
chr1	6331198	6331331	MLT1C_dup139-chr1	+	ERVL-MaLR
chr1	6331360	6331583	MLT1C_dup140-chr1	+	ERVL-MaLR
chr1	6342025	6342394	MLT1A0_dup48-chr1	-	ERVL-MaLR
chr1	6348420	6348783	MLT1A0_dup49-chr1	+	ERVL-MaLR
chr1	6355989	6356211	MLT1C_dup141-chr1	+	ERVL-MaLR
chr1	6362927	6363907	LTR13_dup4-chr1	+	ERVK
chr1	6367283	6368326	MER52D-chr1	-	ERV1
chr1	6368489	6368927	MER52D_dup1-chr1	-	ERV1
chr1	6369959	6370366	MSTB1_dup20-chr1	+	ERVL-MaLR
chr1	6384508	6384625	MER21B_dup2-chr1	-	ERVL
chr1	6384637	6384836	MER21B_dup3-chr1	-	ERVL
chr1	6395075	6396293	LTR12E-chr1	-	ERV1
chr1	6411051	6411736	HERV16-int_dup5-chr1	+	ERVL
chr1	6558329	6558418	MLT2D_dup19-chr1	+	ERVL
chr1	6559330	6559374	MLT2D_dup20-chr1	+	ERVL
chr1	6560297	6560439	LTR21B-chr1	-	ERV1
chr1	6560626	6560700	HERVFH21-int-chr1	-	ERV1
chr1	6561008	6561429	HERVFH21-int_dup1-chr1	-	ERV1
chr1	6561730	6561831	HERVFH21-int_dup2-chr1	-	ERV1
chr1	6561832	6562169	LTR14B_dup1-chr1	-	ERVK
chr1	6562468	6562581	LTR14B_dup2-chr1	-	ERVK
chr1	6562582	6563794	HERVFH21-int_dup3-chr1	-	ERV1
chr1	6564127	6565087	HERVFH21-int_dup4-chr1	-	ERV1
chr1	6565082	6565604	HERVFH21-int_dup5-chr1	-	ERV1
chr1	6565721	6566609	HERVFH21-int_dup6-chr1	-	ERV1
chr1	6566894	6567279	HERVFH21-int_dup7-chr1	-	ERV1
chr1	6567580	6568168	HERVFH21-int_dup8-chr1	-	ERV1
chr1	6568483	6570024	HERVFH21-int_dup9-chr1	-	ERV1
chr1	6570052	6570109	HERVFH21-int_dup10-chr1	-	ERV1
chr1	6570110	6570283	LTR21B_dup1-chr1	-	ERV1
chr1	6570452	6570671	MLT2D_dup21-chr1	+	ERVL
chr1	6657028	6657105	MLT1H1_dup5-chr1	+	ERVL-MaLR
chr1	6657149	6657588	MLT1H1_dup6-chr1	+	ERVL-MaLR
chr1	6662464	6663020	LTR12_dup1-chr1	+	ERV1
chr1	6685409	6685826	MER101-chr1	+	ERV1
chr1	6686375	6686736	MLT1I_dup34-chr1	-	ERVL-MaLR
chr1	6693819	6693834	LTR36-chr1	+	ERV1
chr1	6694137	6694304	LTR36_dup1-chr1	+	ERV1
chr1	6694340	6694611	LTR36_dup2-chr1	+	ERV1
chr1	6699931	6700411	LTR7B_dup1-chr1	+	ERV1
chr1	6710137	6710292	MER65A_dup8-chr1	-	ERV1
chr1	6710603	6710889	MER65A_dup9-chr1	-	ERV1
chr1	6717019	6717234	MLT1A0_dup50-chr1	-	ERVL-MaLR
chr1	6723372	6723800	MLT1C_dup142-chr1	+	ERVL-MaLR
chr1	6724049	6724433	MSTA_dup50-chr1	-	ERVL-MaLR
chr1	6727933	6728054	MLT1C_dup143-chr1	+	ERVL-MaLR
chr1	6728232	6728264	MLT1C_dup144-chr1	+	ERVL-MaLR
chr1	6728559	6728812	MLT1C_dup145-chr1	+	ERVL-MaLR
chr1	6729361	6729427	MLT1B_dup76-chr1	+	ERVL-MaLR
chr1	6731368	6731529	MLT1B_dup77-chr1	+	ERVL-MaLR
chr1	6735974	6736037	MLT1M-chr1	-	ERVL-MaLR
chr1	6737025	6737100	MLT1M_dup1-chr1	-	ERVL-MaLR
chr1	6737414	6737571	MLT1M_dup2-chr1	-	ERVL-MaLR
chr1	6737821	6738131	MLT1L_dup4-chr1	+	ERVL-MaLR
chr1	6741378	6741814	MLT1D_dup80-chr1	-	ERVL-MaLR
chr1	6742126	6742218	MLT1D_dup81-chr1	-	ERVL-MaLR
chr1	6742452	6742514	MLT2A1_dup3-chr1	-	ERVL
chr1	6742745	6743159	MLT2A1_dup4-chr1	-	ERVL
chr1	6747770	6748324	LTR24B_dup2-chr1	+	ERV1
chr1	6748480	6748628	THE1C_dup33-chr1	+	ERVL-MaLR
chr1	6748792	6749028	THE1C_dup34-chr1	+	ERVL-MaLR
chr1	6750611	6750709	LTR24B_dup3-chr1	+	ERV1
chr1	6752295	6752737	LTR71A-chr1	+	ERV1
chr1	6753102	6753131	LTR71A_dup1-chr1	-	ERV1
chr1	6765629	6766007	MSTA_dup51-chr1	+	ERVL-MaLR
chr1	6769039	6769163	MLT1B_dup78-chr1	+	ERVL-MaLR
chr1	6774395	6774613	LTR37A_dup6-chr1	+	ERV1
chr1	6774663	6774728	LTR37A_dup7-chr1	+	ERV1
chr1	6776004	6776116	MLT1D_dup82-chr1	+	ERVL-MaLR
chr1	6776392	6776760	MLT1D_dup83-chr1	+	ERVL-MaLR
chr1	6809453	6809557	LTR33_dup20-chr1	-	ERVL
chr1	6810043	6810524	MLT1F2_dup15-chr1	-	ERVL-MaLR
chr1	6810814	6810871	MLT1F2_dup16-chr1	-	ERVL-MaLR
chr1	6814270	6814640	MLT1J2_dup9-chr1	+	ERVL-MaLR
chr1	6840885	6841383	MLT1D_dup84-chr1	-	ERVL-MaLR
chr1	6844901	6845462	LTR33C-chr1	-	ERVL
chr1	6845827	6846175	THE1B_dup74-chr1	-	ERVL-MaLR
chr1	6846679	6846822	MER31B_dup10-chr1	-	ERV1
chr1	6848677	6848852	MER34A_dup4-chr1	-	ERV1
chr1	6849051	6849136	MER34A_dup5-chr1	-	ERV1
chr1	6855214	6855251	LTR41_dup15-chr1	-	ERVL
chr1	6855252	6855679	MSTA_dup52-chr1	-	ERVL-MaLR
chr1	6855680	6856200	LTR41_dup16-chr1	-	ERVL
chr1	6919613	6919973	THE1B_dup75-chr1	-	ERVL-MaLR
chr1	6919974	6921562	THE1B-int_dup8-chr1	-	ERVL-MaLR
chr1	6921563	6921928	THE1B_dup76-chr1	-	ERVL-MaLR
chr1	6922296	6922488	MLT1F1_dup3-chr1	-	ERVL-MaLR
chr1	6922536	6922798	MLT1F1_dup4-chr1	-	ERVL-MaLR
chr1	6925324	6925491	LTR81_dup1-chr1	-	Gypsy
chr1	6925507	6925800	LTR81B_dup3-chr1	-	Gypsy
chr1	6927944	6928217	LTR81B_dup4-chr1	-	Gypsy
chr1	6940116	6940583	MLT2B1_dup7-chr1	-	ERVL
chr1	6941475	6941565	LTR16C_dup6-chr1	-	ERVL
chr1	6950462	6950558	MLT1I_dup35-chr1	-	ERVL-MaLR
chr1	6957303	6957833	MLT1D_dup85-chr1	-	ERVL-MaLR
chr1	6961186	6961281	MLT1N2_dup4-chr1	-	ERVL-MaLR
chr1	6976758	6977121	THE1B_dup77-chr1	+	ERVL-MaLR
chr1	6980525	6980893	THE1B_dup78-chr1	+	ERVL-MaLR
chr1	6990012	6990186	MLT1J_dup25-chr1	-	ERVL-MaLR
chr1	6992514	6992883	MSTA_dup53-chr1	-	ERVL-MaLR
chr1	6995631	6996156	MER74A_dup7-chr1	-	ERVL
chr1	6999240	6999383	MSTA_dup54-chr1	-	ERVL-MaLR
chr1	7015647	7016091	MSTA_dup55-chr1	-	ERVL-MaLR
chr1	7046939	7047280	MLT1I_dup36-chr1	+	ERVL-MaLR
chr1	7054776	7055200	MSTA_dup56-chr1	-	ERVL-MaLR
chr1	7060143	7060546	MLT1B_dup79-chr1	-	ERVL-MaLR
chr1	7062683	7063078	MLT1C_dup146-chr1	-	ERVL-MaLR
chr1	7063873	7064041	MLT1A_dup30-chr1	-	ERVL-MaLR
chr1	7064295	7064454	MLT1A_dup31-chr1	-	ERVL-MaLR
chr1	7067684	7068008	MLT1L_dup5-chr1	+	ERVL-MaLR
chr1	7068023	7068171	MLT1L_dup6-chr1	+	ERVL-MaLR
chr1	7077947	7078392	LTR86A2-chr1	-	ERVL
chr1	7080762	7081026	LTR41C_dup2-chr1	-	ERVL
chr1	7081276	7081438	LTR41C_dup3-chr1	-	ERVL
chr1	7092646	7093011	MLT1I_dup37-chr1	-	ERVL-MaLR
chr1	7108734	7109302	MLT1F2_dup17-chr1	-	ERVL-MaLR
chr1	7110868	7111348	MLT1D_dup86-chr1	-	ERVL-MaLR
chr1	7114260	7114348	MLT2B4_dup8-chr1	-	ERVL
chr1	7114578	7116055	MLT2B4_dup9-chr1	-	ERVL
chr1	7120131	7120696	MLT1F2_dup18-chr1	-	ERVL-MaLR
chr1	7123101	7123491	MLT1B_dup80-chr1	-	ERVL-MaLR
chr1	7125885	7126252	THE1C_dup35-chr1	-	ERVL-MaLR
chr1	7127783	7128361	MER68_dup4-chr1	+	ERVL
chr1	7135846	7135937	MLT1J2_dup10-chr1	-	ERVL-MaLR
chr1	7142462	7142876	MSTB1_dup21-chr1	+	ERVL-MaLR
chr1	7144058	7144494	MLT1B_dup81-chr1	-	ERVL-MaLR
chr1	7161405	7161766	THE1B_dup79-chr1	+	ERVL-MaLR
chr1	7176828	7176995	MLT1J1_dup6-chr1	-	ERVL-MaLR
chr1	7183003	7183399	MSTB_dup20-chr1	-	ERVL-MaLR
chr1	7187895	7188264	THE1D_dup24-chr1	-	ERVL-MaLR
chr1	7195210	7195504	MLT1I_dup38-chr1	+	ERVL-MaLR
chr1	7196035	7196395	MSTA_dup57-chr1	+	ERVL-MaLR
chr1	7215959	7216341	MSTA_dup58-chr1	-	ERVL-MaLR
chr1	7217044	7217409	THE1C_dup36-chr1	+	ERVL-MaLR
chr1	7219589	7219753	MLT1A_dup32-chr1	+	ERVL-MaLR
chr1	7219889	7220101	MLT1A_dup33-chr1	+	ERVL-MaLR
chr1	7239688	7240082	MSTD_dup33-chr1	-	ERVL-MaLR
chr1	7245757	7245933	LTR16C_dup7-chr1	-	ERVL
chr1	7256660	7256812	MLT1A0_dup51-chr1	-	ERVL-MaLR
chr1	7256882	7257130	MLT1A0_dup52-chr1	-	ERVL-MaLR
chr1	7269013	7269583	MLT1F2_dup19-chr1	-	ERVL-MaLR
chr1	7271027	7271430	MLT1B_dup82-chr1	+	ERVL-MaLR
chr1	7287624	7288030	MLT1J2_dup11-chr1	-	ERVL-MaLR
chr1	7288867	7289264	MSTA_dup59-chr1	-	ERVL-MaLR
chr1	7289546	7290095	MLT1C_dup147-chr1	+	ERVL-MaLR
chr1	7295810	7296181	MLT1F2_dup20-chr1	-	ERVL-MaLR
chr1	7315593	7315863	MLT1C_dup148-chr1	-	ERVL-MaLR
chr1	7315864	7316247	THE1C_dup37-chr1	-	ERVL-MaLR
chr1	7316248	7316420	MLT1C_dup149-chr1	-	ERVL-MaLR
chr1	7319231	7319618	MSTA_dup60-chr1	+	ERVL-MaLR
chr1	7320314	7320649	ERV3-16A3_I-int_dup4-chr1	-	ERVL
chr1	7320675	7321218	ERV3-16A3_I-int_dup5-chr1	-	ERVL
chr1	7321252	7321715	ERV3-16A3_I-int_dup6-chr1	-	ERVL
chr1	7321844	7322250	ERV3-16A3_I-int_dup7-chr1	-	ERVL
chr1	7326379	7326822	MLT1C_dup150-chr1	+	ERVL-MaLR
chr1	7337322	7337498	MLT2C2-chr1	+	ERVL
chr1	7337699	7337980	MLT2C2_dup1-chr1	+	ERVL
chr1	7338800	7339159	MSTA_dup61-chr1	-	ERVL-MaLR
chr1	7344043	7344080	MLT1G3_dup1-chr1	-	ERVL-MaLR
chr1	7344147	7344470	MLT1H1_dup7-chr1	-	ERVL-MaLR
chr1	7347528	7347983	MLT1C_dup151-chr1	-	ERVL-MaLR
chr1	7348023	7348511	MLT1M_dup3-chr1	-	ERVL-MaLR
chr1	7349486	7349833	MLT1B_dup83-chr1	-	ERVL-MaLR
chr1	7359849	7360269	MLT1C_dup152-chr1	-	ERVL-MaLR
chr1	7364235	7364422	MLT1A0_dup53-chr1	-	ERVL-MaLR
chr1	7369346	7369903	MER77B_dup11-chr1	-	ERVL
chr1	7377307	7377590	MLT1K_dup35-chr1	-	ERVL-MaLR
chr1	7381063	7381139	MLT1J_dup26-chr1	-	ERVL-MaLR
chr1	7381974	7382282	MLT1J_dup27-chr1	-	ERVL-MaLR
chr1	7396017	7396443	MSTB1_dup22-chr1	+	ERVL-MaLR
chr1	7399043	7399483	MSTB1_dup23-chr1	+	ERVL-MaLR
chr1	7429686	7430078	MSTA_dup62-chr1	-	ERVL-MaLR
chr1	7434582	7434759	MLT1A1_dup15-chr1	-	ERVL-MaLR
chr1	7435076	7435246	MLT1A1_dup16-chr1	-	ERVL-MaLR
chr1	7437266	7437643	MLT1C_dup153-chr1	-	ERVL-MaLR
chr1	7448517	7448877	MLT1A0_dup54-chr1	-	ERVL-MaLR
chr1	7513366	7513640	MLT1C_dup154-chr1	-	ERVL-MaLR
chr1	7513928	7514126	MLT1C_dup155-chr1	-	ERVL-MaLR
chr1	7532982	7533072	LTR79_dup16-chr1	-	ERVL
chr1	7544063	7544415	THE1A_dup9-chr1	-	ERVL-MaLR
chr1	7544615	7545054	MSTA1_dup4-chr1	-	ERVL-MaLR
chr1	7555895	7556414	MER74A_dup8-chr1	-	ERVL
chr1	7565736	7566113	MLT1A_dup34-chr1	-	ERVL-MaLR
chr1	7571077	7571321	MLT1A0_dup55-chr1	-	ERVL-MaLR
chr1	7572663	7572793	MLT1A0_dup56-chr1	-	ERVL-MaLR
chr1	7573444	7573755	MLT1C_dup156-chr1	-	ERVL-MaLR
chr1	7574057	7574099	MLT1C_dup157-chr1	-	ERVL-MaLR
chr1	7576325	7576685	MLT1A0_dup57-chr1	+	ERVL-MaLR
chr1	7578603	7578939	MSTD_dup34-chr1	-	ERVL-MaLR
chr1	7582528	7582883	MLT1J_dup28-chr1	-	ERVL-MaLR
chr1	7584118	7584571	MER31B_dup11-chr1	-	ERV1
chr1	7597525	7597815	MLT2D_dup22-chr1	-	ERVL
chr1	7605818	7605919	MLT2D_dup23-chr1	-	ERVL
chr1	7611877	7612631	LTR1F-chr1	-	ERV1
chr1	7619230	7619601	MLT1L_dup7-chr1	-	ERVL-MaLR
chr1	7628023	7628400	MLT1K_dup36-chr1	-	ERVL-MaLR
chr1	7644414	7644788	MLT1J_dup29-chr1	-	ERVL-MaLR
chr1	7644754	7644794	LTR67B_dup3-chr1	-	ERVL
chr1	7655894	7655986	MSTD_dup35-chr1	+	ERVL-MaLR
chr1	7656019	7656192	MSTD_dup36-chr1	+	ERVL-MaLR
chr1	7656200	7656564	MLT1B_dup84-chr1	-	ERVL-MaLR
chr1	7671433	7671573	LTR33_dup21-chr1	-	ERVL
chr1	7684367	7684758	MLT1C_dup158-chr1	-	ERVL-MaLR
chr1	7710265	7710327	MLT1K_dup37-chr1	-	ERVL-MaLR
chr1	7710626	7711013	MLT1K_dup38-chr1	-	ERVL-MaLR
chr1	7711029	7711372	MLT1A0_dup58-chr1	-	ERVL-MaLR
chr1	7712707	7713064	THE1B_dup80-chr1	-	ERVL-MaLR
chr1	7739478	7739838	THE1B_dup81-chr1	-	ERVL-MaLR
chr1	7739858	7739934	THE1B_dup82-chr1	-	ERVL-MaLR
chr1	7739954	7740032	THE1B_dup83-chr1	-	ERVL-MaLR
chr1	7740052	7740130	THE1B_dup84-chr1	-	ERVL-MaLR
chr1	7789241	7789610	THE1B_dup85-chr1	+	ERVL-MaLR
chr1	7790172	7790545	THE1C_dup38-chr1	-	ERVL-MaLR
chr1	7790546	7792079	THE1C-int_dup7-chr1	-	ERVL-MaLR
chr1	7792080	7792441	THE1C_dup39-chr1	-	ERVL-MaLR
chr1	7821442	7821859	LTR86A1_dup1-chr1	-	ERVL
chr1	7862339	7862412	MSTB1_dup24-chr1	-	ERVL-MaLR
chr1	7862491	7862818	MSTB1_dup25-chr1	-	ERVL-MaLR
chr1	7863738	7864106	MLT1H_dup33-chr1	-	ERVL-MaLR
chr1	7864114	7864281	MLT1B_dup85-chr1	-	ERVL-MaLR
chr1	7864879	7864929	MLT1B_dup86-chr1	-	ERVL-MaLR
chr1	7865500	7865655	MLT1B_dup87-chr1	-	ERVL-MaLR
chr1	7865954	7866024	MLT1B_dup88-chr1	-	ERVL-MaLR
chr1	7867267	7867594	MLT1B_dup89-chr1	+	ERVL-MaLR
chr1	7867901	7867979	MLT1B_dup90-chr1	+	ERVL-MaLR
chr1	7868738	7869079	MLT1A_dup35-chr1	+	ERVL-MaLR
chr1	7870102	7870485	MLT1B_dup91-chr1	+	ERVL-MaLR
chr1	7870799	7871295	MER90a_dup2-chr1	-	ERV1
chr1	7874695	7875062	THE1D_dup25-chr1	+	ERVL-MaLR
chr1	7875374	7875418	THE1D_dup26-chr1	+	ERVL-MaLR
chr1	7892157	7892469	MLT1D_dup87-chr1	-	ERVL-MaLR
chr1	7892787	7892978	MLT1D_dup88-chr1	-	ERVL-MaLR
chr1	7898216	7898471	LTR42_dup2-chr1	-	ERVL
chr1	7898742	7898886	LTR42_dup3-chr1	-	ERVL
chr1	7898887	7899259	MSTA_dup63-chr1	-	ERVL-MaLR
chr1	7899260	7899329	LTR42_dup4-chr1	-	ERVL
chr1	7899722	7900114	MLT1F1_dup5-chr1	-	ERVL-MaLR
chr1	7905025	7905136	MLT2D_dup24-chr1	+	ERVL
chr1	7905443	7905456	MLT2D_dup25-chr1	+	ERVL
chr1	7905536	7905705	MLT2D_dup26-chr1	+	ERVL
chr1	7908663	7908808	THE1B_dup86-chr1	-	ERVL-MaLR
chr1	7909091	7909231	THE1B_dup87-chr1	-	ERVL-MaLR
chr1	7910088	7910705	MER39B_dup3-chr1	+	ERV1
chr1	7912117	7912451	MER101_dup1-chr1	+	ERV1
chr1	7912866	7913475	LTR36_dup3-chr1	+	ERV1
chr1	7927085	7927511	LTR3A_dup2-chr1	+	ERVK
chr1	7928555	7928609	MER65A_dup10-chr1	+	ERV1
chr1	7928909	7929136	MER65A_dup11-chr1	+	ERV1
chr1	7929467	7929600	MER65A_dup12-chr1	+	ERV1
chr1	7956390	7956452	MLT1I_dup39-chr1	-	ERVL-MaLR
chr1	7960455	7960624	MER84-chr1	-	ERV1
chr1	7960625	7960739	MER84-int-chr1	+	ERV1
chr1	7960740	7960847	MER84_dup1-chr1	-	ERV1
chr1	7995404	7995544	MER34A_dup6-chr1	-	ERV1
chr1	7996627	7997030	MSTB_dup21-chr1	-	ERVL-MaLR
[truncated: 690,761+ more rows]

## Sheet: Supplementary data 2
Supplementary data 2- Genome Coordinate Information of HERVs Expressed in PBMCs.
chr	start	end	herv_name	strand	family
chr1	206569076	206569629	LTR49-chr1	-	ERV1
chr1	32636724	32637249	MER67B-chr1	+	ERV1
chr1	39059424	39059593	MLT2D-chr1	+	ERVL
chr1	92929843	92930066	MLT1K_dup1-chr1	-	ERVL-MaLR
chr1	121110456	121110807	MLT1J_dup1-chr1	-	ERVL-MaLR
chr1	149683678	149685807	MER66-int_dup1-chr1	-	ERV1
chr1	174194534	174194730	LTR86B2-chr1	+	ERVL
chr1	527511	527938	MLT1D_dup10-chr1	+	ERVL-MaLR
chr1	752224	752580	MLT1D_dup13-chr1	-	ERVL-MaLR
chr1	791822	791993	LTR67B-chr1	-	ERVL
chr1	794994	795251	LTR79-chr1	-	ERVL
chr1	989509	989864	MSTD_dup10-chr1	-	ERVL-MaLR
chr1	993731	994041	MSTA_dup6-chr1	+	ERVL-MaLR
chr1	1017170	1018876	LTR12C_dup2-chr1	-	ERV1
chr1	1109720	1110352	MER49-chr1	-	ERV1
chr1	1112648	1112917	MER50_dup1-chr1	+	ERV1
chr1	1113585	1113913	MER50_dup3-chr1	-	ERV1
chr1	1135295	1135888	MER41B_dup1-chr1	-	ERV1
chr1	1279701	1279992	MER4B-int_dup5-chr1	-	ERV1
chr1	1357233	1357526	MER54A_dup1-chr1	+	ERVL
chr1	1357817	1357890	MER54A_dup2-chr1	+	ERVL
chr1	1422773	1423374	MER41B_dup2-chr1	+	ERV1
chr1	1470519	1470858	LTR10A_dup1-chr1	-	ERV1
chr1	1470859	1471236	LTR7_dup1-chr1	+	ERV1
chr1	1471237	1471375	LTR10A_dup2-chr1	-	ERV1
chr1	1510898	1511404	LTR10A_dup4-chr1	-	ERV1
chr1	1580343	1581246	LTR5_Hs_dup1-chr1	+	ERVK
chr1	1610930	1611407	LTR42-chr1	-	ERVL
chr1	1612173	1612414	MER4D-chr1	-	ERV1
chr1	1683131	1683546	MER21C_dup19-chr1	-	ERVL
chr1	1873200	1873587	MLT1H_dup9-chr1	+	ERVL-MaLR
chr1	1875825	1876228	MLT1C_dup8-chr1	+	ERVL-MaLR
chr1	2157872	2157977	MER68_dup2-chr1	-	ERVL
chr1	2164257	2164645	MER54A_dup3-chr1	-	ERVL
chr1	2277285	2277630	THE1A_dup2-chr1	+	ERVL-MaLR
chr1	2368191	2368634	MER66B_dup2-chr1	-	ERV1
chr1	2383456	2383681	ERVL-E-int_dup5-chr1	-	ERVL
chr1	2565942	2566161	MLT1A0_dup13-chr1	-	ERVL-MaLR
chr1	2575163	2575518	MLT1B_dup15-chr1	-	ERVL-MaLR
chr1	2576130	2576321	MLT1B_dup16-chr1	-	ERVL-MaLR
chr1	2582327	2582729	MER65A_dup6-chr1	-	ERV1
chr1	2584733	2584930	MER34-chr1	+	ERV1
chr1	2954966	2956535	THE1C-int_dup3-chr1	-	ERVL-MaLR
chr1	3597495	3597874	MLT1C_dup36-chr1	+	ERVL-MaLR
chr1	3619433	3619776	THE1D_dup6-chr1	+	ERVL-MaLR
chr1	3619777	3620647	THE1D-int_dup5-chr1	+	ERVL-MaLR
chr1	3620648	3621643	LTR13-chr1	-	ERVK
chr1	3622156	3622504	THE1D_dup7-chr1	+	ERVL-MaLR
chr1	3658269	3658824	MER34C2-chr1	-	ERV1
chr1	3666866	3667405	MLT1D_dup33-chr1	+	ERVL-MaLR
chr1	3793393	3793914	LTR8A_dup1-chr1	+	ERV1
chr1	3796692	3797417	MER4A_dup1-chr1	-	ERV1
chr1	3798995	3799228	MER4D1_dup2-chr1	+	ERV1
chr1	3807769	3808103	MSTA_dup12-chr1	-	ERVL-MaLR
chr1	3922057	3922698	MER51A_dup3-chr1	-	ERV1
chr1	4420044	4420279	MER61D-chr1	-	ERV1
chr1	5239837	5240245	MLT1H2_dup7-chr1	-	ERVL-MaLR
chr1	5538914	5539184	MER66B_dup7-chr1	-	ERV1
chr1	5571177	5571425	LTR78_dup3-chr1	-	ERV1
chr1	5573601	5574610	LTR5B-chr1	-	ERVK
chr1	5577517	5578011	THE1A-int_dup1-chr1	-	ERVL-MaLR
chr1	5627214	5627606	MLT1B_dup67-chr1	-	ERVL-MaLR
chr1	5659204	5659660	MLT1C_dup124-chr1	-	ERVL-MaLR
chr1	5666429	5666630	MLT1I_dup31-chr1	-	ERVL-MaLR
chr1	5852313	5852676	MLT1H_dup28-chr1	-	ERVL-MaLR
chr1	5893163	5894170	LTR13_dup3-chr1	-	ERVK
chr1	6004403	6004809	MLT1C_dup128-chr1	-	ERVL-MaLR
chr1	6054073	6054247	MLT1C_dup130-chr1	+	ERVL-MaLR
chr1	6054584	6055032	MER51A_dup5-chr1	-	ERV1
chr1	6055033	6055207	MLT1C_dup131-chr1	+	ERVL-MaLR
chr1	6058174	6058322	MLT1C_dup133-chr1	-	ERVL-MaLR
chr1	6077897	6078416	MLT1D_dup75-chr1	-	ERVL-MaLR
chr1	6342025	6342394	MLT1A0_dup48-chr1	-	ERVL-MaLR
chr1	6367283	6368326	MER52D-chr1	-	ERV1
chr1	6395075	6396293	LTR12E-chr1	-	ERV1
chr1	6565721	6566609	HERVFH21-int_dup6-chr1	-	ERV1
chr1	6568483	6570024	HERVFH21-int_dup9-chr1	-	ERV1
chr1	6657149	6657588	MLT1H1_dup6-chr1	+	ERVL-MaLR
chr1	6694340	6694611	LTR36_dup2-chr1	+	ERV1
chr1	6752295	6752737	LTR71A-chr1	+	ERV1
chr1	6814270	6814640	MLT1J2_dup9-chr1	+	ERVL-MaLR
chr1	6995631	6996156	MER74A_dup7-chr1	-	ERVL
chr1	7239688	7240082	MSTD_dup33-chr1	-	ERVL-MaLR
chr1	7271027	7271430	MLT1B_dup82-chr1	+	ERVL-MaLR
chr1	7320675	7321218	ERV3-16A3_I-int_dup5-chr1	-	ERVL
chr1	7326379	7326822	MLT1C_dup150-chr1	+	ERVL-MaLR
chr1	7790172	7790545	THE1C_dup38-chr1	-	ERVL-MaLR
chr1	7790546	7792079	THE1C-int_dup7-chr1	-	ERVL-MaLR
chr1	7863738	7864106	MLT1H_dup33-chr1	-	ERVL-MaLR
chr1	7870799	7871295	MER90a_dup2-chr1	-	ERV1
chr1	7892787	7892978	MLT1D_dup88-chr1	-	ERVL-MaLR
chr1	7898216	7898471	LTR42_dup2-chr1	-	ERVL
chr1	7898742	7898886	LTR42_dup3-chr1	-	ERVL
chr1	7898887	7899259	MSTA_dup63-chr1	-	ERVL-MaLR
chr1	7899722	7900114	MLT1F1_dup5-chr1	-	ERVL-MaLR
chr1	7909091	7909231	THE1B_dup87-chr1	-	ERVL-MaLR
chr1	7912866	7913475	LTR36_dup3-chr1	+	ERV1
chr1	7927085	7927511	LTR3A_dup2-chr1	+	ERVK
chr1	7960455	7960624	MER84-chr1	-	ERV1
chr1	7960740	7960847	MER84_dup1-chr1	-	ERV1
chr1	7996627	7997030	MSTB_dup21-chr1	-	ERVL-MaLR
chr1	8113893	8114318	MLT1E3_dup7-chr1	-	ERVL-MaLR
chr1	8153060	8153812	LTR12_dup2-chr1	-	ERV1
chr1	8411478	8411727	MLT1H1_dup8-chr1	+	ERVL-MaLR
chr1	8442641	8443180	MSTA-int_dup5-chr1	+	ERVL-MaLR
chr1	8444558	8444918	MSTA_dup69-chr1	+	ERVL-MaLR
chr1	8568762	8568918	MLT2B3_dup10-chr1	+	ERVL
chr1	8646567	8646838	MLT1C_dup161-chr1	+	ERVL-MaLR
chr1	8652469	8652837	THE1C_dup43-chr1	-	ERVL-MaLR
chr1	8708136	8708300	THE1B_dup94-chr1	+	ERVL-MaLR
chr1	8708626	8708821	THE1B_dup95-chr1	+	ERVL-MaLR
chr1	8733376	8733791	MLT1F_dup4-chr1	+	ERVL-MaLR
chr1	8739037	8739455	LTR41_dup17-chr1	-	ERVL
chr1	8804452	8804926	MLT1J_dup37-chr1	+	ERVL-MaLR
chr1	8841355	8841497	MLT1A0_dup63-chr1	+	ERVL-MaLR
chr1	8887148	8887327	MLT1H2_dup10-chr1	-	ERVL-MaLR
chr1	8891378	8891674	LTR8B_dup1-chr1	-	ERV1
chr1	8900470	8900648	MER41B_dup7-chr1	-	ERV1
chr1	8901715	8902004	LTR47A-chr1	+	ERVL
chr1	8902876	8903241	MER21A_dup5-chr1	+	ERVL
chr1	8907810	8907995	HERVK9-int_dup5-chr1	-	ERVK
chr1	8907992	8908629	HERVK9-int_dup6-chr1	-	ERVK
chr1	8908630	8908879	MER9a3-chr1	-	ERVK
chr1	8908992	8909231	ERV3-16A3_LTR_dup2-chr1	+	ERVL
chr1	8912768	8912866	MER41A_dup1-chr1	+	ERV1
chr1	8914528	8914770	LTR82A-chr1	-	ERVL
chr1	8921232	8924068	HERVFH21-int_dup11-chr1	+	ERV1
chr1	8926497	8927320	HERVFH21-int_dup13-chr1	+	ERV1
chr1	8927489	8927668	LTR21A_dup1-chr1	+	ERV1
chr1	8933573	8933938	THE1B_dup97-chr1	-	ERVL-MaLR
chr1	8938750	8939344	LTR61-chr1	-	ERV1
chr1	8939524	8939754	MLT1D_dup92-chr1	+	ERVL-MaLR
chr1	8953731	8954173	MER41A_dup2-chr1	+	ERV1
chr1	8971611	8971739	LTR101_Mam_dup2-chr1	-	ERVL
chr1	8980886	8981262	MLT1D_dup93-chr1	-	ERVL-MaLR
chr1	8992605	8992873	MLT1K_dup44-chr1	-	ERVL-MaLR
chr1	9064554	9064769	LTR56_dup1-chr1	+	ERV1
chr1	9075064	9075558	MER83_dup5-chr1	+	ERV1
chr1	9283855	9284222	MLT1A0_dup66-chr1	+	ERVL-MaLR
chr1	9297468	9298369	ERVL-B4-int_dup5-chr1	+	ERVL
chr1	9298476	9299356	ERVL-B4-int_dup6-chr1	+	ERVL
chr1	9299983	9301207	ERVL-B4-int_dup7-chr1	+	ERVL
chr1	9375014	9375423	MER83_dup6-chr1	+	ERV1
chr1	9389140	9389292	MER4A1__dup4-chr1	+	ERV1
chr1	9389595	9390010	MER4A1__dup5-chr1	+	ERV1
chr1	9390011	9390149	MER4E1_dup5-chr1	+	ERV1
chr1	9391090	9391411	LTR8_dup13-chr1	+	ERV1
chr1	9432515	9432685	MLT1B_dup107-chr1	-	ERVL-MaLR
chr1	9619919	9620245	MER41A_dup5-chr1	+	ERV1
chr1	9621683	9622311	LTR8A_dup5-chr1	+	ERV1
chr1	9634865	9635007	MLT1C_dup176-chr1	+	ERVL-MaLR
chr1	9635344	9635696	MLT1O_dup6-chr1	-	ERVL-MaLR
chr1	9637533	9637685	MLT1D_dup99-chr1	-	ERVL-MaLR
chr1	9637694	9637833	MER34C2_dup6-chr1	+	ERV1
chr1	9638221	9638449	MER34C2_dup7-chr1	+	ERV1
chr1	9646268	9646622	MER34B_dup3-chr1	-	ERV1
chr1	9647788	9648118	MER57C1-chr1	-	ERV1
chr1	9651145	9651321	MER34C2_dup10-chr1	-	ERV1
chr1	9656966	9657350	MLT1C_dup178-chr1	-	ERVL-MaLR
chr1	9662992	9663565	MER21-int_dup2-chr1	-	ERVL
chr1	9665224	9665363	MER21-int_dup3-chr1	-	ERVL
chr1	9665448	9665747	MER21-int_dup4-chr1	-	ERVL
chr1	9669370	9669548	MER4D_dup5-chr1	-	ERV1
chr1	9683664	9684195	MLT1G_dup7-chr1	-	ERVL-MaLR
chr1	9702892	9703301	MLT1K_dup52-chr1	-	ERVL-MaLR
chr1	9761806	9761963	MLT1N2_dup6-chr1	-	ERVL-MaLR
chr1	9774666	9775292	MER41B_dup10-chr1	-	ERV1
chr1	9837192	9837370	MLT1B_dup111-chr1	+	ERVL-MaLR
chr1	9975834	9976004	LTR83-chr1	+	ERVL
chr1	9989468	9990121	LTR1D1_dup1-chr1	+	ERV1
chr1	10065509	10065680	MLT1I_dup45-chr1	+	ERVL-MaLR
chr1	10077079	10077442	MLT1C_dup179-chr1	-	ERVL-MaLR
chr1	10098451	10098763	MLT1I_dup46-chr1	+	ERVL-MaLR
chr1	10141143	10141576	MLT1D_dup100-chr1	+	ERVL-MaLR
chr1	10142679	10142852	MLT1D_dup102-chr1	-	ERVL-MaLR
chr1	10143410	10143684	MLT1D_dup103-chr1	-	ERVL-MaLR
chr1	10152817	10153078	LTR50_dup3-chr1	-	ERVL
chr1	10186368	10186619	MLT1G1_dup5-chr1	-	ERVL-MaLR
chr1	10191192	10191573	MSTB_dup26-chr1	-	ERVL-MaLR
chr1	10199152	10199326	MLT1D_dup105-chr1	-	ERVL-MaLR
chr1	10425656	10426924	LTR12C_dup3-chr1	-	ERV1
chr1	10546885	10547178	LTR67B_dup10-chr1	-	ERVL
chr1	10989849	10990200	THE1B_dup104-chr1	-	ERVL-MaLR
chr1	11051334	11052013	LTR8_dup17-chr1	-	ERV1
chr1	11064923	11065376	MLT1J_dup44-chr1	+	ERVL-MaLR
chr1	11148349	11148464	MER21C_dup42-chr1	+	ERVL
chr1	11266521	11267231	MER50_dup10-chr1	-	ERV1
chr1	11309560	11309928	THE1C_dup47-chr1	+	ERVL-MaLR
chr1	11407710	11408069	THE1B_dup105-chr1	+	ERVL-MaLR
chr1	11504485	11504886	MSTB2_dup2-chr1	+	ERVL-MaLR
chr1	11564361	11564839	MER66B_dup11-chr1	+	ERV1
chr1	11688684	11689013	MER41A_dup9-chr1	+	ERV1
chr1	11745153	11745541	MER41A_dup12-chr1	-	ERV1
chr1	11799310	11799623	MLT1O_dup9-chr1	+	ERVL-MaLR
chr1	11812130	11812630	MER21B_dup8-chr1	-	ERVL
chr1	11812714	11813290	LTR48B_dup4-chr1	+	ERV1
chr1	11861674	11862185	MLT1D_dup113-chr1	+	ERVL-MaLR
chr1	11910769	11911307	MLT2B3_dup12-chr1	-	ERVL
chr1	11916554	11916894	MSTB2_dup4-chr1	-	ERVL-MaLR
chr1	11984496	11985279	MER21A_dup8-chr1	+	ERVL
chr1	11993251	11993454	MER34B-int-chr1	-	ERV1
chr1	12149724	12150146	MLT1G1_dup17-chr1	-	ERVL-MaLR
chr1	12215470	12216101	LTR1C1-chr1	+	ERV1
chr1	12221647	12222011	THE1B_dup108-chr1	-	ERVL-MaLR
chr1	12223409	12223835	THE1B-int_dup10-chr1	-	ERVL-MaLR
chr1	12389383	12391577	HERVL-int_dup6-chr1	-	ERVL
chr1	12392564	12395953	HERVL-int_dup7-chr1	-	ERVL
chr1	12438162	12438501	MLT1A0_dup74-chr1	+	ERVL-MaLR
chr1	12532358	12532905	MLT2A2_dup16-chr1	-	ERVL
chr1	12607289	12607667	THE1D_dup33-chr1	+	ERVL-MaLR
chr1	12612639	12612780	MLT1C_dup197-chr1	+	ERVL-MaLR
chr1	12613074	12613357	MLT1C_dup198-chr1	+	ERVL-MaLR
chr1	12630213	12632001	MER52A_dup1-chr1	+	ERV1
chr1	12637771	12638114	MER57A1_dup5-chr1	-	ERV1
chr1	13676743	13677152	MSTB_dup36-chr1	-	ERVL-MaLR
chr1	13692272	13692382	MLT1C_dup206-chr1	+	ERVL-MaLR
chr1	13847469	13847845	THE1D_dup36-chr1	+	ERVL-MaLR
chr1	13849793	13851075	THE1B-int_dup11-chr1	+	ERVL-MaLR
chr1	13854708	13855067	THE1D_dup39-chr1	+	ERVL-MaLR
chr1	13855068	13856679	THE1D-int_dup8-chr1	+	ERVL-MaLR
chr1	13911348	13911536	MSTA_dup84-chr1	-	ERVL-MaLR
chr1	13948217	13948569	THE1C_dup51-chr1	+	ERVL-MaLR
chr1	13971653	13972067	MSTA_dup86-chr1	+	ERVL-MaLR
chr1	13993030	13993289	MLT1I_dup55-chr1	+	ERVL-MaLR
chr1	14004711	14005128	MSTC_dup2-chr1	+	ERVL-MaLR
chr1	14216971	14217290	MSTD_dup45-chr1	+	ERVL-MaLR
chr1	14279205	14279331	LTR79_dup25-chr1	-	ERVL
chr1	14279953	14280080	MLT1C_dup220-chr1	+	ERVL-MaLR
chr1	14337994	14338185	MLT1L_dup26-chr1	+	ERVL-MaLR
chr1	14678064	14678620	MLT2B3_dup20-chr1	+	ERVL
chr1	15135338	15136296	LTR5_Hs_dup4-chr1	-	ERVK
chr1	15200023	15200188	MLT1B_dup154-chr1	+	ERVL-MaLR
chr1	15248250	15248579	LTR40a_dup5-chr1	-	ERVL
chr1	15248888	15249057	LTR40a_dup6-chr1	-	ERVL
chr1	15322832	15323185	THE1A_dup17-chr1	-	ERVL-MaLR
chr1	15338164	15338623	MLT1D_dup148-chr1	-	ERVL-MaLR
chr1	15379018	15379976	LTR5_Hs_dup5-chr1	-	ERVK
chr1	15450870	15451345	MLT1D_dup149-chr1	+	ERVL-MaLR
chr1	15460870	15461247	THE1C_dup60-chr1	-	ERVL-MaLR
chr1	15473211	15473396	MLT1K_dup121-chr1	+	ERVL-MaLR
chr1	15480407	15480781	THE1C_dup61-chr1	-	ERVL-MaLR
chr1	15508715	15509298	LTR9A1_dup2-chr1	+	ERV1
chr1	15511705	15511865	LTR42_dup7-chr1	-	ERVL
chr1	15520286	15520672	LTR13A_dup1-chr1	+	ERVK
chr1	15523472	15523861	MER57F-chr1	+	ERV1
chr1	15541781	15542156	MER21C_dup51-chr1	+	ERVL
chr1	15593453	15593972	MER4C_dup1-chr1	+	ERV1
chr1	15615352	15615518	MLT1G3_dup10-chr1	-	ERVL-MaLR
chr1	15678568	15678909	MSTA_dup96-chr1	-	ERVL-MaLR
chr1	15788875	15789089	MER90a_dup3-chr1	-	ERV1
chr1	15952518	15952673	MLT1H_dup58-chr1	+	ERVL-MaLR
chr1	16233800	16234117	MSTD_dup48-chr1	+	ERVL-MaLR
chr1	16239813	16240065	MER4A_dup7-chr1	+	ERV1
chr1	16240157	16240428	MLT1B_dup159-chr1	-	ERVL-MaLR
chr1	16241469	16241573	MLT1B_dup160-chr1	-	ERVL-MaLR
chr1	16270157	16270339	MSTC_dup4-chr1	-	ERVL-MaLR
chr1	16286238	16286605	THE1D_dup47-chr1	-	ERVL-MaLR
chr1	16290250	16290410	MLT1A_dup52-chr1	+	ERVL-MaLR
chr1	16302810	16302986	THE1D_dup49-chr1	-	ERVL-MaLR
chr1	16403255	16403467	MLT1K_dup126-chr1	+	ERVL-MaLR
chr1	16406314	16406460	MLT1B_dup161-chr1	+	ERVL-MaLR
chr1	16463297	16463479	MLT1A0_dup85-chr1	-	ERVL-MaLR
chr1	16463918	16464064	MLT1A0_dup86-chr1	-	ERVL-MaLR
chr1	16464899	16465337	MLT1F2_dup44-chr1	-	ERVL-MaLR
chr1	16465626	16466035	MLT1C_dup236-chr1	-	ERVL-MaLR
chr1	16506477	16507011	LTR4-chr1	-	ERV1
chr1	16509067	16509587	MER87-chr1	-	ERV1
chr1	16513455	16513604	LTR75-chr1	-	ERVL
chr1	16598477	16598907	MSTB1_dup42-chr1	-	ERVL-MaLR
chr1	16891754	16891913	MER51D_dup3-chr1	-	ERV1
chr1	16894413	16894962	MER41E_dup8-chr1	-	ERV1
chr1	16896667	16896830	LTR75B_dup1-chr1	+	ERVL
chr1	16900667	16901163	MER87_dup3-chr1	+	ERV1
chr1	16901743	16902026	ERV24_Prim-int_dup7-chr1	+	ERV1
chr1	16903668	16904000	LTR23-int_dup1-chr1	+	ERV1
chr1	16905464	16905857	LTR4_dup3-chr1	+	ERV1
chr1	16906659	16906798	LTR75B_dup2-chr1	+	ERVL
chr1	16907531	16907942	LOR1b_dup2-chr1	+	ERV1
chr1	16959817	16959944	LTR53_dup1-chr1	+	ERVL
chr1	17003049	17003267	LTR16C_dup22-chr1	+	ERVL
chr1	17021127	17021296	MSTD_dup50-chr1	+	ERVL-MaLR
chr1	17043670	17044061	MLT1E2_dup18-chr1	+	ERVL-MaLR
chr1	17128424	17128857	LTR24B_dup5-chr1	+	ERV1
chr1	17141330	17141743	LTR54B-chr1	+	ERV1
chr1	17309089	17309584	LTR15-chr1	+	ERV1
chr1	17353748	17353957	MLT1D_dup165-chr1	+	ERVL-MaLR
chr1	17434264	17434827	MER21B_dup11-chr1	+	ERVL
chr1	19294272	19294461	HUERS-P3-int-chr1	-	ERV1
chr1	19294464	19295631	HUERS-P3-int_dup1-chr1	-	ERV1
chr1	19295903	19296217	LTR9D_dup6-chr1	-	ERV1
chr1	19296532	19296835	LTR9D_dup7-chr1	-	ERV1
chr1	19336975	19337110	MER31A_dup20-chr1	+	ERV1
chr1	19370265	19370782	MER68_dup12-chr1	-	ERVL
chr1	19500432	19500729	MLT1J2_dup42-chr1	+	ERVL-MaLR
chr1	19502712	19502994	LTR8A_dup19-chr1	+	ERV1
chr1	19512748	19513129	MSTA_dup120-chr1	+	ERVL-MaLR
chr1	19531300	19531832	MLT1F1_dup17-chr1	+	ERVL-MaLR
chr1	19542502	19547188	HERVK9-int_dup10-chr1	+	ERVK
chr1	19547189	19547695	MER9a3_dup2-chr1	+	ERVK
chr1	19556522	19557183	LTR37-int_dup1-chr1	+	ERV1
chr1	19684625	19685038	MLT1J_dup76-chr1	+	ERVL-MaLR
chr1	19689866	19690644	LTR28B-chr1	+	ERV1
chr1	19691747	19692105	THE1B_dup161-chr1	+	ERVL-MaLR
chr1	19707161	19707341	MSTB_dup55-chr1	+	ERVL-MaLR
chr1	19707701	19708083	MSTA_dup126-chr1	-	ERVL-MaLR
chr1	19757225	19757584	MLT1D_dup183-chr1	-	ERVL-MaLR
chr1	19769036	19769215	LTR82B_dup3-chr1	-	ERVL
chr1	19777065	19777347	MLT1L_dup39-chr1	+	ERVL-MaLR
chr1	19777647	19777771	MLT1L_dup40-chr1	+	ERVL-MaLR
chr1	20050015	20052119	MER4-int_dup9-chr1	+	ERV1
chr1	20612289	20612679	LTR7C-chr1	+	ERV1
chr1	20627893	20628503	MER4B_dup19-chr1	+	ERV1
chr1	20634564	20634779	MLT2D_dup33-chr1	-	ERVL
chr1	20759508	20759653	MLT1A0_dup108-chr1	+	ERVL-MaLR
chr1	20863099	20863243	MLT1J_dup86-chr1	+	ERVL-MaLR
chr1	20868228	20868576	MLT1A_dup58-chr1	-	ERVL-MaLR
chr1	21035286	21036410	MER52D_dup18-chr1	+	ERV1
chr1	21040705	21041121	MER57A1_dup8-chr1	+	ERV1
chr1	21084180	21084566	THE1D_dup63-chr1	-	ERVL-MaLR
chr1	21201383	21201693	MLT2B4_dup30-chr1	-	ERVL
chr1	21205518	21205779	ERVL-B4-int_dup12-chr1	+	ERVL
chr1	21206446	21206755	ERVL-B4-int_dup14-chr1	+	ERVL
chr1	21207724	21208699	ERVL-B4-int_dup15-chr1	+	ERVL
chr1	21210178	21210417	ERVL-B4-int_dup18-chr1	+	ERVL
chr1	21310163	21310574	MLT1K_dup182-chr1	-	ERVL-MaLR
chr1	21389817	21390167	MER41B_dup21-chr1	+	ERV1
chr1	21461818	21462247	MSTB1_dup48-chr1	+	ERVL-MaLR
chr1	21785464	21785750	MER41B_dup25-chr1	-	ERV1
chr1	21819751	21820164	MSTA_dup135-chr1	-	ERVL-MaLR
chr1	22048421	22048936	MLT1K_dup192-chr1	-	ERVL-MaLR
chr1	22067164	22067317	MLT1A0_dup112-chr1	-	ERVL-MaLR
chr1	22067641	22067845	MLT1A0_dup113-chr1	-	ERVL-MaLR
chr1	22070132	22070443	LTR10C_dup8-chr1	+	ERV1
chr1	22070764	22071032	LTR10C_dup9-chr1	+	ERV1
chr1	22071866	22072091	MER21C_dup61-chr1	-	ERVL
chr1	22074725	22075231	LTR54_dup3-chr1	-	ERV1
chr1	23007510	23007660	MLT1A1_dup41-chr1	+	ERVL-MaLR
chr1	23391398	23391640	MLT1A0_dup117-chr1	+	ERVL-MaLR
chr1	23411548	23412099	LTR61_dup5-chr1	+	ERV1
chr1	23610704	23611176	LTR33_dup56-chr1	-	ERVL
chr1	23661527	23661880	MLT1A0_dup119-chr1	-	ERVL-MaLR
chr1	23674732	23675101	THE1C_dup81-chr1	+	ERVL-MaLR
chr1	23704571	23704912	THE1D_dup66-chr1	-	ERVL-MaLR
chr1	23764843	23765198	MLT1A0_dup120-chr1	+	ERVL-MaLR
chr1	23774978	23775101	MLT1F1_dup23-chr1	+	ERVL-MaLR
chr1	23814745	23814926	MLT1C_dup279-chr1	+	ERVL-MaLR
chr1	23847418	23847740	MSTD_dup57-chr1	+	ERVL-MaLR
chr1	23899292	23899533	LTR8_dup22-chr1	+	ERV1
chr1	24103483	24103963	LTR15_dup3-chr1	+	ERV1
chr1	24151160	24151642	LTR10D_dup2-chr1	-	ERV1
chr1	24163246	24163427	MSTD_dup65-chr1	-	ERVL-MaLR
chr1	24163880	24164755	MLT1E2-int-chr1	-	ERVL-MaLR
chr1	24165062	24165488	MLT1E2-int_dup1-chr1	-	ERVL-MaLR
chr1	24174335	24175651	MLT1B-int_dup3-chr1	+	ERVL-MaLR
chr1	24181351	24181916	MER54B_dup1-chr1	+	ERVL
chr1	24392383	24392792	LTR52_dup10-chr1	+	ERVL
chr1	24393333	24393588	MamGypLTR1c_dup4-chr1	+	Gypsy
chr1	24427799	24427973	MER39B_dup7-chr1	+	ERV1
chr1	24428304	24428781	MER39B_dup8-chr1	+	ERV1
chr1	24461945	24462321	THE1C_dup85-chr1	-	ERVL-MaLR
chr1	24478778	24479032	LTR50_dup10-chr1	-	ERVL
chr1	24486681	24487077	LTR50_dup12-chr1	+	ERVL
chr1	24488162	24488526	THE1B_dup176-chr1	-	ERVL-MaLR
chr1	24499836	24500000	MLT1K_dup214-chr1	+	ERVL-MaLR
chr1	24500010	24500115	MLT1K_dup215-chr1	+	ERVL-MaLR
chr1	24522359	24522718	LTR16E2_dup15-chr1	+	ERVL
chr1	24544004	24544461	MER41C_dup2-chr1	-	ERV1
chr1	24546214	24546823	LTR1D1_dup4-chr1	+	ERV1
chr1	24678591	24679171	MER41B_dup31-chr1	+	ERV1
chr1	24697119	24697883	LTR12_dup4-chr1	-	ERV1
chr1	24878820	24880513	MSTD-int-chr1	-	ERVL-MaLR
chr1	24886889	24887310	MLT1C_dup282-chr1	-	ERVL-MaLR
chr1	24889258	24889704	ERVL-B4-int_dup24-chr1	-	ERVL
chr1	24891143	24891493	THE1B_dup178-chr1	-	ERVL-MaLR
chr1	24891494	24892825	THE1B-int_dup14-chr1	-	ERVL-MaLR
chr1	25004402	25004909	MLT1H1_dup29-chr1	+	ERVL-MaLR
chr1	25094222	25094688	MLT1J_dup102-chr1	-	ERVL-MaLR
chr1	25201522	25201930	MSTB_dup65-chr1	+	ERVL-MaLR
chr1	25210254	25211177	MER21C_dup64-chr1	-	ERVL
chr1	25212519	25212677	MLT1F-int_dup4-chr1	-	ERVL-MaLR
chr1	25235115	25235273	MER4A_dup13-chr1	+	ERV1
chr1	25237234	25237723	MLT1G3_dup17-chr1	-	ERVL-MaLR
chr1	25237832	25238090	LTR33_dup58-chr1	+	ERVL
chr1	25249933	25250448	LTR6A-chr1	-	ERV1
chr1	25250499	25250728	MLT1E2_dup28-chr1	+	ERVL-MaLR
chr1	25252396	25252532	LTR66_dup2-chr1	-	ERVL
chr1	25252835	25253092	LTR66_dup3-chr1	-	ERVL
chr1	25260573	25260799	MLT1B_dup193-chr1	-	ERVL-MaLR
chr1	25261100	25261268	MLT1B_dup194-chr1	-	ERVL-MaLR
chr1	25262460	25262994	MLT2B3_dup26-chr1	-	ERVL
chr1	25263315	25263654	THE1B_dup182-chr1	-	ERVL-MaLR
chr1	25263655	25265225	THE1B-int_dup15-chr1	-	ERVL-MaLR
chr1	25310184	25310542	MSTD_dup71-chr1	+	ERVL-MaLR
chr1	25311002	25311270	MSTD-int_dup2-chr1	+	ERVL-MaLR
chr1	25311268	25311367	MSTD-int_dup3-chr1	+	ERVL-MaLR
chr1	25322707	25323269	LTR6A_dup1-chr1	-	ERV1
chr1	25330727	25330953	MLT1B_dup195-chr1	-	ERVL-MaLR
chr1	25331266	25331434	MLT1B_dup196-chr1	-	ERVL-MaLR
chr1	25332787	25333320	MLT2B3_dup27-chr1	-	ERVL
chr1	25333641	25333979	THE1B_dup183-chr1	-	ERVL-MaLR
chr1	25368182	25368744	LTR6A_dup2-chr1	+	ERV1
chr1	25381077	25381176	MSTD-int_dup9-chr1	-	ERVL-MaLR
chr1	25381174	25381445	MSTD-int_dup10-chr1	-	ERVL-MaLR
chr1	25547529	25547626	LTR16C_dup60-chr1	-	ERVL
chr1	25578816	25578991	LTR64_dup10-chr1	-	ERV1
chr1	25584096	25584889	LTR78B_dup8-chr1	-	ERV1
chr1	25587850	25588817	LTR5_Hs_dup6-chr1	+	ERVK
chr1	25589380	25589820	MLT2B2_dup10-chr1	+	ERVL
chr1	25598359	25598749	LTR67B_dup33-chr1	+	ERVL
chr1	25598750	25599217	MLT1G3_dup18-chr1	+	ERVL-MaLR
chr1	25608500	25608854	MLT1I_dup95-chr1	-	ERVL-MaLR
chr1	25613656	25614173	MLT2B1_dup23-chr1	+	ERVL
chr1	25635854	25636869	MER11A_dup4-chr1	-	ERVK
chr1	25681257	25681648	MER68_dup14-chr1	-	ERVL
chr1	25724371	25724684	MLT1H_dup94-chr1	-	ERVL-MaLR
chr1	25790828	25790990	MSTD_dup75-chr1	+	ERVL-MaLR
chr1	25855161	25855305	MLT1F_dup34-chr1	-	ERVL-MaLR
chr1	25971200	25971747	MLT1M_dup20-chr1	+	ERVL-MaLR
chr1	25981548	25981739	MLT1K_dup227-chr1	+	ERVL-MaLR
chr1	26100960	26101104	MLT1A1_dup49-chr1	+	ERVL-MaLR
chr1	26132547	26133017	MER66B_dup26-chr1	+	ERV1
chr1	26236635	26237213	MER4B_dup24-chr1	-	ERV1
chr1	26251551	26251735	MSTD_dup78-chr1	-	ERVL-MaLR
chr1	26333119	26333283	MLT1A_dup66-chr1	+	ERVL-MaLR
chr1	26333593	26333801	MLT1A_dup67-chr1	+	ERVL-MaLR
chr1	26375088	26375333	MER51B_dup1-chr1	-	ERV1
chr1	26483724	26484149	MER41A_dup24-chr1	-	ERV1
chr1	26487188	26487348	MLT1L_dup61-chr1	+	ERVL-MaLR
chr1	26631736	26632821	MER41-int_dup18-chr1	+	ERV1
chr1	26633868	26634089	MER41-int_dup20-chr1	+	ERV1
chr1	26711422	26711588	MLT1A_dup69-chr1	-	ERVL-MaLR
chr1	26802679	26802872	MLT1J2_dup53-chr1	-	ERVL-MaLR
chr1	26805243	26805347	MLT1J2_dup54-chr1	-	ERVL-MaLR
chr1	26806880	26807051	MLT1J2-int_dup2-chr1	-	ERVL-MaLR
chr1	26809592	26809760	MLT1J2-int_dup3-chr1	-	ERVL-MaLR
chr1	26810559	26811070	LTR50_dup22-chr1	+	ERVL
chr1	26811581	26812145	ERVL-E-int_dup43-chr1	+	ERVL
chr1	26813696	26813835	MLT1B_dup198-chr1	+	ERVL-MaLR
chr1	26816329	26816449	ERVL-E-int_dup48-chr1	+	ERVL
chr1	26905448	26905836	MER34D_dup2-chr1	-	ERV1
chr1	26934167	26934457	THE1C_dup89-chr1	-	ERVL-MaLR
chr1	26935377	26935694	THE1C_dup91-chr1	-	ERVL-MaLR
chr1	26936787	26937269	MER21C_dup67-chr1	-	ERVL
chr1	27256000	27256538	MLT1N2_dup36-chr1	-	ERVL-MaLR
chr1	27476206	27476554	MSTB_dup66-chr1	-	ERVL-MaLR
chr1	27666856	27667095	LTR103_Mam_dup11-chr1	+	Other
chr1	27670586	27670981	MER21B_dup16-chr1	-	ERVL
chr1	27679574	27679753	THE1B_dup186-chr1	-	ERVL-MaLR
chr1	27790171	27790609	LTR12B-chr1	-	ERV1
chr1	27804835	27805186	THE1D_dup70-chr1	-	ERVL-MaLR
chr1	27859567	27859698	MLT1B_dup201-chr1	+	ERVL-MaLR
chr1	27863573	27863875	MSTC_dup18-chr1	+	ERVL-MaLR
chr1	27994047	27994411	MLT1F_dup43-chr1	+	ERVL-MaLR
chr1	28069729	28070142	MLT1D_dup233-chr1	+	ERVL-MaLR
chr1	28110646	28110854	MLT1L_dup66-chr1	-	ERVL-MaLR
chr1	28111209	28111518	MLT1J2_dup59-chr1	+	ERVL-MaLR
chr1	28113814	28114049	MER34A_dup27-chr1	-	ERV1
chr1	28114345	28114676	MER34A_dup28-chr1	-	ERV1
chr1	28132047	28132525	MER41E_dup15-chr1	-	ERV1
chr1	28134690	28134919	MLT1J_dup111-chr1	-	ERVL-MaLR
chr1	28151684	28151877	MLT1A1_dup55-chr1	+	ERVL-MaLR
chr1	28220404	28220723	MSTD_dup81-chr1	-	ERVL-MaLR
chr1	28235199	28235332	MER4D_dup14-chr1	-	ERV1
chr1	28364965	28365488	LTR6A_dup3-chr1	+	ERV1
chr1	28400880	28401276	LTR38_dup5-chr1	-	ERV1
chr1	28420200	28420583	THE1C_dup92-chr1	+	ERVL-MaLR
chr1	28446314	28446498	MSTA_dup144-chr1	+	ERVL-MaLR
chr1	28446793	28447002	MSTA_dup145-chr1	+	ERVL-MaLR
chr1	28456058	28456489	MSTA_dup147-chr1	-	ERVL-MaLR
chr1	28550347	28550464	LTR35_dup1-chr1	+	ERV1
chr1	28551054	28551204	LTR35A_dup2-chr1	+	ERV1
chr1	28586015	28586441	LTR7B_dup8-chr1	+	ERV1
chr1	28586907	28587388	LTR2B_dup2-chr1	-	ERV1
chr1	28587389	28587792	Harlequin-int_dup6-chr1	-	ERV1
chr1	28711794	28712539	MER21B_dup25-chr1	-	ERVL
chr1	28904475	28904615	MLT1A_dup75-chr1	+	ERVL-MaLR
chr1	28923855	28924247	MLT1F2_dup65-chr1	+	ERVL-MaLR
chr1	28939805	28940048	MLT1H1_dup32-chr1	-	ERVL-MaLR
chr1	28942103	28942946	MER21B_dup28-chr1	-	ERVL
chr1	29156731	29157306	LTR14_dup2-chr1	-	ERVK
chr1	29338082	29339047	LTR5_Hs_dup7-chr1	-	ERVK
chr1	30206636	30207933	HERVH-int_dup31-chr1	+	ERV1
chr1	30727458	30727568	MLT1I_dup109-chr1	-	ERVL-MaLR
chr1	30728465	30728734	LTR16E1_dup30-chr1	+	ERVL
chr1	30731365	30731559	MLT1K_dup292-chr1	+	ERVL-MaLR
chr1	30738134	30738642	MLT1F1_dup34-chr1	+	ERVL-MaLR
chr1	30760325	30760793	MLT1D_dup240-chr1	+	ERVL-MaLR
chr1	30781562	30781917	MSTC_dup25-chr1	+	ERVL-MaLR
chr1	30922070	30922980	MER34B-int_dup3-chr1	-	ERV1
chr1	30923235	30923716	MER34B-int_dup4-chr1	-	ERV1
chr1	30925190	30925378	MER34B-int_dup9-chr1	-	ERV1
chr1	30926196	30926353	MER34B-int_dup12-chr1	-	ERV1
chr1	30927689	30927850	MER34B-int_dup15-chr1	-	ERV1
chr1	31010628	31010886	MLT1F2_dup73-chr1	+	ERVL-MaLR
chr1	31041451	31041862	MSTB_dup73-chr1	+	ERVL-MaLR
chr1	31155805	31156129	LTR54_dup9-chr1	+	ERV1
chr1	31310412	31310767	MSTD_dup85-chr1	+	ERVL-MaLR
chr1	31311795	31312155	MLT1A1_dup62-chr1	+	ERVL-MaLR
chr1	31321098	31321474	THE1C_dup94-chr1	+	ERVL-MaLR
chr1	31323020	31323225	MER21C_dup70-chr1	-	ERVL
chr1	31324304	31325864	MER52A_dup15-chr1	+	ERV1
chr1	31482871	31483342	LTR2B_dup3-chr1	-	ERV1
chr1	31534215	31534446	ERV24B_Prim-int_dup4-chr1	-	ERV1
chr1	31605900	31606138	LTR40a_dup7-chr1	-	ERVL
chr1	31611386	31611824	MLT1D_dup242-chr1	-	ERVL-MaLR
chr1	31865772	31865906	MER49_dup45-chr1	+	ERV1
chr1	31889829	31889992	MLT1C_dup306-chr1	+	ERVL-MaLR
chr1	32068848	32069260	MLT1K_dup308-chr1	-	ERVL-MaLR
chr1	32111968	32112151	MLT1L_dup90-chr1	+	ERVL-MaLR
chr1	32141732	32141852	LOR1-int_dup12-chr1	-	ERV1
chr1	32142282	32142525	MLT1B_dup212-chr1	-	ERVL-MaLR
chr1	32159627	32159846	MER21C_dup76-chr1	+	ERVL
chr1	32541531	32541906	MLT1A1_dup68-chr1	-	ERVL-MaLR
chr1	32561348	32561555	MLT1C_dup309-chr1	-	ERVL-MaLR
chr1	32561697	32561886	MLT1C_dup310-chr1	-	ERVL-MaLR
chr1	32613072	32613764	LTR8_dup34-chr1	+	ERV1
chr1	32635670	32636390	LTR8_dup35-chr1	+	ERV1
chr1	32641989	32642221	MER4E1_dup27-chr1	+	ERV1
chr1	32643909	32644464	LTR6B-chr1	-	ERV1
chr1	32666688	32667653	LTR13A_dup3-chr1	+	ERVK
chr1	32677036	32677147	MER21C_dup77-chr1	+	ERVL
chr1	32677170	32677775	MER21C_dup78-chr1	+	ERVL
chr1	32707546	32707846	LTR33_dup83-chr1	+	ERVL
chr1	32812311	32812691	MER4D0_dup5-chr1	+	ERV1
chr1	32812989	32813323	MER4D0_dup6-chr1	+	ERV1
chr1	32926335	32926914	LTR6A_dup4-chr1	-	ERV1
chr1	32926975	32927363	MSTA_dup173-chr1	-	ERVL-MaLR
chr1	32928990	32929445	MLT1C_dup313-chr1	-	ERVL-MaLR
chr1	32929446	32929818	ERVL-E-int_dup106-chr1	-	ERVL
chr1	32931102	32931352	ERVL-E-int_dup109-chr1	-	ERVL
chr1	32932023	32932588	LTR67B_dup54-chr1	-	ERVL
chr1	32965971	32966149	MLT1J_dup134-chr1	-	ERVL-MaLR
chr1	32986399	32986474	MLT1D_dup245-chr1	+	ERVL-MaLR
chr1	33129189	33129760	LTR51_dup13-chr1	+	ERV1
chr1	33130204	33130753	MLT1F2_dup74-chr1	+	ERVL-MaLR
chr1	33143818	33144132	LTR64_dup11-chr1	+	ERV1
chr1	33183719	33183826	MLT1L_dup95-chr1	+	ERVL-MaLR
chr1	33200763	33201132	MLT1B_dup214-chr1	+	ERVL-MaLR
chr1	33222801	33222971	THE1B_dup208-chr1	+	ERVL-MaLR
chr1	33283860	33284473	LTR37-int_dup11-chr1	-	ERV1
chr1	33286093	33286285	LTR37-int_dup15-chr1	-	ERV1
chr1	33419909	33420087	MLT1D_dup250-chr1	-	ERVL-MaLR
chr1	34709961	34710444	MLT1J_dup151-chr1	-	ERVL-MaLR
chr1	34807942	34809095	MLT1A1-int_dup12-chr1	-	ERVL-MaLR
chr1	34809394	34809658	MLT1A1-int_dup13-chr1	-	ERVL-MaLR
chr1	34809659	34810055	MLT1A1_dup76-chr1	-	ERVL-MaLR
chr1	34861371	34861943	LTR48B_dup8-chr1	-	ERV1
chr1	34872503	34872962	MLT1D_dup267-chr1	+	ERVL-MaLR
chr1	34935698	34936084	MSTA_dup182-chr1	-	ERVL-MaLR
chr1	34979932	34980050	MLT1L_dup114-chr1	+	ERVL-MaLR
chr1	34993501	34993663	MLT1E2_dup33-chr1	-	ERVL-MaLR
chr1	35033644	35034048	MLT1A1_dup77-chr1	+	ERVL-MaLR
chr1	35037339	35038303	MLT1H2-int-chr1	+	ERVL-MaLR
chr1	35144408	35144755	HERV3-int_dup10-chr1	-	ERV1
chr1	35147038	35147569	Harlequin-int_dup10-chr1	-	ERV1
chr1	35147887	35148203	Harlequin-int_dup12-chr1	-	ERV1
chr1	35148229	35149263	Harlequin-int_dup13-chr1	-	ERV1
chr1	35162012	35162347	MLT1B_dup232-chr1	-	ERVL-MaLR
chr1	35278720	35280084	MLT1C-int_dup3-chr1	-	ERVL-MaLR
chr1	35280492	35280937	MLT1C_dup327-chr1	-	ERVL-MaLR
chr1	35297203	35297321	ERVL-E-int_dup120-chr1	-	ERVL
chr1	35299270	35299784	MER51A_dup16-chr1	-	ERV1
chr1	35300094	35300278	MER51A_dup17-chr1	-	ERV1
chr1	35313846	35314004	MER101_dup4-chr1	+	ERV1
chr1	35332304	35332695	MLT1G_dup33-chr1	-	ERVL-MaLR
chr1	35332914	35333103	MLT1G_dup34-chr1	-	ERVL-MaLR
chr1	35336756	35337074	THE1C_dup102-chr1	+	ERVL-MaLR
chr1	35409957	35410285	MSTB_dup81-chr1	-	ERVL-MaLR
chr1	35483726	35484128	MLT1C_dup328-chr1	-	ERVL-MaLR
chr1	35499219	35499580	MLT1A0_dup158-chr1	+	ERVL-MaLR
chr1	35592693	35592998	MLT1A0_dup160-chr1	-	ERVL-MaLR
chr1	36016618	36017618	MER57A-int_dup12-chr1	-	ERV1
chr1	36018272	36018432	MER57A-int_dup14-chr1	-	ERV1
chr1	36018731	36019760	MER57A-int_dup15-chr1	-	ERV1
chr1	36020072	36020601	MER57A-int_dup16-chr1	-	ERV1
chr1	36022354	36022649	MER57A-int_dup19-chr1	-	ERV1
chr1	36022952	36023368	MER57A-int_dup20-chr1	-	ERV1
chr1	36023369	36023764	MER57B2_dup5-chr1	-	ERV1
chr1	36181699	36181866	MLT1F_dup55-chr1	+	ERVL-MaLR
chr1	36196783	36197868	LTR12C_dup13-chr1	+	ERV1
chr1	36336928	36337342	LTR21B_dup3-chr1	+	ERV1
chr1	36389319	36389791	MamGypLTR1c_dup7-chr1	+	Gypsy
chr1	36398672	36399065	LTR54_dup13-chr1	+	ERV1
chr1	36400551	36401780	LTR2752-chr1	-	ERV1
chr1	36411804	36412257	MER51A_dup19-chr1	-	ERV1
chr1	36414286	36414666	LOR1a_dup6-chr1	+	ERV1
chr1	36454474	36454837	MLT1A_dup89-chr1	+	ERVL-MaLR
chr1	36465010	36465694	MER67C_dup2-chr1	+	ERV1
chr1	36546553	36546759	MLT1D_dup269-chr1	+	ERVL-MaLR
chr1	37214370	37214695	LTR7_dup14-chr1	+	ERV1
chr1	37443291	37443430	LTR104_Mam_dup20-chr1	-	Gypsy
chr1	37488949	37489105	MLT1A0_dup168-chr1	+	ERVL-MaLR
chr1	37503979	37504350	THE1D_dup97-chr1	+	ERVL-MaLR
chr1	37518069	37519559	LTR12C_dup14-chr1	+	ERV1
chr1	37519616	37519961	MSTB_dup85-chr1	-	ERVL-MaLR
chr1	37521890	37522204	MER65A_dup39-chr1	+	ERV1
chr1	37522882	37523038	MER65A_dup40-chr1	+	ERV1
chr1	37523045	37523645	MER65-int_dup16-chr1	+	ERV1
chr1	37527726	37528283	MER101-int_dup17-chr1	+	ERV1
chr1	37529080	37529398	MER31-int_dup11-chr1	+	ERV1
chr1	37530672	37531118	MER31-int_dup14-chr1	+	ERV1
chr1	37547134	37547278	MLT1C_dup343-chr1	+	ERVL-MaLR
chr1	37555072	37555295	LTR29_dup7-chr1	+	ERV1
chr1	37679269	37679692	MLT1F2_dup93-chr1	-	ERVL-MaLR
chr1	37818121	37818298	MSTC_dup40-chr1	+	ERVL-MaLR
chr1	37903067	37903444	MER41A_dup36-chr1	+	ERV1
chr1	37904354	37904595	MER41-int_dup26-chr1	+	ERV1
chr1	37904892	37905118	MER41-int_dup27-chr1	+	ERV1
chr1	37905431	37906573	MER41-int_dup28-chr1	+	ERV1
chr1	37908202	37908453	HERVH-int_dup49-chr1	+	ERV1
chr1	37911924	37912918	HERVH-int_dup53-chr1	+	ERV1
chr1	37986833	37987084	ERV3-16A3_LTR_dup12-chr1	-	ERVL
chr1	37987379	37987478	ERV3-16A3_LTR_dup13-chr1	-	ERVL
chr1	38384429	38384851	MLT1J_dup165-chr1	-	ERVL-MaLR
chr1	38416262	38416452	MLT1B_dup242-chr1	-	ERVL-MaLR
chr1	38892668	38893135	MER65C_dup7-chr1	+	ERV1
chr1	38931873	38932454	MLT1H1_dup41-chr1	+	ERVL-MaLR
chr1	38947280	38947925	LTR8A_dup25-chr1	+	ERV1
chr1	38959128	38959301	MSTD_dup105-chr1	+	ERVL-MaLR
chr1	38977684	38978309	LTR12_dup5-chr1	-	ERV1
chr1	39006434	39006581	LTR104_Mam_dup29-chr1	+	Gypsy
chr1	39063327	39063604	MLT1C_dup356-chr1	+	ERVL-MaLR
chr1	39071265	39072156	MER4-int_dup34-chr1	-	ERV1
chr1	39343049	39343684	LTR83_dup8-chr1	-	ERVL
chr1	39344449	39345039	MER50_dup24-chr1	-	ERV1
chr1	39543019	39543161	ERV3-16A3_I-int_dup50-chr1	+	ERVL
chr1	39550566	39551062	MLT1D_dup289-chr1	+	ERVL-MaLR
chr1	39674597	39674859	MLT1K_dup372-chr1	+	ERVL-MaLR
chr1	39695113	39695376	LTR89_dup20-chr1	+	Other
chr1	39727667	39728485	LTR1A2_dup25-chr1	-	ERV1
chr1	39800986	39801204	MER49_dup49-chr1	+	ERV1
chr1	39801506	39801849	MER49_dup50-chr1	+	ERV1
chr1	40014052	40014542	LTR24C_dup16-chr1	-	ERV1
chr1	40081086	40081253	THE1B_dup236-chr1	+	ERVL-MaLR
chr1	40233566	40233704	MLT1J_dup173-chr1	+	ERVL-MaLR
chr1	40341093	40341892	MLT1D-int_dup5-chr1	-	ERVL-MaLR
chr1	40342193	40342484	MLT1D-int_dup6-chr1	-	ERVL-MaLR
chr1	40343568	40344032	MLT1D_dup297-chr1	-	ERVL-MaLR
chr1	40353978	40354170	MLT1L_dup136-chr1	+	ERVL-MaLR
chr1	40372939	40373239	LTR85c_dup10-chr1	+	Other
chr1	40383012	40383454	LTR33A_dup16-chr1	-	ERVL
chr1	40387672	40389155	LTR12C_dup15-chr1	+	ERV1
chr1	40434309	40434484	ERVL-B4-int_dup37-chr1	+	ERVL
chr1	40435546	40435809	MLT1G3_dup36-chr1	+	ERVL-MaLR
chr1	40435880	40436076	ERVL-B4-int_dup39-chr1	+	ERVL
chr1	40458820	40459165	MLT1J2_dup97-chr1	-	ERVL-MaLR
chr1	40471747	40472757	LTR5A-chr1	+	ERVK
chr1	40489636	40489854	MSTB_dup90-chr1	-	ERVL-MaLR
chr1	40490165	40490353	MSTB_dup91-chr1	-	ERVL-MaLR
chr1	40500114	40500596	MLT1O_dup110-chr1	-	ERVL-MaLR
chr1	40518641	40518920	MLT1A0_dup184-chr1	+	ERVL-MaLR
chr1	40572026	40572994	LTR5_Hs_dup10-chr1	+	ERVK
chr1	40689022	40689280	MLT1I_dup153-chr1	-	ERVL-MaLR
chr1	41024689	41025265	LTR87_dup2-chr1	-	Other
chr1	41031869	41032219	MLT1A0_dup186-chr1	+	ERVL-MaLR
chr1	41053319	41053674	MLT1H1_dup45-chr1	+	ERVL-MaLR
chr1	41053675	41053832	MLT1H1-int_dup4-chr1	+	ERVL-MaLR
chr1	41054144	41054798	MLT1H1-int_dup5-chr1	+	ERVL-MaLR
chr1	41055082	41055354	MLT1H1-int_dup6-chr1	+	ERVL-MaLR
chr1	41055995	41056342	MLT1H1_dup46-chr1	+	ERVL-MaLR
chr1	41058680	41059165	LTR34_dup1-chr1	-	ERV1
chr1	41059166	41059908	LTR1F1_dup1-chr1	+	ERV1
chr1	41061011	41061283	LTR8A_dup26-chr1	+	ERV1
chr1	41106184	41106556	MSTA_dup201-chr1	+	ERVL-MaLR
chr1	41171055	41171575	ERVL-int_dup5-chr1	+	ERVL
chr1	41174282	41175035	ERVL-int_dup6-chr1	+	ERVL
chr1	41218848	41219532	MER21C_dup89-chr1	+	ERVL
chr1	41259413	41259566	MLT1E1A_dup34-chr1	+	ERVL-MaLR
chr1	41296879	41297446	MLT1F_dup61-chr1	-	ERVL-MaLR
chr1	41593716	41594195	MLT1D_dup301-chr1	-	ERVL-MaLR
chr1	41604458	41604747	MLT1A1_dup85-chr1	+	ERVL-MaLR
chr1	41607766	41607902	MLT1J_dup188-chr1	-	ERVL-MaLR
chr1	41607956	41608114	MLT1J_dup189-chr1	-	ERVL-MaLR
chr1	41731433	41731913	MLT1F_dup63-chr1	+	ERVL-MaLR
chr1	41771965	41772072	LTR78_dup39-chr1	-	ERV1
chr1	41784895	41785312	LTR103b_Mam_dup11-chr1	-	Other
chr1	41794052	41794403	THE1B_dup243-chr1	-	ERVL-MaLR
chr1	41821965	41822415	MLT1H_dup175-chr1	-	ERVL-MaLR
chr1	41826542	41826751	HERVH-int_dup62-chr1	-	ERV1
chr1	41835183	41835560	MLT1A_dup97-chr1	-	ERVL-MaLR
chr1	41853258	41853627	THE1D_dup107-chr1	-	ERVL-MaLR
chr1	41896992	41897302	MER31A_dup31-chr1	-	ERV1
chr1	41944456	41948886	HERV17-int-chr1	+	ERV1
chr1	41973174	41973711	MLT1F2_dup100-chr1	-	ERVL-MaLR
chr1	41985310	41985651	MLT1A0_dup190-chr1	-	ERVL-MaLR
chr1	41995953	41996113	MLT1G_dup41-chr1	-	ERVL-MaLR
chr1	42000001	42000512	MLT1K_dup391-chr1	-	ERVL-MaLR
chr1	42011354	42011576	MamGypLTR2b_dup7-chr1	-	Gypsy
chr1	42012278	42012439	MLT1A_dup98-chr1	+	ERVL-MaLR
chr1	42023445	42023826	MSTA_dup207-chr1	+	ERVL-MaLR
chr1	42027633	42027983	THE1A_dup44-chr1	-	ERVL-MaLR
chr1	42195799	42196385	LTR75B_dup5-chr1	+	ERVL
chr1	42294361	42294476	MLT1O_dup119-chr1	+	ERVL-MaLR
chr1	42306908	42307593	LTR50_dup44-chr1	+	ERVL
chr1	42356636	42357250	MER34D_dup8-chr1	+	ERV1
chr1	42427405	42427596	LTR33B_dup20-chr1	-	ERVL
chr1	42503189	42503827	LTR9_dup9-chr1	-	ERV1
chr1	42510672	42511836	HUERS-P3b-int_dup12-chr1	-	ERV1
chr1	42515402	42515712	MLT1A1_dup88-chr1	+	ERVL-MaLR
chr1	42516255	42516436	MSTB1_dup67-chr1	+	ERVL-MaLR
chr1	42613014	42613241	MER41B_dup45-chr1	-	ERV1
chr1	42613554	42613965	MER41B_dup46-chr1	-	ERV1
chr1	42626926	42628486	THE1A-int_dup10-chr1	+	ERVL-MaLR
chr1	42628487	42628840	THE1A_dup46-chr1	+	ERVL-MaLR
chr1	42633111	42633338	LTR23_dup13-chr1	-	ERV1
chr1	42633339	42633619	MER21B_dup41-chr1	-	ERVL
chr1	42633780	42634153	THE1C_dup109-chr1	-	ERVL-MaLR
chr1	42719961	42720382	LTR16B2_dup10-chr1	+	ERVL
chr1	42804192	42804705	MER9a2_dup10-chr1	-	ERVK
chr1	42856712	42857150	LTR7C_dup4-chr1	+	ERV1
chr1	42859447	42859884	LTR7C_dup5-chr1	+	ERV1
chr1	42870942	42871220	MLT1J-int_dup21-chr1	+	ERVL-MaLR
chr1	42905715	42908155	ERVL-B4-int_dup40-chr1	-	ERVL
chr1	42916109	42917544	LTR12C_dup17-chr1	-	ERV1
chr1	42971796	42972072	MLT1H2_dup61-chr1	-	ERVL-MaLR
chr1	43138776	43139741	LTR13A_dup4-chr1	+	ERVK
chr1	43189635	43190051	MSTB_dup94-chr1	-	ERVL-MaLR
chr1	43249200	43249421	LOR1-int_dup18-chr1	-	ERV1
chr1	43336709	43336937	LTR13_dup9-chr1	-	ERVK
chr1	43735184	43735783	MLT1E2_dup40-chr1	+	ERVL-MaLR
chr1	43747881	43748159	MER21B_dup43-chr1	-	ERVL
chr1	43749669	43750086	MLT1A1_dup92-chr1	+	ERVL-MaLR
chr1	43875455	43875808	THE1D_dup111-chr1	+	ERVL-MaLR
chr1	43883271	43883390	MLT1K_dup412-chr1	-	ERVL-MaLR
chr1	43923915	43924070	MLT1A0_dup196-chr1	-	ERVL-MaLR
chr1	43989340	43990258	MER49_dup53-chr1	-	ERV1
chr1	44177456	44179042	MER4-int_dup44-chr1	-	ERV1
chr1	44184238	44184580	MER101-int_dup23-chr1	-	ERV1
chr1	44185602	44186173	MER101-int_dup25-chr1	-	ERV1
chr1	44201452	44201564	LTR84b_dup9-chr1	+	ERVL
chr1	44232515	44232900	MLT1J_dup201-chr1	-	ERVL-MaLR
chr1	44478243	44478440	MLT1H2-int_dup3-chr1	-	ERVL-MaLR
chr1	44479416	44480105	MLT1H2-int_dup5-chr1	-	ERVL-MaLR
chr1	44587532	44587706	LTR78B_dup24-chr1	-	ERV1
chr1	44726392	44726991	LTR27B_dup1-chr1	+	ERV1
chr1	44736096	44736466	MSTD_dup112-chr1	-	ERVL-MaLR
chr1	44836074	44836332	MLT1L_dup153-chr1	+	ERVL-MaLR
chr1	44882298	44882434	LTR8A_dup27-chr1	+	ERV1
chr1	44886933	44887656	MER57-int_dup4-chr1	+	ERV1
chr1	44888503	44889253	MER41-int_dup31-chr1	+	ERV1
chr1	44930346	44930633	MLT1H_dup181-chr1	+	ERVL-MaLR
chr1	45077237	45078306	MER11C_dup10-chr1	-	ERVK
chr1	45084381	45085961	MSTA-int_dup17-chr1	-	ERVL-MaLR
chr1	45085962	45086348	MSTA_dup222-chr1	-	ERVL-MaLR
chr1	45189915	45190032	ERV3-16A3_I-int_dup61-chr1	+	ERVL
chr1	45191233	45191412	LTR16A_dup29-chr1	-	ERVL
chr1	45211271	45211632	MLT1K_dup417-chr1	+	ERVL-MaLR
chr1	45226689	45227384	ERVL-E-int_dup154-chr1	-	ERVL
chr1	45235301	45235486	MSTB-int_dup12-chr1	+	ERVL-MaLR
chr1	45241056	45242307	THE1B-int_dup21-chr1	-	ERVL-MaLR
chr1	45266083	45266586	LTR18B_dup2-chr1	-	ERVL
chr1	45294097	45294468	MSTA_dup226-chr1	+	ERVL-MaLR
chr1	45308596	45308971	MER4-int_dup50-chr1	+	ERV1
chr1	45315084	45315464	MER4-int_dup61-chr1	-	ERV1
chr1	45321633	45322007	LTR7_dup22-chr1	-	ERV1
chr1	45322587	45322888	LTR19-int-chr1	+	ERV1
chr1	45323835	45324158	LTR19A_dup11-chr1	+	ERV1
chr1	45444691	45445436	LTR8B_dup13-chr1	+	ERV1
chr1	45448363	45448789	MSTB_dup103-chr1	-	ERVL-MaLR
chr1	45522401	45522751	LTR34_dup3-chr1	+	ERV1
chr1	45528103	45529068	LTR5_Hs_dup12-chr1	+	ERVK
chr1	45575181	45575575	MER61-int_dup5-chr1	-	ERV1
chr1	45576398	45577481	MER11B_dup2-chr1	+	ERVK
chr1	45578251	45579178	MER61-int_dup9-chr1	-	ERV1
chr1	45580148	45580362	MER61-int_dup12-chr1	-	ERV1
chr1	45647459	45647941	LTR41_dup45-chr1	+	ERVL
chr1	45679339	45679499	MLT1N2_dup70-chr1	-	ERVL-MaLR
chr1	45752109	45752379	LTR37B_dup20-chr1	+	ERV1
chr1	45752953	45753152	MER65C_dup9-chr1	+	ERV1
chr1	45848178	45848686	MER68_dup20-chr1	+	ERVL
chr1	45893541	45893961	MER92-int_dup9-chr1	-	ERV1
chr1	45894234	45894568	MER92-int_dup10-chr1	-	ERV1
chr1	45896340	45896767	MER21A_dup29-chr1	-	ERVL
chr1	45898143	45899211	MER21-int_dup24-chr1	-	ERVL
chr1	45921323	45922855	MER52D_dup26-chr1	-	ERV1
chr1	45943359	45943568	MER41D_dup5-chr1	+	ERV1
chr1	45970982	45971728	LTR41B_dup14-chr1	-	ERVL
chr1	45980892	45981055	LTR8_dup44-chr1	-	ERV1
chr1	45994558	45994787	MER77B_dup20-chr1	-	ERVL
chr1	45995716	45995942	LTR57_dup5-chr1	-	ERVL
chr1	46058929	46059302	THE1A_dup49-chr1	+	ERVL-MaLR
chr1	46065406	46065877	MLT1J_dup209-chr1	+	ERVL-MaLR
chr1	46075671	46076202	MLT2B3_dup42-chr1	-	ERVL
chr1	46211080	46211439	MER21A_dup31-chr1	-	ERVL
chr1	46320296	46321263	LTR5_Hs_dup13-chr1	+	ERVK
chr1	46321554	46321780	THE1B_dup256-chr1	+	ERVL-MaLR
chr1	46325548	46326039	LTR2B_dup4-chr1	-	ERV1
chr1	46326040	46329561	Harlequin-int_dup14-chr1	-	ERV1
chr1	46330516	46330897	Harlequin-int_dup16-chr1	-	ERV1
chr1	46331236	46332068	Harlequin-int_dup18-chr1	-	ERV1
chr1	46332069	46332557	LTR2B_dup5-chr1	-	ERV1
chr1	46333602	46333993	MER66C_dup13-chr1	+	ERV1
chr1	46339834	46340059	MER41A_dup43-chr1	-	ERV1
chr1	46368262	46368674	MLT1H_dup184-chr1	+	ERVL-MaLR
chr1	46370397	46370543	MLT1I_dup167-chr1	+	ERVL-MaLR
chr1	46371740	46372032	MSTB_dup104-chr1	-	ERVL-MaLR
chr1	46372443	46372713	MSTC-int_dup1-chr1	-	ERVL-MaLR
chr1	46373021	46373367	MSTC-int_dup2-chr1	-	ERVL-MaLR
chr1	46373370	46373850	MSTC_dup47-chr1	-	ERVL-MaLR
chr1	46378627	46379131	MLT1H_dup185-chr1	-	ERVL-MaLR
chr1	46379645	46380004	MLT1A1_dup94-chr1	-	ERVL-MaLR
chr1	46383762	46384253	LTR10F_dup9-chr1	-	ERV1
chr1	46389459	46390791	HERV17-int_dup5-chr1	-	ERV1
chr1	46391343	46392209	HERVIP10FH-int_dup11-chr1	-	ERV1
chr1	46392513	46392788	HERVIP10FH-int_dup12-chr1	-	ERV1
chr1	46618558	46619000	LTR33_dup127-chr1	-	ERVL
chr1	46636508	46636627	MLT1F_dup69-chr1	+	ERVL-MaLR
chr1	46661751	46661889	LTR106_Mam_dup9-chr1	-	Other
chr1	46662194	46662463	LTR106_Mam_dup10-chr1	-	Other
chr1	46663707	46663823	LTR106_Mam_dup12-chr1	-	Other
chr1	47307315	47308383	MER11C_dup12-chr1	+	ERVK
chr1	47378969	47379540	MER4B_dup26-chr1	-	ERV1
chr1	47393146	47393394	LTR8_dup50-chr1	-	ERV1
chr1	47398215	47398336	MLT1L_dup161-chr1	-	ERVL-MaLR
chr1	47399292	47399483	MLT1L_dup163-chr1	-	ERVL-MaLR
chr1	48268051	48268244	LTR1A1_dup1-chr1	-	ERV1
chr1	48351992	48352347	THE1B_dup261-chr1	-	ERVL-MaLR
chr1	48379034	48379400	THE1C_dup118-chr1	-	ERVL-MaLR
chr1	48408614	48408957	THE1D_dup119-chr1	-	ERVL-MaLR
chr1	48408958	48410530	THE1D-int_dup14-chr1	-	ERVL-MaLR
chr1	48439741	48443307	HERV9N-int_dup7-chr1	+	ERV1
chr1	48445979	48446660	LTR41_dup48-chr1	-	ERVL
chr1	49401055	49401408	THE1D_dup124-chr1	-	ERVL-MaLR
chr1	49627415	49629069	ERV3-16A3_I-int_dup70-chr1	-	ERVL
chr1	50485697	50486053	THE1D_dup132-chr1	-	ERVL-MaLR
chr1	50543920	50544207	MSTB2_dup15-chr1	-	ERVL-MaLR
chr1	50607882	50608369	MER66B_dup45-chr1	-	ERV1
chr1	50720516	50721119	MER34C2_dup12-chr1	+	ERV1
chr1	50730574	50731346	MER54B_dup5-chr1	+	ERVL
chr1	50733430	50733816	MLT1A_dup117-chr1	+	ERVL-MaLR
chr1	50746602	50747700	MSTA-int_dup22-chr1	+	ERVL-MaLR
chr1	50747701	50748085	MSTA_dup253-chr1	+	ERVL-MaLR
chr1	50754685	50755036	THE1B_dup279-chr1	-	ERVL-MaLR
chr1	50755037	50756603	THE1B-int_dup25-chr1	-	ERVL-MaLR
chr1	50756604	50756953	THE1B_dup280-chr1	-	ERVL-MaLR
chr1	50791313	50791485	LTR50_dup46-chr1	+	ERVL
chr1	50792486	50792973	ERVL-E-int_dup170-chr1	+	ERVL
chr1	50794256	50794623	ERVL-E-int_dup175-chr1	+	ERVL
chr1	50794936	50795452	ERVL-E-int_dup176-chr1	+	ERVL
chr1	50795657	50796194	ERVL-E-int_dup177-chr1	+	ERVL
chr1	50796716	50796830	LTR33A_dup22-chr1	+	ERVL
chr1	50831645	50831854	MLT1C_dup393-chr1	+	ERVL-MaLR
chr1	50833059	50833824	MER21C_dup104-chr1	-	ERVL
chr1	50927715	50927884	MLT1B_dup289-chr1	-	ERVL-MaLR
chr1	50931349	50931589	THE1A_dup57-chr1	-	ERVL-MaLR
chr1	50932146	50933700	THE1A-int_dup15-chr1	-	ERVL-MaLR
chr1	50933701	50934053	THE1A_dup60-chr1	-	ERVL-MaLR
chr1	50942586	50943091	LTR40b_dup9-chr1	-	ERVL
chr1	50943094	50943367	HERVL40-int_dup9-chr1	-	ERVL
chr1	50944262	50946073	HERVL40-int_dup12-chr1	-	ERVL
chr1	50946585	50947014	LTR40b_dup10-chr1	-	ERVL
chr1	50948826	50949018	MSTB_dup116-chr1	-	ERVL-MaLR
chr1	51169906	51170069	MamRep1527_dup13-chr1	-	Other
chr1	51218621	51219138	MLT1H1_dup54-chr1	-	ERVL-MaLR
chr1	51438983	51439287	MLT1K_dup436-chr1	+	ERVL-MaLR
chr1	51449632	51449901	LTR8A_dup31-chr1	-	ERV1
chr1	51450256	51450457	MSTB_dup117-chr1	-	ERVL-MaLR
chr1	51479584	51480246	LTR37-int_dup22-chr1	+	ERV1
chr1	51488736	51489075	MLT1J_dup231-chr1	+	ERVL-MaLR
chr1	51494589	51494946	MLT1C_dup395-chr1	-	ERVL-MaLR
chr1	51544465	51544574	MLT1K_dup438-chr1	+	ERVL-MaLR
chr1	51557828	51558014	LTR8_dup55-chr1	+	ERV1
chr1	51558296	51558840	LTR8_dup56-chr1	+	ERV1
chr1	51629961	51630120	LTR48B_dup14-chr1	-	ERV1
chr1	51630135	51630417	LTR48B_dup15-chr1	-	ERV1
chr1	51631557	51631891	LTR8A_dup33-chr1	-	ERV1
chr1	51642377	51642870	LTR68-chr1	+	ERV1
chr1	51644909	51645228	MSTD_dup136-chr1	+	ERVL-MaLR
chr1	51696344	51696792	LTR64_dup16-chr1	+	ERV1
chr1	51758160	51758589	LTR54B_dup4-chr1	-	ERV1
chr1	51766609	51766787	LTR45C_dup7-chr1	-	ERV1
chr1	51843166	51843704	MER34B_dup15-chr1	+	ERV1
chr1	51846450	51847931	LTR12C_dup22-chr1	-	ERV1
chr1	51852645	51852906	LTR39-int_dup2-chr1	+	ERV1
chr1	51853318	51854088	LTR39-int_dup3-chr1	+	ERV1
chr1	51856187	51856706	MER21A_dup34-chr1	-	ERVL
chr1	51856713	51856969	MER21A_dup35-chr1	-	ERVL
chr1	51857497	51858197	MER57A-int_dup23-chr1	+	ERV1
chr1	52006245	52007211	LTR5_Hs_dup17-chr1	+	ERVK
chr1	52045829	52045940	MLT1C_dup397-chr1	+	ERVL-MaLR
chr1	52100510	52101162	HERV16-int_dup20-chr1	-	ERVL
chr1	52104490	52104790	HERV16-int_dup24-chr1	-	ERVL
chr1	52155534	52156835	ERV3-16A3_I-int_dup75-chr1	-	ERVL
chr1	52157706	52158790	ERV3-16A3_I-int_dup77-chr1	-	ERVL
chr1	52159091	52159338	ERV3-16A3_I-int_dup78-chr1	-	ERVL
chr1	52230168	52230382	MER61B_dup4-chr1	-	ERV1
chr1	52287440	52287610	MLT1A1_dup109-chr1	+	ERVL-MaLR
chr1	52312822	52313245	MLT1B_dup298-chr1	+	ERVL-MaLR
chr1	52335274	52335783	MLT1G_dup46-chr1	-	ERVL-MaLR
chr1	52369961	52370315	THE1D_dup134-chr1	+	ERVL-MaLR
chr1	52452292	52453102	MER21B_dup48-chr1	+	ERVL
chr1	52518261	52518623	MLT1B_dup299-chr1	-	ERVL-MaLR
chr1	52534006	52534482	LTR79_dup101-chr1	+	ERVL
chr1	52565689	52566002	THE1C_dup130-chr1	+	ERVL-MaLR
chr1	52571644	52572319	MER51A_dup20-chr1	+	ERV1
chr1	52587724	52587930	LTR12_-chr1	-	ERV1
chr1	52594654	52594817	LTR33_dup159-chr1	+	ERVL
chr1	52598751	52598919	LTR9B_dup12-chr1	-	ERV1
chr1	52615702	52615889	MLT1J_dup232-chr1	-	ERVL-MaLR
chr1	52616275	52616373	MLT1J_dup234-chr1	-	ERVL-MaLR
chr1	52635205	52635936	LTR8B_dup16-chr1	-	ERV1
chr1	52640629	52641513	MER21C_dup105-chr1	+	ERVL
chr1	52683909	52684282	MSTA_dup261-chr1	+	ERVL-MaLR
chr1	52691774	52692285	MLT1F1_dup61-chr1	+	ERVL-MaLR
chr1	52830190	52830883	MER57-int_dup6-chr1	-	ERV1
chr1	52832498	52832653	MER57-int_dup10-chr1	-	ERV1
chr1	52833631	52833956	MER41-int_dup43-chr1	-	ERV1
chr1	52834265	52834593	MER41-int_dup44-chr1	-	ERV1
chr1	52926144	52926457	MER4CL34_dup14-chr1	-	ERV1
chr1	52967600	52968014	LTR3B_dup1-chr1	-	ERVK
chr1	52971450	52972060	MER39B_dup20-chr1	-	ERV1
chr1	53010783	53011027	LTR7B_dup18-chr1	+	ERV1
chr1	53011592	53011864	MER21C_dup110-chr1	+	ERVL
chr1	53011896	53012531	MER39B_dup21-chr1	+	ERV1
chr1	53205003	53205900	THE1D-int_dup16-chr1	+	ERVL-MaLR
chr1	53206921	53207286	THE1D_dup138-chr1	+	ERVL-MaLR
chr1	53233959	53234353	MLT1A1_dup110-chr1	+	ERVL-MaLR
chr1	53332843	53333375	MLT1F_dup79-chr1	-	ERVL-MaLR
chr1	53341155	53341501	THE1B_dup284-chr1	+	ERVL-MaLR
chr1	53360543	53361551	LTR13_dup10-chr1	-	ERVK
chr1	53758217	53758583	THE1B_dup287-chr1	-	ERVL-MaLR
chr1	53918036	53918148	MLT1I_dup191-chr1	-	ERVL-MaLR
chr1	53973578	53973784	MLT1D_dup355-chr1	+	ERVL-MaLR
chr1	54108299	54108663	MLT1B_dup308-chr1	+	ERVL-MaLR
chr1	54164492	54164780	THE1A_dup63-chr1	-	ERVL-MaLR
chr1	54166117	54166609	THE1A-int_dup17-chr1	-	ERVL-MaLR
chr1	54316735	54317085	MLT1A0_dup257-chr1	-	ERVL-MaLR
chr1	54576519	54576756	LTR26C_dup5-chr1	-	ERV1
chr1	54633661	54634537	HERVK9-int_dup18-chr1	+	ERVK
chr1	54666746	54667035	LTR29_dup15-chr1	-	ERV1
chr1	54712721	54713059	MLT1A0_dup261-chr1	+	ERVL-MaLR
chr1	54738201	54738381	THE1B_dup292-chr1	-	ERVL-MaLR
chr1	54773932	54774145	MLT1A1_dup113-chr1	-	ERVL-MaLR
chr1	54858938	54859430	MLT1F1_dup62-chr1	+	ERVL-MaLR
chr1	54876763	54877210	MER4A1_dup31-chr1	-	ERV1
chr1	54911009	54911766	LTR17_dup9-chr1	-	ERV1
chr1	54926152	54926507	MLT1A0_dup262-chr1	+	ERVL-MaLR
chr1	54936901	54938985	ERV24B_Prim-int_dup14-chr1	-	ERV1
chr1	54949010	54949365	THE1B_dup294-chr1	-	ERVL-MaLR
chr1	54966075	54966514	MLT1L_dup173-chr1	+	ERVL-MaLR
chr1	55155601	55156067	LTR33A_dup26-chr1	+	ERVL
chr1	55181764	55182046	MLT1B_dup309-chr1	+	ERVL-MaLR
chr1	55199790	55200175	THE1B_dup295-chr1	-	ERVL-MaLR
chr1	55285265	55285738	MLT1D_dup360-chr1	+	ERVL-MaLR
chr1	55325588	55325730	MLT1H_dup206-chr1	+	ERVL-MaLR
chr1	57176870	57177467	MER34A1_dup16-chr1	+	ERV1
chr1	57214047	57214374	MLT1A1_dup121-chr1	-	ERVL-MaLR
chr1	57234564	57235143	MLT1E2_dup51-chr1	-	ERVL-MaLR
chr1	57357605	57357960	THE1C_dup144-chr1	-	ERVL-MaLR
chr1	57524397	57524855	LTR7B_dup21-chr1	-	ERV1
chr1	57582926	57583219	MLT1L_dup189-chr1	+	ERVL-MaLR
chr1	57584408	57584915	LTR81A_dup10-chr1	-	Gypsy
chr1	57592706	57593012	MLT1A_dup144-chr1	-	ERVL-MaLR
chr1	57709477	57710098	LTR9A1_dup4-chr1	-	ERV1
chr1	57757319	57757781	MLT1C_dup427-chr1	-	ERVL-MaLR
chr1	57760736	57761018	MLT1H_dup217-chr1	-	ERVL-MaLR
chr1	57766603	57767404	MER21B_dup49-chr1	-	ERVL
chr1	58052849	58053157	MSTB1_dup87-chr1	-	ERVL-MaLR
chr1	58134092	58134457	MLT1A1_dup122-chr1	-	ERVL-MaLR
chr1	58134458	58134858	MSTA_dup298-chr1	-	ERVL-MaLR
chr1	58198525	58198827	MLT1K_dup472-chr1	+	ERVL-MaLR
chr1	58206013	58206520	MER4A1__dup12-chr1	-	ERV1
chr1	58261207	58261603	LTR79_dup109-chr1	-	ERVL
chr1	58333181	58333287	MLT1O_dup147-chr1	-	ERVL-MaLR
chr1	58362849	58363217	MLT1A_dup147-chr1	-	ERVL-MaLR
chr1	58364583	58365289	ERVL-E-int_dup203-chr1	-	ERVL
chr1	58368671	58368828	LTR16C_dup139-chr1	+	ERVL
chr1	58384508	58385052	MLT2A2_dup41-chr1	-	ERVL
chr1	58385749	58385853	LTR79_dup110-chr1	-	ERVL
chr1	58387212	58387712	LTR48_dup4-chr1	-	ERV1
chr1	58388027	58388225	LTR48_dup5-chr1	-	ERV1
chr1	58391812	58392421	LTR33C_dup9-chr1	-	ERVL
chr1	58422739	58423064	LTR67B_dup82-chr1	-	ERVL
chr1	58424112	58424435	MLT2B4_dup75-chr1	-	ERVL
chr1	58447805	58448330	MLT1L_dup198-chr1	-	ERVL-MaLR
chr1	58455070	58455523	LTR16C_dup142-chr1	-	ERVL
chr1	58472478	58472782	LTR83_dup12-chr1	+	ERVL
chr1	58480094	58480431	LTR88a_dup21-chr1	-	Other
chr1	58497472	58498048	MER34C__dup9-chr1	+	ERV1
chr1	58549231	58549710	LTR15_dup5-chr1	+	ERV1
chr1	58623249	58624834	LTR12C_dup25-chr1	+	ERV1
chr1	58624882	58625101	LTR78B_dup45-chr1	+	ERV1
chr1	58714794	58715185	LTR16E2_dup38-chr1	+	ERVL
chr1	58787962	58788456	MLT1I-int_dup10-chr1	-	ERVL-MaLR
chr1	58837494	58837780	LTR40b_dup14-chr1	-	ERVL
chr1	58856329	58856681	THE1A_dup82-chr1	+	ERVL-MaLR
chr1	59515523	59515871	THE1A_dup89-chr1	+	ERVL-MaLR
chr1	59518471	59518891	MSTA_dup304-chr1	+	ERVL-MaLR
chr1	59741193	59741571	MSTA_dup305-chr1	+	ERVL-MaLR
chr1	60916130	60916430	MLT1A0_dup321-chr1	-	ERVL-MaLR
chr1	61289068	61289321	LTR16B_dup7-chr1	-	ERVL
chr1	61298026	61298423	THE1D_dup174-chr1	+	ERVL-MaLR
chr1	61554872	61555098	LTR78B_dup47-chr1	-	ERV1
chr1	61667153	61667640	MLT1D_dup397-chr1	+	ERVL-MaLR
chr1	61673591	61673894	MLT1D_dup399-chr1	-	ERVL-MaLR
chr1	61689882	61690174	MLT1A0_dup330-chr1	+	ERVL-MaLR
chr1	61790814	61791161	MLT1E2_dup60-chr1	-	ERVL-MaLR
chr1	61872417	61872911	MER84_dup12-chr1	+	ERV1
chr1	61874497	61874655	MLT1A0_dup334-chr1	-	ERVL-MaLR
chr1	61894721	61896016	THE1D-int_dup22-chr1	+	ERVL-MaLR
chr1	61896310	61896632	THE1D-int_dup23-chr1	+	ERVL-MaLR
chr1	61896633	61896986	THE1D_dup177-chr1	+	ERVL-MaLR
chr1	61920236	61920570	THE1B_dup344-chr1	+	ERVL-MaLR
chr1	61966704	61967134	MER41A_dup51-chr1	-	ERV1
chr1	61979671	61980031	MER39_dup40-chr1	-	ERV1
chr1	62021128	62021418	MLT1A0_dup337-chr1	-	ERVL-MaLR
chr1	62040397	62040505	LTR36_dup13-chr1	-	ERV1
chr1	62050265	62050838	MLT1L_dup223-chr1	-	ERVL-MaLR
chr1	62052793	62053259	LTR84a_dup15-chr1	+	ERVL
chr1	62066645	62067116	LTR8B_dup21-chr1	-	ERV1
chr1	62067427	62067680	LTR8B_dup22-chr1	-	ERV1
chr1	62097377	62097753	MLT1H_dup239-chr1	+	ERVL-MaLR
chr1	62107319	62107500	MamGypLTR1a_dup24-chr1	-	Gypsy
chr1	62176936	62177109	MER4D_dup16-chr1	+	ERV1
chr1	62192718	62193312	LTR8_dup67-chr1	-	ERV1
chr1	62234475	62235157	LTR8_dup68-chr1	+	ERV1
chr1	62327002	62328059	MER52C_dup7-chr1	-	ERV1
chr1	62356478	62356822	MLT1I_dup242-chr1	-	ERVL-MaLR
chr1	62413852	62414289	MLT1H1_dup65-chr1	+	ERVL-MaLR
chr1	62417873	62418318	MLT2B4_dup81-chr1	-	ERVL
chr1	62537053	62537204	LTR16A_dup60-chr1	+	ERVL
chr1	62664209	62664576	THE1B_dup346-chr1	+	ERVL-MaLR
chr1	62696482	62696808	THE1D_dup182-chr1	+	ERVL-MaLR
chr1	62713757	62714120	MLT1K_dup514-chr1	+	ERVL-MaLR
chr1	62754825	62760515	HERV9NC-int_dup2-chr1	+	ERV1
chr1	62761340	62762661	LTR12C_dup30-chr1	+	ERV1
chr1	62791407	62791751	MSTC_dup55-chr1	-	ERVL-MaLR
chr1	62807147	62808099	MER21C_dup119-chr1	+	ERVL
chr1	63144477	63144831	THE1C_dup162-chr1	+	ERVL-MaLR
chr1	63398874	63399470	MLT1F2_dup121-chr1	-	ERVL-MaLR
chr1	63469793	63470303	MER9a2_dup11-chr1	+	ERVK
chr1	63506344	63506577	THE1A_dup94-chr1	-	ERVL-MaLR
chr1	63572744	63573100	LTR7_dup37-chr1	-	ERV1
chr1	63586347	63586707	THE1C_dup163-chr1	-	ERVL-MaLR
chr1	63586711	63587180	MLT1D_dup407-chr1	-	ERVL-MaLR
chr1	63590197	63590576	MER95_dup2-chr1	-	ERV1
chr1	63613293	63613702	MLT1C_dup460-chr1	-	ERVL-MaLR
chr1	63658775	63659141	THE1B_dup349-chr1	-	ERVL-MaLR
chr1	63667579	63667762	MLT1A0-int_dup14-chr1	-	ERVL-MaLR
chr1	63672488	63673107	LTR9_dup17-chr1	-	ERV1
chr1	63677459	63677627	LTR33A_dup55-chr1	-	ERVL
chr1	63679751	63680175	MSTB1_dup96-chr1	+	ERVL-MaLR
chr1	63696182	63696323	MLT1A0_dup355-chr1	+	ERVL-MaLR
chr1	63705826	63707137	ERV3-16A3_I-int_dup106-chr1	+	ERVL
chr1	63707997	63708437	LTR16A_dup62-chr1	+	ERVL
chr1	63727813	63728005	MSTB_dup139-chr1	+	ERVL-MaLR
chr1	63728298	63728542	MSTB_dup140-chr1	+	ERVL-MaLR
chr1	63782184	63782599	MLT1J1_dup83-chr1	+	ERVL-MaLR
chr1	63902684	63903201	MLT1J_dup330-chr1	-	ERVL-MaLR
chr1	64023816	64024192	THE1D_dup189-chr1	+	ERVL-MaLR
chr1	64121325	64121464	MLT1J_dup337-chr1	-	ERVL-MaLR
chr1	64598962	64599225	MLT1A0_dup361-chr1	+	ERVL-MaLR
chr1	64902787	64903017	MLT1J_dup346-chr1	+	ERVL-MaLR
chr1	64975257	64975424	LTR16B1_dup27-chr1	-	ERVL
chr1	64975426	64976324	ERV3-16A3_I-int_dup117-chr1	-	ERVL
chr1	64994375	64994708	MSTD_dup163-chr1	-	ERVL-MaLR
chr1	65010096	65010672	MLT1F1_dup72-chr1	+	ERVL-MaLR
chr1	65011027	65011193	LTR81B_dup18-chr1	+	Gypsy
chr1	65020720	65021192	LTR33_dup244-chr1	-	ERVL
chr1	65021505	65021710	ERV3-16A3_I-int_dup120-chr1	-	ERVL
chr1	65024518	65024694	MLT1K_dup536-chr1	-	ERVL-MaLR
chr1	65024988	65025410	MLT1K_dup537-chr1	-	ERVL-MaLR
chr1	65027487	65027957	LTR16B1_dup28-chr1	-	ERVL
chr1	65040234	65040616	MLT1D_dup412-chr1	-	ERVL-MaLR
chr1	65139796	65140762	LTR5_Hs_dup18-chr1	+	ERVK
chr1	65297506	65298214	LTR8_dup72-chr1	+	ERV1
chr1	65300116	65300468	MLT1J_dup348-chr1	-	ERVL-MaLR
chr1	65422071	65422538	MLT1C_dup471-chr1	+	ERVL-MaLR
chr1	65442219	65442611	MER4D1_dup10-chr1	+	ERV1
chr1	65444210	65444580	LTR49_dup18-chr1	+	ERV1
chr1	65502071	65502467	MLT1B_dup379-chr1	+	ERVL-MaLR
chr1	65540286	65540702	MSTB_dup144-chr1	+	ERVL-MaLR
chr1	65572681	65573299	LTR18B_dup4-chr1	-	ERVL
chr1	65708975	65709358	LTR78_dup82-chr1	-	ERV1
chr1	65825228	65825496	MLT1L_dup241-chr1	+	ERVL-MaLR
chr1	65953296	65953710	MLT1D_dup414-chr1	+	ERVL-MaLR
chr1	65962374	65962777	MLT1M_dup60-chr1	+	ERVL-MaLR
chr1	65983406	65983816	MLT1B_dup382-chr1	+	ERVL-MaLR
chr1	66006570	66006943	THE1C_dup176-chr1	+	ERVL-MaLR
chr1	66113962	66114327	MLT1A0_dup374-chr1	+	ERVL-MaLR
chr1	66385434	66386348	MER21A_dup41-chr1	+	ERVL
chr1	66840709	66841531	ERVL-B4-int_dup64-chr1	-	ERVL
chr1	66866789	66867161	THE1C_dup177-chr1	-	ERVL-MaLR
chr1	66869621	66870025	LTR79_dup128-chr1	-	ERVL
chr1	66910852	66911658	MER21B_dup53-chr1	-	ERVL
chr1	66913303	66913700	MER4-int_dup80-chr1	+	ERV1
chr1	66915444	66915840	MER4-int_dup84-chr1	+	ERV1
chr1	67011785	67013264	LTR49-int_dup42-chr1	+	ERV1
chr1	67013702	67015389	LTR49-int_dup44-chr1	+	ERV1
chr1	67024451	67024754	MLT1C_dup477-chr1	-	ERVL-MaLR
chr1	67025047	67025236	MLT1C_dup478-chr1	-	ERVL-MaLR
chr1	67026707	67027057	THE1C_dup178-chr1	-	ERVL-MaLR
chr1	67193685	67194492	MER21C_dup121-chr1	-	ERVL
chr1	67207775	67209342	THE1A-int_dup34-chr1	+	ERVL-MaLR
chr1	67209343	67209695	THE1A_dup98-chr1	+	ERVL-MaLR
chr1	67214743	67215224	LTR2B_dup7-chr1	+	ERV1
chr1	67226008	67226768	LTR1B-chr1	-	ERV1
chr1	67228532	67228901	MLT1D_dup420-chr1	-	ERVL-MaLR
chr1	67232755	67233068	THE1C_dup182-chr1	+	ERVL-MaLR
chr1	67273728	67273975	MLT1O_dup177-chr1	+	ERVL-MaLR
chr1	67290865	67292750	HERVL-int_dup36-chr1	+	ERVL
chr1	67294986	67295583	MLT1E1_dup23-chr1	+	ERVL-MaLR
chr1	67319728	67320097	MLT1A0_dup389-chr1	+	ERVL-MaLR
chr1	67377409	67377841	MER4CL34_dup16-chr1	+	ERV1
chr1	67383005	67383378	THE1C_dup184-chr1	-	ERVL-MaLR
chr1	67383379	67385114	THE1C-int_dup19-chr1	-	ERVL-MaLR
chr1	67385119	67385497	THE1C_dup185-chr1	-	ERVL-MaLR
chr1	67389019	67389209	MLT1J2_dup145-chr1	-	ERVL-MaLR
chr1	67399041	67399272	MER4A_dup20-chr1	-	ERV1
chr1	67399759	67400223	MER41B_dup61-chr1	+	ERV1
chr1	67400523	67400712	MER41B_dup62-chr1	+	ERV1
chr1	67400733	67400909	MER21A_dup43-chr1	+	ERVL
chr1	67401247	67401726	MER21A_dup45-chr1	+	ERVL
chr1	67443658	67443984	MLT1G1_dup64-chr1	+	ERVL-MaLR
chr1	69977548	69977905	MLT1I_dup275-chr1	+	ERVL-MaLR
chr1	70163387	70163721	MLT1D_dup446-chr1	-	ERVL-MaLR
chr1	70163877	70164103	MLT1A1_dup137-chr1	-	ERVL-MaLR
chr1	70164410	70164547	MLT1A1_dup138-chr1	-	ERVL-MaLR
chr1	70256552	70257003	MLT2F_dup32-chr1	-	ERVL
chr1	70275242	70275665	LTR54B_dup12-chr1	-	ERV1
chr1	70279270	70279500	MER34B_dup21-chr1	+	ERV1
chr1	70281241	70281393	MLT1J_dup382-chr1	+	ERVL-MaLR
chr1	70294355	70294616	MLT2C2_dup33-chr1	+	ERVL
chr1	70330104	70330264	MLT1M_dup63-chr1	+	ERVL-MaLR
chr1	70363278	70363627	MER51B_dup18-chr1	+	ERV1
chr1	70373592	70374024	LTR7_dup44-chr1	+	ERV1
chr1	70404651	70405010	LTR85a_dup50-chr1	-	Other
chr1	71053124	71053476	MER39_dup59-chr1	-	ERV1
chr1	71180036	71180583	MER34D_dup16-chr1	+	ERV1
chr1	71390799	71391150	THE1B_dup411-chr1	+	ERVL-MaLR
chr1	71562735	71563036	MLT1I_dup281-chr1	-	ERVL-MaLR
chr1	71739015	71739480	MLT2A2_dup56-chr1	+	ERVL
chr1	71750409	71750755	THE1B_dup412-chr1	-	ERVL-MaLR
chr1	72012907	72013443	LTR48B_dup17-chr1	-	ERV1
chr1	72220947	72221375	MLT1C_dup503-chr1	-	ERVL-MaLR
chr1	72276785	72277306	LTR33A__dup43-chr1	-	ERVL
chr1	72302391	72302821	MSTA_dup379-chr1	+	ERVL-MaLR
chr1	72433538	72435738	ERVL-E-int_dup243-chr1	+	ERVL
chr1	74214323	74214677	MER51B_dup20-chr1	+	ERV1
chr1	74385896	74386257	THE1B_dup452-chr1	+	ERVL-MaLR
chr1	74395318	74396999	HERVP71A-int_dup2-chr1	+	ERV1
chr1	74397383	74398876	HERVP71A-int_dup3-chr1	+	ERV1
chr1	74697742	74697906	LTR88b_dup19-chr1	-	Other
chr1	74725602	74727206	THE1B-int_dup67-chr1	-	ERVL-MaLR
chr1	75211939	75212037	MLT1J2_dup173-chr1	-	ERVL-MaLR
chr1	75296545	75296802	MLT1G-int_dup4-chr1	-	ERVL-MaLR
chr1	75321275	75321450	MLT1A_dup209-chr1	-	ERVL-MaLR
chr1	75378054	75380597	HERVK-int_dup10-chr1	+	ERVK
chr1	75758507	75759210	LTR12_dup17-chr1	+	ERV1
chr1	75767546	75768223	LTR37-int_dup34-chr1	-	ERV1
chr1	75771173	75771577	MSTA_dup399-chr1	+	ERVL-MaLR
chr1	75785301	75785895	LTR8_dup76-chr1	+	ERV1
chr1	75800130	75800344	LTR33_dup267-chr1	+	ERVL
chr1	76093534	76094069	MER34A1_dup20-chr1	+	ERV1
chr1	76104695	76105036	THE1B_dup478-chr1	-	ERVL-MaLR
chr1	76110758	76110935	LTR85a_dup55-chr1	+	Other
chr1	76180407	76181221	LTR1B_dup2-chr1	+	ERV1
chr1	76200249	76200451	MLT1O_dup196-chr1	+	ERVL-MaLR
chr1	76240394	76240708	MLT1J1_dup122-chr1	+	ERVL-MaLR
chr1	76278514	76278708	MamGypLTR1a_dup32-chr1	-	Gypsy
chr1	76339123	76339566	MLT1D_dup481-chr1	+	ERVL-MaLR
chr1	76362006	76362395	MSTA_dup402-chr1	-	ERVL-MaLR
chr1	76385703	76386091	LTR86A2_dup3-chr1	+	ERVL
chr1	76473738	76473934	MLT1H_dup279-chr1	+	ERVL-MaLR
chr1	76474110	76474243	MLT1H_dup280-chr1	+	ERVL-MaLR
chr1	76584808	76585084	MLT1I_dup302-chr1	+	ERVL-MaLR
chr1	76599992	76600365	MLT1A_dup214-chr1	+	ERVL-MaLR
chr1	76606800	76607694	MER21C_dup134-chr1	-	ERVL
chr1	77071292	77071507	MLT1A_dup217-chr1	-	ERVL-MaLR
chr1	77076056	77076397	MLT1A0_dup483-chr1	-	ERVL-MaLR
chr1	77077137	77077511	THE1C_dup238-chr1	-	ERVL-MaLR
chr1	77086586	77087051	MLT1G3_dup60-chr1	-	ERVL-MaLR
chr1	77123805	77124180	MLT1B_dup455-chr1	+	ERVL-MaLR
chr1	77136935	77137423	MLT1H_dup283-chr1	+	ERVL-MaLR
chr1	77142496	77142853	THE1D_dup256-chr1	-	ERVL-MaLR
chr1	77157702	77158008	THE1B_dup487-chr1	+	ERVL-MaLR
chr1	77172483	77172639	MER57-int_dup23-chr1	+	ERV1
chr1	77180478	77180942	MER4A1_dup41-chr1	-	ERV1
chr1	77187778	77188856	MER11C_dup18-chr1	+	ERVK
chr1	77223674	77223881	LTR64_dup24-chr1	+	ERV1
chr1	77229441	77229891	MLT1D_dup485-chr1	+	ERVL-MaLR
chr1	77231674	77232125	MLT1C_dup528-chr1	+	ERVL-MaLR
chr1	77239697	77240241	MER34_dup26-chr1	-	ERV1
chr1	77241620	77242912	MER31-int_dup26-chr1	-	ERV1
chr1	77270659	77270787	LTR78B_dup82-chr1	-	ERV1
chr1	77302492	77303026	MLT1J2-int_dup20-chr1	-	ERVL-MaLR
chr1	77405565	77405996	LTR16D_dup33-chr1	+	ERVL
chr1	77434153	77435180	MER65-int_dup27-chr1	-	ERV1
chr1	77447998	77448920	MER52A_dup31-chr1	+	ERV1
chr1	77455213	77455689	MLT1A1_dup153-chr1	+	ERVL-MaLR
chr1	77458123	77458441	MLT1D_dup487-chr1	-	ERVL-MaLR
chr1	77472792	77473132	MLT1D_dup489-chr1	-	ERVL-MaLR
chr1	77478261	77478626	THE1B_dup495-chr1	+	ERVL-MaLR
chr1	77496668	77497525	LTR12_dup18-chr1	+	ERV1
chr1	77500012	77500254	MamGypsy2-I_dup35-chr1	-	Gypsy
chr1	77503088	77503619	MER57-int_dup29-chr1	+	ERV1
chr1	77525329	77525729	MSTB_dup182-chr1	-	ERVL-MaLR
chr1	77607068	77607412	THE1B_dup496-chr1	-	ERVL-MaLR
chr1	77654949	77655307	MSTC_dup70-chr1	-	ERVL-MaLR
chr1	77670768	77670877	MER65A_dup63-chr1	+	ERV1
chr1	77707146	77707584	MLT1C_dup529-chr1	-	ERVL-MaLR
chr1	77716356	77716832	LTR22B-chr1	-	ERVK
chr1	77784699	77785035	THE1B_dup497-chr1	-	ERVL-MaLR
chr1	77785643	77786921	THE1B-int_dup79-chr1	-	ERVL-MaLR
chr1	77786922	77787265	THE1B_dup498-chr1	-	ERVL-MaLR
chr1	77792013	77792615	LTR38_dup7-chr1	-	ERV1
chr1	77808221	77808404	MLT1D_dup492-chr1	-	ERVL-MaLR
chr1	77882023	77882321	MLT1F_dup110-chr1	-	ERVL-MaLR
chr1	77982896	77983837	LTR5_Hs_dup25-chr1	-	ERVK
chr1	78622488	78623056	MLT1E1A_dup77-chr1	+	ERVL-MaLR
chr1	78623489	78623954	MLT2B3_dup65-chr1	-	ERVL
chr1	78646790	78648317	THE1C-int_dup29-chr1	-	ERVL-MaLR
chr1	78652380	78652618	LTR80A_dup12-chr1	-	ERVL
chr1	78655885	78656221	MLT1A0_dup493-chr1	+	ERVL-MaLR
chr1	79680953	79681225	LTR50_dup81-chr1	+	ERVL
chr1	80648856	80649210	THE1A_dup129-chr1	+	ERVL-MaLR
chr1	80828032	80828492	MLT2A2_dup70-chr1	+	ERVL
chr1	82777456	82780772	MER66-int_dup37-chr1	+	ERV1
chr1	82855684	82856049	MLT1A0_dup536-chr1	+	ERVL-MaLR
chr1	82881902	82882176	MLT1J1_dup143-chr1	+	ERVL-MaLR
chr1	82977577	82978112	MER41B_dup66-chr1	-	ERV1
chr1	83032957	83033313	THE1B_dup544-chr1	+	ERVL-MaLR
chr1	83040517	83040648	MLT1E_dup17-chr1	+	ERVL-MaLR
chr1	83045105	83045478	THE1D_dup288-chr1	-	ERVL-MaLR
chr1	83080536	83080918	MLT1A1_dup171-chr1	-	ERVL-MaLR
chr1	83086361	83086499	LTR40a_dup31-chr1	+	ERVL
chr1	83115837	83116080	MLT2C1_dup47-chr1	-	ERVL
chr1	83117546	83117668	MLT1C_dup564-chr1	-	ERVL-MaLR
chr1	83119002	83119265	MLT1J_dup454-chr1	-	ERVL-MaLR
chr1	83123686	83124336	MLT1E2_dup96-chr1	-	ERVL-MaLR
chr1	83124957	83125469	MLT2B2_dup62-chr1	-	ERVL
chr1	83134441	83134980	MLT1F2_dup148-chr1	+	ERVL-MaLR
chr1	83150759	83150990	MER90_dup10-chr1	+	ERV1
chr1	83201160	83201778	MLT1E3_dup47-chr1	-	ERVL-MaLR
chr1	83208414	83209050	LTR9A1_dup6-chr1	-	ERV1
chr1	83209852	83210390	MLT2B1_dup106-chr1	-	ERVL
chr1	83220314	83220603	MLT1B_dup485-chr1	-	ERVL-MaLR
chr1	83231981	83232224	MLT1I_dup325-chr1	-	ERVL-MaLR
chr1	83251353	83252451	MER11A_dup18-chr1	-	ERVK
chr1	83313169	83313546	LTR33C_dup25-chr1	-	ERVL
chr1	83317455	83317945	MLT1D_dup523-chr1	-	ERVL-MaLR
chr1	83325809	83325971	MLT1K_dup611-chr1	-	ERVL-MaLR
chr1	83371090	83372664	THE1B-int_dup91-chr1	-	ERVL-MaLR
chr1	83419764	83419989	LTR16E1_dup68-chr1	-	ERVL
chr1	83461709	83462070	MLT1A0_dup540-chr1	-	ERVL-MaLR
chr1	83466839	83466990	LTR91_dup7-chr1	-	ERVL
chr1	83479125	83479488	MLT1B_dup488-chr1	-	ERVL-MaLR
chr1	83487832	83488556	MamGypLTR1c_dup22-chr1	-	Gypsy
chr1	83515941	83516159	MLT1K_dup613-chr1	-	ERVL-MaLR
chr1	83525921	83526341	LTR16_dup80-chr1	-	ERVL
chr1	83561087	83561228	MLT1B_dup492-chr1	-	ERVL-MaLR
chr1	83583244	83583858	MER52A_dup33-chr1	-	ERV1
chr1	83586773	83587108	THE1D_dup293-chr1	-	ERVL-MaLR
chr1	83647105	83647427	LTR40b_dup27-chr1	+	ERVL
chr1	83683901	83684007	MLT1M_dup75-chr1	-	ERVL-MaLR
chr1	83684075	83684279	MLT1N2_dup145-chr1	-	ERVL-MaLR
chr1	83704897	83705267	THE1D_dup297-chr1	-	ERVL-MaLR
chr1	83736801	83736975	MLT1B_dup496-chr1	+	ERVL-MaLR
chr1	83737278	83737444	MLT1B_dup497-chr1	+	ERVL-MaLR
chr1	83749042	83749427	MSTD_dup232-chr1	-	ERVL-MaLR
chr1	83754465	83754843	MLT1K_dup616-chr1	-	ERVL-MaLR
chr1	83796223	83796718	MER4A1__dup13-chr1	-	ERV1
chr1	83797016	83797126	MER4A1__dup14-chr1	-	ERV1
chr1	83818388	83818782	THE1D_dup299-chr1	-	ERVL-MaLR
chr1	83879278	83879759	LTR79_dup154-chr1	+	ERVL
chr1	83897481	83897927	LTR16B1_dup36-chr1	+	ERVL
chr1	84069404	84070761	MER4B-int_dup22-chr1	-	ERV1
chr1	84102016	84102108	MLT1G-int_dup5-chr1	+	ERVL-MaLR
chr1	84102414	84103154	MLT1G-int_dup6-chr1	+	ERVL-MaLR
chr1	84103160	84103405	MLT1G_dup87-chr1	+	ERVL-MaLR
chr1	84112567	84112703	MLT1N2_dup146-chr1	+	ERVL-MaLR
chr1	84150433	84150835	MSTB_dup203-chr1	+	ERVL-MaLR
chr1	84156281	84156472	MamGypLTR3a_dup28-chr1	-	Gypsy
chr1	84187208	84189558	MER101-int_dup43-chr1	-	ERV1
chr1	84195092	84195260	LTR89_dup33-chr1	+	Other
chr1	84239291	84239665	MLT1B_dup500-chr1	+	ERVL-MaLR
chr1	84242313	84242414	LTR33A_dup70-chr1	+	ERVL
chr1	84251568	84251946	MLT1D_dup533-chr1	+	ERVL-MaLR
chr1	84255189	84255551	MLT1A0_dup544-chr1	+	ERVL-MaLR
chr1	84256223	84256802	MLT1D_dup534-chr1	+	ERVL-MaLR
chr1	84338737	84338906	THE1B_dup557-chr1	-	ERVL-MaLR
chr1	84536109	84536448	ERVL-E-int_dup299-chr1	+	ERVL
chr1	84536744	84536867	ERVL-E-int_dup300-chr1	+	ERVL
chr1	84537178	84538808	ERVL-E-int_dup301-chr1	+	ERVL
chr1	84543328	84543708	MSTA_dup454-chr1	-	ERVL-MaLR
chr1	84568620	84569018	MSTA_dup455-chr1	+	ERVL-MaLR
chr1	84573059	84573407	MER57E1_dup7-chr1	+	ERV1
chr1	84692261	84692497	MLT1L_dup331-chr1	+	ERVL-MaLR
chr1	84968789	84969287	MER21A_dup57-chr1	+	ERVL
chr1	85001167	85001561	MLT1A0_dup545-chr1	+	ERVL-MaLR
chr1	85009296	85009584	THE1B_dup562-chr1	-	ERVL-MaLR
chr1	85039235	85039555	MLT1A0_dup546-chr1	+	ERVL-MaLR
chr1	85049842	85050290	LTR21A_dup4-chr1	-	ERV1
chr1	85054782	85055152	THE1D_dup304-chr1	+	ERVL-MaLR
chr1	85136226	85136414	LTR88b_dup24-chr1	-	Other
chr1	85149116	85149327	LTR79_dup155-chr1	+	ERVL
chr1	85188503	85188752	LTR16C_dup200-chr1	-	ERVL
chr1	85247963	85248330	THE1B_dup564-chr1	-	ERVL-MaLR
chr1	85248331	85249900	THE1B-int_dup98-chr1	-	ERVL-MaLR
chr1	85261040	85261478	MER77B_dup31-chr1	-	ERVL
chr1	85333996	85334370	THE1D_dup305-chr1	+	ERVL-MaLR
chr1	85334422	85334792	MSTA_dup461-chr1	+	ERVL-MaLR
chr1	85365700	85366104	MLT1E1A_dup84-chr1	+	ERVL-MaLR
chr1	85394502	85395394	MER34B-int_dup27-chr1	+	ERV1
chr1	85396609	85396752	MER34B-int_dup29-chr1	+	ERV1
chr1	85594472	85594886	MLT2C2_dup44-chr1	-	ERVL
chr1	85632100	85632338	MLT1K_dup631-chr1	-	ERVL-MaLR
chr1	85885539	85885992	MER65A_dup65-chr1	-	ERV1
chr1	86138191	86138386	MER77B_dup32-chr1	+	ERVL
chr1	86286435	86286749	LTR44_dup25-chr1	+	ERV1
chr1	86328859	86329265	MSTA_dup470-chr1	-	ERVL-MaLR
chr1	86345219	86345515	MSTA_dup471-chr1	-	ERVL-MaLR
chr1	86361108	86361523	LTR40b_dup30-chr1	-	ERVL
chr1	86376510	86376885	THE1D_dup310-chr1	-	ERVL-MaLR
chr1	86376886	86378486	THE1D-int_dup47-chr1	-	ERVL-MaLR
chr1	86378490	86378854	THE1D_dup311-chr1	-	ERVL-MaLR
chr1	86397095	86397510	THE1D_dup312-chr1	+	ERVL-MaLR
chr1	86616945	86617305	THE1D_dup314-chr1	-	ERVL-MaLR
chr1	86692599	86693087	LTR9B_dup20-chr1	-	ERV1
chr1	86802315	86806927	HERV9NC-int_dup4-chr1	-	ERV1
chr1	86843490	86844306	MER4E1_dup36-chr1	-	ERV1
chr1	86852699	86852895	MSTA_dup476-chr1	-	ERVL-MaLR
chr1	86853021	86853470	MLT2C2_dup45-chr1	-	ERVL
chr1	86923695	86923863	THE1B_dup575-chr1	-	ERVL-MaLR
chr1	86923864	86925413	THE1B-int_dup99-chr1	-	ERVL-MaLR
chr1	86973937	86974797	MER21C_dup150-chr1	+	ERVL
chr1	86981299	86982518	THE1D-int_dup48-chr1	-	ERVL-MaLR
chr1	86982814	86983239	THE1D-int_dup49-chr1	-	ERVL-MaLR
chr1	86986419	86986916	MLT1D_dup552-chr1	+	ERVL-MaLR
chr1	86987374	86987517	LTR67B_dup143-chr1	-	ERVL
chr1	86990965	86991216	MER57A-int_dup39-chr1	-	ERV1
chr1	87014549	87015002	MER65A_dup66-chr1	+	ERV1
chr1	87056000	87056425	MSTB2_dup34-chr1	+	ERVL-MaLR
chr1	87101466	87101814	MSTB-int_dup27-chr1	-	ERVL-MaLR
chr1	87102358	87102553	MSTB_dup210-chr1	-	ERVL-MaLR
chr1	87458720	87460062	MLT1D-int_dup18-chr1	+	ERVL-MaLR
chr1	87480341	87480610	LTR40a_dup35-chr1	+	ERVL
chr1	88578270	88578712	ERV3-16A3_I-int_dup166-chr1	+	ERVL
chr1	88698078	88698269	MER39B_dup31-chr1	+	ERV1
chr1	88700342	88700814	MER39B_dup32-chr1	+	ERV1
chr1	88729386	88729792	MLT1H2_dup134-chr1	-	ERVL-MaLR
chr1	88730321	88730516	MLT1L_dup356-chr1	-	ERVL-MaLR
chr1	88753469	88753878	MSTA_dup486-chr1	-	ERVL-MaLR
chr1	88777642	88778289	MER4B_dup33-chr1	+	ERV1
chr1	88791462	88791584	LTR79_dup163-chr1	-	ERVL
chr1	88791622	88791749	LTR79_dup164-chr1	-	ERVL
chr1	88799421	88799899	LTR33_dup302-chr1	+	ERVL
chr1	88801664	88802225	LTR10E_dup7-chr1	-	ERV1
chr1	88871273	88871643	MLT1I_dup345-chr1	-	ERVL-MaLR
chr1	88873556	88873979	MLT1J_dup496-chr1	-	ERVL-MaLR
chr1	88878547	88879077	MLT1G3_dup66-chr1	+	ERVL-MaLR
chr1	88892400	88892769	MER51A_dup27-chr1	-	ERV1
chr1	88921007	88921270	MLT1J_dup497-chr1	-	ERVL-MaLR
chr1	88931281	88931572	HERV17-int_dup33-chr1	+	ERV1
chr1	88931573	88931881	LTR17_dup18-chr1	+	ERV1
chr1	88946916	88947724	MER54A_dup13-chr1	+	ERVL
chr1	88984668	88985046	LTR37A_dup48-chr1	+	ERV1
chr1	88995498	88995898	MLT1J_dup498-chr1	+	ERVL-MaLR
chr1	89001490	89001697	MamRep1527_dup30-chr1	-	Other
chr1	89009890	89010023	MLT1K_dup659-chr1	+	ERVL-MaLR
chr1	89018103	89018958	MER11D_dup6-chr1	+	ERVK
chr1	89042477	89044281	MER52A_dup35-chr1	-	ERV1
chr1	89045159	89045437	MLT1F2_dup158-chr1	-	ERVL-MaLR
chr1	89048082	89048835	MER101-int_dup45-chr1	+	ERV1
chr1	89049433	89049754	MER101_dup10-chr1	+	ERV1
chr1	89049989	89050423	LTR45B_dup15-chr1	+	ERV1
chr1	89087649	89088619	HERVKC4-int_dup1-chr1	-	ERVK
chr1	89098855	89099086	LTR58_dup1-chr1	-	ERV1
chr1	89100333	89100676	MER61A_dup10-chr1	-	ERV1
chr1	89105258	89105612	LTR78_dup133-chr1	+	ERV1
chr1	89179559	89179875	MER51B_dup23-chr1	+	ERV1
chr1	89197863	89198421	LTR6A_dup5-chr1	-	ERV1
chr1	89203974	89204342	MSTA_dup488-chr1	+	ERVL-MaLR
chr1	89209435	89211593	LOR1-int_dup43-chr1	+	ERV1
chr1	89211889	89215232	LOR1-int_dup44-chr1	+	ERV1
chr1	89219739	89220223	LTR15_dup7-chr1	-	ERV1
chr1	89275321	89275638	LTR16C_dup205-chr1	-	ERVL
chr1	89275821	89277392	ERV3-16A3_I-int_dup168-chr1	-	ERVL
chr1	89277913	89278269	LTR16E2_dup51-chr1	+	ERVL
chr1	89278567	89278950	MLT1H1_dup96-chr1	+	ERVL-MaLR
chr1	89279245	89279616	MLT1A1_dup184-chr1	+	ERVL-MaLR
chr1	89285219	89285481	THE1B_dup595-chr1	+	ERVL-MaLR
chr1	89297485	89297820	MLT1A0_dup577-chr1	+	ERVL-MaLR
chr1	89308013	89308434	MSTB1_dup137-chr1	+	ERVL-MaLR
chr1	89312773	89313186	MER61B_dup7-chr1	-	ERV1
chr1	89334901	89335284	MER73_dup3-chr1	+	ERVL
chr1	89338176	89343951	MER52-int_dup4-chr1	+	ERV1
chr1	89344297	89345043	LTR1F1_dup4-chr1	+	ERV1
chr1	89345044	89348651	HERVL-int_dup61-chr1	+	ERVL
chr1	89348652	89349193	MLT2A2_dup77-chr1	+	ERVL
chr1	89354111	89354923	MER50B_dup4-chr1	+	ERV1
chr1	89425199	89425766	LTR18B_dup9-chr1	+	ERVL
chr1	89513631	89514039	MSTB_dup216-chr1	-	ERVL-MaLR
chr1	89528557	89529001	MLT1J_dup500-chr1	-	ERVL-MaLR
chr1	89537768	89538009	MLT1A0_dup581-chr1	+	ERVL-MaLR
chr1	89555976	89556619	MER21C_dup153-chr1	+	ERVL
chr1	89573874	89574222	MLT1H1_dup97-chr1	+	ERVL-MaLR
chr1	89574317	89575003	MLT1H1-int_dup21-chr1	+	ERVL-MaLR
chr1	89575147	89575440	MLT1H1_dup99-chr1	+	ERVL-MaLR
chr1	89608293	89608668	MLT1A_dup252-chr1	+	ERVL-MaLR
chr1	89609005	89610837	MER52D_dup31-chr1	-	ERV1
chr1	89623874	89624364	LTR40a_dup37-chr1	-	ERVL
chr1	89650218	89650620	LTR37B_dup49-chr1	-	ERV1
chr1	89655482	89655783	MSTD_dup244-chr1	-	ERVL-MaLR
chr1	89688656	89689213	LTR87_dup11-chr1	-	Other
chr1	89725380	89725896	LTR85a_dup65-chr1	-	Other
chr1	89728850	89729141	LTR16D_dup36-chr1	+	ERVL
chr1	89729154	89729280	LTR16D_dup37-chr1	+	ERVL
chr1	89730971	89731379	LTR47A2_dup7-chr1	+	ERVL
chr1	89781553	89781960	MER21C_dup156-chr1	-	ERVL
chr1	89952738	89953657	LTR8B_dup32-chr1	+	ERV1
chr1	89955198	89955825	MER39_dup86-chr1	+	ERV1
chr1	89965868	89966129	LTR48B_dup19-chr1	+	ERV1
chr1	89970491	89970857	MLT1B_dup524-chr1	+	ERVL-MaLR
chr1	90859636	90860124	MLT1L_dup362-chr1	-	ERVL-MaLR
chr1	90872126	90872393	MER57F_dup9-chr1	+	ERV1
chr1	90882033	90883440	MLT1G1-int_dup11-chr1	+	ERVL-MaLR
chr1	90925851	90926530	MER72_dup23-chr1	+	ERV1
chr1	90965144	90965549	MLT1B_dup528-chr1	-	ERVL-MaLR
chr1	90973856	90974015	MER39_dup87-chr1	+	ERV1
chr1	90974052	90974166	MER39_dup88-chr1	+	ERV1
chr1	90983403	90983644	MLT1D_dup582-chr1	+	ERVL-MaLR
chr1	90983950	90984230	MLT1D_dup583-chr1	+	ERVL-MaLR
chr1	90984693	90984894	MLT1B_dup533-chr1	+	ERVL-MaLR
chr1	91206976	91210739	Harlequin-int_dup19-chr1	-	ERV1
chr1	91550434	91550859	MSTA_dup503-chr1	+	ERVL-MaLR
chr1	91662912	91668000	Harlequin-int_dup21-chr1	-	ERV1
chr1	91667982	91668643	Harlequin-int_dup22-chr1	-	ERV1
chr1	91669360	91669904	Harlequin-int_dup43-chr1	-	ERV1
chr1	91739701	91740049	MSTA_dup506-chr1	-	ERVL-MaLR
chr1	91740950	91741716	MER21C_dup161-chr1	-	ERVL
chr1	91779753	91780227	MLT1D_dup591-chr1	-	ERVL-MaLR
chr1	91780267	91780551	LTR87_dup12-chr1	-	Other
chr1	91780934	91781165	LTR87_dup14-chr1	-	Other
chr1	91826428	91826562	MLT1L_dup368-chr1	+	ERVL-MaLR
chr1	91887964	91888328	THE1B_dup610-chr1	+	ERVL-MaLR
chr1	92058589	92059047	LTR86B1_dup4-chr1	+	ERVL
chr1	92091962	92092118	MLT1A_dup256-chr1	+	ERVL-MaLR
chr1	92142941	92143240	LTR78B_dup113-chr1	+	ERV1
chr1	92148017	92149509	ERVL-E-int_dup317-chr1	+	ERVL
chr1	92243705	92243852	MER21C_dup165-chr1	+	ERVL
chr1	92296270	92296623	THE1D_dup337-chr1	-	ERVL-MaLR
chr1	92496953	92497234	HERVL-int_dup75-chr1	-	ERVL
chr1	92727383	92727624	MLT1I_dup357-chr1	+	ERVL-MaLR
chr1	92733823	92734067	MLT1I_dup358-chr1	-	ERVL-MaLR
chr1	92806409	92806765	MLT1A0_dup598-chr1	+	ERVL-MaLR
chr1	92828147	92828303	MLT1A0_dup599-chr1	-	ERVL-MaLR
chr1	92859453	92859713	LTR82A_dup16-chr1	+	ERVL
chr1	92860376	92860507	LTR82A_dup18-chr1	+	ERVL
chr1	92870640	92871070	LTR16_dup93-chr1	+	ERVL
chr1	92883391	92883869	MLT1F_dup136-chr1	-	ERVL-MaLR
chr1	92887000	92887091	MLT1I_dup361-chr1	+	ERVL-MaLR
chr1	92898129	92898495	MSTB_dup224-chr1	-	ERVL-MaLR
chr1	92911122	92911487	MLT1A0_dup600-chr1	+	ERVL-MaLR
chr1	92924405	92924872	LTR3A_dup3-chr1	-	ERVK
chr1	92945524	92946229	LTR84b_dup25-chr1	-	ERVL
chr1	92965051	92965431	LTR52_dup30-chr1	+	ERVL
chr1	93042065	93042747	MER51A_dup31-chr1	-	ERV1
chr1	93146460	93146889	MLT1C_dup603-chr1	-	ERVL-MaLR
chr1	93164769	93165283	MLT1F2_dup165-chr1	+	ERVL-MaLR
chr1	93170094	93171415	LTR12C_dup47-chr1	+	ERV1
chr1	93195493	93195877	MLT1A1_dup197-chr1	+	ERVL-MaLR
chr1	93198955	93199076	MER74B_dup29-chr1	-	ERVL
chr1	93228027	93228463	LTR33A_dup78-chr1	-	ERVL
chr1	93231901	93232148	MER68B_dup3-chr1	-	ERVL
chr1	93242177	93242515	THE1B_dup612-chr1	-	ERVL-MaLR
chr1	93242516	93244021	THE1B-int_dup107-chr1	-	ERVL-MaLR
chr1	93244022	93244357	THE1B_dup613-chr1	-	ERVL-MaLR
chr1	93263981	93264299	THE1D_dup339-chr1	-	ERVL-MaLR
chr1	93276782	93277749	LTR5_Hs_dup28-chr1	-	ERVK
chr1	93280036	93280249	THE1B_dup616-chr1	-	ERVL-MaLR
chr1	93287691	93288731	THE1C-int_dup36-chr1	+	ERVL-MaLR
chr1	93299981	93300103	MLT1E3_dup55-chr1	-	ERVL-MaLR
chr1	93303953	93304112	LTR56_dup18-chr1	+	ERV1
chr1	93318528	93319066	MLT1H1_dup104-chr1	-	ERVL-MaLR
chr1	93328807	93329069	MLT1O_dup236-chr1	+	ERVL-MaLR
chr1	93329132	93329252	MLT1O_dup237-chr1	+	ERVL-MaLR
chr1	93358195	93358866	LTR50_dup91-chr1	+	ERVL
chr1	93372238	93372702	MLT1G1_dup95-chr1	-	ERVL-MaLR
chr1	93393331	93393984	LTR49-int_dup72-chr1	-	ERV1
chr1	93397833	93398448	LTR49-int_dup78-chr1	-	ERV1
chr1	93409486	93409773	LTR23-int_dup2-chr1	-	ERV1
chr1	93410078	93410469	LTR23-int_dup3-chr1	-	ERV1
chr1	93412364	93412538	LTR18B_dup11-chr1	-	ERVL
chr1	93416375	93416695	THE1D_dup341-chr1	+	ERVL-MaLR
chr1	93426248	93428047	MER52A_dup37-chr1	+	ERV1
chr1	93460149	93460463	MLT1A1_dup200-chr1	+	ERVL-MaLR
chr1	93505215	93505777	LTR10C_dup20-chr1	-	ERV1
chr1	93559657	93560076	MLT1F_dup137-chr1	-	ERVL-MaLR
chr1	93634244	93634409	THE1B_dup618-chr1	+	ERVL-MaLR
chr1	93716961	93717394	MLT1H_dup325-chr1	+	ERVL-MaLR
chr1	93783742	93784270	MLT1G1_dup96-chr1	+	ERVL-MaLR
chr1	93785703	93785911	MLT1G1_dup97-chr1	+	ERVL-MaLR
chr1	93797519	93800291	ERV24B_Prim-int_dup17-chr1	-	ERV1
chr1	93800603	93801677	ERV24B_Prim-int_dup18-chr1	-	ERV1
chr1	93820177	93821114	MER21C_dup168-chr1	-	ERVL
chr1	93828944	93829598	LTR9C_dup4-chr1	-	ERV1
chr1	93833029	93834103	MER11B_dup11-chr1	-	ERVK
chr1	93880042	93880181	MLT1J_dup526-chr1	+	ERVL-MaLR
chr1	93880634	93880758	MLT1J_dup527-chr1	+	ERVL-MaLR
chr1	93882228	93882604	MLT1F2_dup167-chr1	+	ERVL-MaLR
chr1	93928306	93928648	MSTA_dup522-chr1	+	ERVL-MaLR
chr1	93941254	93941451	LTR67B_dup147-chr1	+	ERVL
chr1	94413475	94413827	MamGypLTR3a_dup33-chr1	-	Gypsy
chr1	94428539	94428829	THE1B_dup620-chr1	+	ERVL-MaLR
chr1	94428830	94430390	THE1B-int_dup108-chr1	+	ERVL-MaLR
chr1	94444820	94445298	MER9a3_dup10-chr1	+	ERVK
chr1	94445299	94445706	HERVK9-int_dup19-chr1	+	ERVK
chr1	94445706	94448660	HERVK9-int_dup20-chr1	+	ERVK
chr1	94448659	94450303	HERVK9-int_dup21-chr1	+	ERVK
chr1	94450304	94450789	MER9a3_dup11-chr1	+	ERVK
chr1	94457492	94457891	LTR16A_dup116-chr1	+	ERVL
chr1	94724616	94724934	MSTD_dup261-chr1	-	ERVL-MaLR
chr1	95131783	95132176	MSTB2_dup42-chr1	+	ERVL-MaLR
chr1	95142410	95142669	MER51A_dup33-chr1	-	ERV1
chr1	95203924	95204280	MLT1A0_dup617-chr1	+	ERVL-MaLR
chr1	95251642	95252883	ERVL-E-int_dup327-chr1	-	ERVL
chr1	95415150	95415499	MLT1D_dup602-chr1	-	ERVL-MaLR
chr1	96733056	96733329	MLT1D_dup610-chr1	-	ERVL-MaLR
chr1	96740176	96740564	MLT1A_dup265-chr1	-	ERVL-MaLR
chr1	96749350	96749574	LTR107_Mam_dup11-chr1	+	Other
chr1	97055367	97055606	MLT1A_dup267-chr1	-	ERVL-MaLR
chr1	97076138	97076610	MLT2D_dup163-chr1	-	ERVL
chr1	97163463	97163860	MLT1A1_dup213-chr1	-	ERVL-MaLR
chr1	97177771	97178103	MLT1A0_dup642-chr1	-	ERVL-MaLR
chr1	97178294	97178661	THE1C_dup302-chr1	-	ERVL-MaLR
chr1	97178747	97179154	MLT1I_dup380-chr1	-	ERVL-MaLR
chr1	97194154	97194499	THE1C_dup303-chr1	+	ERVL-MaLR
chr1	97206021	97206156	MER21B_dup81-chr1	-	ERVL
chr1	97231348	97231688	THE1B_dup643-chr1	-	ERVL-MaLR
chr1	97267431	97267792	MLT1A_dup271-chr1	-	ERVL-MaLR
chr1	97267798	97269498	MLT1A-int_dup10-chr1	-	ERVL-MaLR
chr1	97269500	97269891	MLT1A_dup272-chr1	-	ERVL-MaLR
chr1	97292228	97292601	THE1C_dup305-chr1	-	ERVL-MaLR
chr1	97407534	97408607	HERVL-int_dup84-chr1	+	ERVL
chr1	97445534	97445675	MER49_dup67-chr1	+	ERV1
chr1	97456226	97456632	MLT1O_dup252-chr1	-	ERVL-MaLR
chr1	97460483	97460756	LTR48_dup18-chr1	+	ERV1
chr1	97463492	97463957	THE1B-int_dup115-chr1	+	ERVL-MaLR
chr1	97465782	97465891	MER4D1_dup23-chr1	+	ERV1
chr1	97483667	97483967	MSTD_dup272-chr1	+	ERVL-MaLR
chr1	97509257	97510617	MLT1H-int_dup21-chr1	+	ERVL-MaLR
chr1	97519139	97519495	THE1B_dup648-chr1	-	ERVL-MaLR
chr1	97533118	97533223	MSTA_dup546-chr1	-	ERVL-MaLR
chr1	97539976	97540359	MER21C_dup177-chr1	-	ERVL
chr1	97540397	97540923	MER21C_dup178-chr1	-	ERVL
chr1	97580574	97580935	MER31A_dup51-chr1	+	ERV1
chr1	97580941	97581059	MER31A_dup52-chr1	-	ERV1
chr1	97611040	97611390	THE1B_dup649-chr1	-	ERVL-MaLR
chr1	97626913	97627217	MLT1A0_dup644-chr1	-	ERVL-MaLR
chr1	97629229	97629355	LTR16C_dup217-chr1	-	ERVL
chr1	97633593	97634099	MER34A_dup46-chr1	-	ERV1
chr1	97638558	97638962	MSTB_dup231-chr1	-	ERVL-MaLR
chr1	97654749	97655118	THE1B_dup650-chr1	-	ERVL-MaLR
chr1	97726002	97726369	LTR37B_dup53-chr1	-	ERV1
chr1	97765780	97765961	MLT1H-int_dup22-chr1	+	ERVL-MaLR
chr1	97767283	97767760	MLT1H_dup341-chr1	+	ERVL-MaLR
chr1	97857258	97858045	MER21B_dup82-chr1	+	ERVL
chr1	97868996	97869271	MLT1O_dup255-chr1	-	ERVL-MaLR
chr1	97907791	97908032	MLT1C_dup618-chr1	-	ERVL-MaLR
chr1	98802128	98802738	HERVH-int_dup200-chr1	-	ERV1
chr1	98884641	98885006	MLT1B_dup566-chr1	+	ERVL-MaLR
chr1	98908613	98908819	MamGypLTR1a_dup36-chr1	+	Gypsy
chr1	99757871	99758316	MER4C_dup11-chr1	-	ERV1
chr1	99963228	99964189	MLT1I-int_dup25-chr1	-	ERVL-MaLR
chr1	99964793	99965095	MLT1I_dup390-chr1	-	ERVL-MaLR
chr1	99990740	99991078	MLT1A0_dup663-chr1	+	ERVL-MaLR
chr1	100060354	100060721	MLT1J_dup564-chr1	-	ERVL-MaLR
chr1	100137498	100137748	LTR40a_dup47-chr1	-	ERVL
chr1	100157147	100157502	THE1B_dup675-chr1	+	ERVL-MaLR
chr1	100166814	100167026	THE1B_dup678-chr1	+	ERVL-MaLR
chr1	100174818	100175187	MSTA_dup560-chr1	+	ERVL-MaLR
chr1	100185473	100185786	MLT1A0_dup665-chr1	-	ERVL-MaLR
chr1	100233545	100234128	LTR10C_dup22-chr1	-	ERV1
chr1	100302357	100302530	MLT1F2_dup181-chr1	-	ERVL-MaLR
chr1	100302577	100303717	ERVL-E-int_dup342-chr1	+	ERVL
chr1	100306229	100306640	MSTA_dup562-chr1	+	ERVL-MaLR
chr1	100408997	100409340	THE1B_dup679-chr1	-	ERVL-MaLR
chr1	100445985	100446122	MamGypsy2-I_dup40-chr1	+	Gypsy
chr1	100446283	100446479	MamGypsy2-I_dup41-chr1	+	Gypsy
chr1	100447146	100447964	MamGypsy2-I_dup42-chr1	+	Gypsy
chr1	100449808	100450690	MamGypsy2-I_dup44-chr1	+	Gypsy
chr1	100476760	100477256	MLT1D_dup620-chr1	+	ERVL-MaLR
chr1	100523335	100523790	MamRep1527_dup33-chr1	+	Other
chr1	100523810	100524385	MER68_dup36-chr1	-	ERVL
chr1	100712669	100713467	LTR12_dup32-chr1	+	ERV1
chr1	100715160	100715353	MLT1L_dup398-chr1	+	ERVL-MaLR
chr1	100889063	100889424	THE1D_dup372-chr1	-	ERVL-MaLR
chr1	100899729	100899992	MLT1J_dup568-chr1	-	ERVL-MaLR
chr1	100902481	100902921	MLT1C_dup634-chr1	-	ERVL-MaLR
chr1	100926253	100926617	MSTA_dup565-chr1	-	ERVL-MaLR
chr1	100938474	100938838	MLT1E1A_dup101-chr1	-	ERVL-MaLR
chr1	100951788	100952202	MLT1D_dup624-chr1	+	ERVL-MaLR
chr1	101005826	101006247	THE1C_dup317-chr1	+	ERVL-MaLR
chr1	101039940	101041529	MSTA-int_dup52-chr1	-	ERVL-MaLR
chr1	101052658	101053025	MLT2C1_dup66-chr1	+	ERVL
chr1	101054099	101054537	MLT1C_dup635-chr1	+	ERVL-MaLR
chr1	101109235	101109587	LTR43B_dup9-chr1	-	ERV1
chr1	101174802	101175245	MLT1H1_dup107-chr1	-	ERVL-MaLR
chr1	101211842	101212727	LTR49-int_dup84-chr1	-	ERV1
chr1	101266845	101269155	ERV3-16A3_I-int_dup184-chr1	+	ERVL
chr1	101284534	101284934	MLT1B_dup573-chr1	+	ERVL-MaLR
chr1	101303924	101304407	MER66B_dup57-chr1	+	ERV1
chr1	103518659	103519015	THE1B_dup707-chr1	-	ERVL-MaLR
chr1	103586884	103587367	MER34A_dup56-chr1	+	ERV1
chr1	105470397	105471054	LTR76_dup3-chr1	-	ERV1
chr1	106113610	106114156	MER52A_dup46-chr1	+	ERV1
chr1	106280741	106280965	MSTC_dup94-chr1	+	ERVL-MaLR
chr1	106325585	106325995	MSTB_dup261-chr1	+	ERVL-MaLR
chr1	107238508	107238863	THE1B_dup763-chr1	+	ERVL-MaLR
chr1	107699023	107699729	THE1D-int_dup77-chr1	-	ERVL-MaLR
chr1	107699781	107699995	MER31A_dup59-chr1	-	ERV1
chr1	107701212	107702050	THE1D-int_dup78-chr1	-	ERVL-MaLR
chr1	107702051	107702406	THE1D_dup428-chr1	-	ERVL-MaLR
chr1	107711250	107711605	MER68B_dup5-chr1	-	ERVL
chr1	107746549	107746751	MLT1J_dup587-chr1	+	ERVL-MaLR
chr1	107801417	107801847	MER57A1_dup30-chr1	+	ERV1
chr1	107821796	107822372	LTR36_dup17-chr1	-	ERV1
chr1	107828371	107828878	MLT1D_dup675-chr1	-	ERVL-MaLR
chr1	107854829	107855235	MLT1J2_dup259-chr1	-	ERVL-MaLR
chr1	107865697	107866343	MER50B_dup7-chr1	+	ERV1
chr1	107868848	107869000	MLT1K_dup757-chr1	-	ERVL-MaLR
chr1	107893409	107893761	THE1B_dup764-chr1	-	ERVL-MaLR
chr1	107923464	107923835	THE1D_dup429-chr1	-	ERVL-MaLR
chr1	108010087	108010227	MLT1K_dup759-chr1	-	ERVL-MaLR
chr1	108025681	108026219	LTR16E2_dup76-chr1	+	ERVL
chr1	108031554	108031928	LTR33B_dup55-chr1	-	ERVL
chr1	108061688	108062121	MLT1D_dup678-chr1	+	ERVL-MaLR
chr1	108086082	108086696	MamGyp-int_dup31-chr1	+	Gypsy
chr1	108086829	108087456	MamGyp-int_dup32-chr1	+	Gypsy
chr1	108096150	108096589	MLT1C_dup675-chr1	+	ERVL-MaLR
chr1	108114256	108114554	LTR16D_dup47-chr1	-	ERVL
chr1	108126517	108126686	LTR16C_dup234-chr1	-	ERVL
chr1	108126716	108126853	LTR16C_dup235-chr1	-	ERVL
chr1	108131679	108133244	THE1A-int_dup56-chr1	-	ERVL-MaLR
chr1	108133245	108133577	THE1A_dup164-chr1	-	ERVL-MaLR
chr1	108175127	108175501	THE1C_dup356-chr1	+	ERVL-MaLR
chr1	108188590	108189111	LTR45C_dup9-chr1	-	ERV1
chr1	108190042	108190587	MER89_dup25-chr1	-	ERV1
chr1	108517445	108518412	LTR5_Hs_dup31-chr1	+	ERVK
chr1	108524687	108525062	THE1C_dup357-chr1	-	ERVL-MaLR
chr1	108585484	108585945	LTR101_Mam_dup41-chr1	-	ERVL
chr1	108593176	108593604	MLT1J_dup595-chr1	-	ERVL-MaLR
chr1	108596377	108596564	LTR33_dup353-chr1	-	ERVL
chr1	108607026	108607541	MLT1L_dup415-chr1	-	ERVL-MaLR
chr1	108639893	108641428	LTR12C_dup57-chr1	-	ERV1
chr1	108645427	108645566	LTR85b_dup53-chr1	+	Other
chr1	108646554	108646954	MSTA_dup626-chr1	+	ERVL-MaLR
chr1	108646955	108647233	MLT1J_dup598-chr1	+	ERVL-MaLR
chr1	108647880	108648245	MSTA_dup627-chr1	+	ERVL-MaLR
chr1	108656909	108657383	MER92B_dup19-chr1	+	ERV1
chr1	108666662	108666888	MSTB1_dup160-chr1	+	ERVL-MaLR
chr1	108667294	108668722	LTR12C_dup58-chr1	+	ERV1
chr1	108689710	108690198	MER84_dup14-chr1	-	ERV1
chr1	108690204	108690355	MER84-int_dup1-chr1	-	ERV1
chr1	108705019	108705576	LTR41C_dup37-chr1	+	ERVL
chr1	108706319	108706460	MLT1M_dup103-chr1	+	ERVL-MaLR
chr1	108863016	108863446	LTR54B_dup27-chr1	-	ERV1
chr1	108956100	108956379	MLT1G3_dup85-chr1	+	ERVL-MaLR
chr1	108957187	108957375	MLT1J1_dup185-chr1	+	ERVL-MaLR
chr1	108957392	108957583	MLT1J1_dup186-chr1	+	ERVL-MaLR
chr1	108967270	108968015	MER4E_dup10-chr1	-	ERV1
chr1	109026470	109026559	MER66B_dup60-chr1	-	ERV1
chr1	109058264	109058595	MLT1D_dup681-chr1	+	ERVL-MaLR
chr1	109077616	109078050	LTR56_dup20-chr1	+	ERV1
chr1	109078304	109078781	MLT1F2_dup202-chr1	-	ERVL-MaLR
chr1	109085021	109085484	LTR2B_dup14-chr1	-	ERV1
chr1	109119980	109120115	MLT1A0_dup738-chr1	+	ERVL-MaLR
chr1	109145068	109145355	MLT1A1_dup230-chr1	+	ERVL-MaLR
chr1	109212225	109212984	MER21C_dup199-chr1	-	ERVL
chr1	109284063	109284687	MER41B_dup85-chr1	+	ERV1
chr1	109284688	109284801	MER41B_dup86-chr1	+	ERV1
chr1	109359800	109360066	MLT1A0-int_dup59-chr1	-	ERVL-MaLR
chr1	109361000	109361582	MLT1A0-int_dup60-chr1	-	ERVL-MaLR
chr1	109430756	109431153	MLT1B_dup618-chr1	+	ERVL-MaLR
chr1	109511412	109511909	MLT1F_dup157-chr1	-	ERVL-MaLR
chr1	109588383	109588493	MLT1O_dup270-chr1	-	ERVL-MaLR
chr1	109679742	109680273	MLT2B2_dup87-chr1	+	ERVL
chr1	109684170	109685191	MER11A_dup33-chr1	+	ERVK
chr1	109698202	109698641	MLT2B2_dup88-chr1	+	ERVL
chr1	109702615	109703645	MER11A_dup34-chr1	+	ERVK
chr1	109721037	109721337	MLT1J2_dup264-chr1	-	ERVL-MaLR
chr1	109731644	109732101	LTR2_dup25-chr1	-	ERV1
chr1	109864097	109864616	MER41B_dup88-chr1	-	ERV1
chr1	110033411	110033779	MSTC_dup106-chr1	-	ERVL-MaLR
chr1	110045523	110045981	LTR79_dup194-chr1	-	ERVL
chr1	110251225	110251587	THE1B_dup770-chr1	+	ERVL-MaLR
chr1	110267705	110268325	LTR8B_dup45-chr1	+	ERV1
chr1	110290229	110290651	MLT1C_dup683-chr1	+	ERVL-MaLR
chr1	110320318	110320550	MLT2B4_dup155-chr1	+	ERVL
chr1	110330883	110331007	LTR2_dup27-chr1	-	ERV1
chr1	110332799	110333199	MSTB_dup265-chr1	-	ERVL-MaLR
chr1	110383833	110384019	LTR8_dup108-chr1	-	ERV1
chr1	110393649	110394175	MER68_dup41-chr1	+	ERVL
chr1	110395419	110396904	LTR12C_dup59-chr1	-	ERV1
chr1	110437928	110438360	LTR7_dup79-chr1	+	ERV1
chr1	110711082	110711449	MLT1B_dup626-chr1	-	ERVL-MaLR
chr1	110887848	110888270	MLT1D_dup689-chr1	+	ERVL-MaLR
chr1	110899997	110900358	MLT1F2_dup207-chr1	-	ERVL-MaLR
chr1	110900656	110900851	MLT1F2_dup208-chr1	-	ERVL-MaLR
chr1	110907034	110907468	MER67B_dup10-chr1	+	ERV1
chr1	110907777	110908002	MER67B_dup12-chr1	+	ERV1
chr1	110917043	110917419	MLT2F_dup64-chr1	+	ERVL
chr1	110919150	110919585	MLT2A1_dup134-chr1	+	ERVL
chr1	110922202	110922502	MSTD_dup317-chr1	+	ERVL-MaLR
chr1	110923319	110923430	MLT1D_dup691-chr1	-	ERVL-MaLR
chr1	110925053	110925498	MLT2D_dup176-chr1	+	ERVL
chr1	110930312	110930718	MLT1A_dup305-chr1	-	ERVL-MaLR
chr1	111006602	111007074	MER65D_dup25-chr1	+	ERV1
chr1	111096380	111096582	MSTB_dup272-chr1	-	ERVL-MaLR
chr1	111112891	111113278	MLT1C_dup687-chr1	-	ERVL-MaLR
chr1	111131931	111132670	MER21C_dup205-chr1	+	ERVL
chr1	111151422	111152029	MER4E1_dup43-chr1	-	ERV1
chr1	111213355	111214060	MER50_dup74-chr1	-	ERV1
chr1	111214269	111214827	MER61E_dup9-chr1	-	ERV1
chr1	111215037	111215653	MER4D1_dup37-chr1	+	ERV1
chr1	111216602	111216809	LTR85c_dup30-chr1	-	Other
chr1	111226183	111226510	MLT1A0_dup748-chr1	-	ERVL-MaLR
chr1	111467929	111468507	MLT1E1A_dup118-chr1	+	ERVL-MaLR
chr1	111469493	111469782	MLT1I_dup418-chr1	-	ERVL-MaLR
chr1	111480642	111481055	LTR79_dup195-chr1	-	ERVL
chr1	111598588	111599196	MER21B_dup90-chr1	-	ERVL
chr1	111675752	111676074	THE1B_dup780-chr1	-	ERVL-MaLR
chr1	111680109	111680594	LTR12B_dup6-chr1	-	ERV1
chr1	112545921	112546042	MLT1O_dup279-chr1	+	ERVL-MaLR
chr1	112603648	112603972	MLT1A_dup306-chr1	-	ERVL-MaLR
chr1	112604327	112604644	MLT1A-int_dup20-chr1	-	ERVL-MaLR
chr1	112605878	112606079	MLT1B-int_dup13-chr1	-	ERVL-MaLR
chr1	112606077	112606633	MLT1B-int_dup14-chr1	-	ERVL-MaLR
chr1	112606638	112606988	MLT1B_dup634-chr1	-	ERVL-MaLR
chr1	112632291	112632635	MER31B_dup56-chr1	-	ERV1
chr1	112661380	112661556	LTR16C_dup245-chr1	+	ERVL
chr1	112665481	112665859	MLT1A0_dup754-chr1	-	ERVL-MaLR
chr1	112902167	112902510	LTR54B_dup29-chr1	-	ERV1
chr1	112903940	112904611	LTR8_dup114-chr1	-	ERV1
chr1	112987193	112987443	MER57F_dup12-chr1	+	ERV1
chr1	112988112	112988461	MLT1A1_dup237-chr1	-	ERVL-MaLR
chr1	112999761	113000000	MER21B_dup98-chr1	-	ERVL
chr1	113019431	113019798	LTR16A_dup143-chr1	+	ERVL
chr1	113020836	113020959	MER34B_dup30-chr1	+	ERV1
chr1	113021259	113021468	MER34B_dup31-chr1	+	ERV1
chr1	113037572	113037731	MER34C2_dup18-chr1	+	ERV1
chr1	113041550	113041706	MLT1A0_dup757-chr1	-	ERVL-MaLR
chr1	113045029	113045233	LTR104_Mam_dup66-chr1	+	Gypsy
chr1	113046509	113046676	MamGypLTR3_dup29-chr1	-	Gypsy
chr1	113522931	113523275	THE1B_dup782-chr1	+	ERVL-MaLR
chr1	113523276	113524835	THE1B-int_dup161-chr1	+	ERVL-MaLR
chr1	113717923	113718988	THE1A-int_dup58-chr1	-	ERVL-MaLR
chr1	113719303	113719799	THE1A-int_dup59-chr1	-	ERVL-MaLR
chr1	113719800	113720147	THE1A_dup170-chr1	-	ERVL-MaLR
chr1	113720599	113720929	THE1-int_dup7-chr1	-	ERVL-MaLR
chr1	113729576	113730232	MER21C_dup210-chr1	+	ERVL
chr1	113733797	113733977	MLT1A0-int_dup64-chr1	+	ERVL-MaLR
chr1	113734784	113735028	MLT1A0_dup762-chr1	+	ERVL-MaLR
chr1	113783542	113783894	MLT1J_dup617-chr1	+	ERVL-MaLR
chr1	113786301	113786686	MLT1D_dup696-chr1	+	ERVL-MaLR
chr1	113890700	113890958	MLT1H-int_dup29-chr1	-	ERVL-MaLR
chr1	114340718	114341114	MLT1A1_dup241-chr1	-	ERVL-MaLR
chr1	114342054	114342372	MLT1J-int_dup69-chr1	+	ERVL-MaLR
chr1	114344893	114345084	MLT1I_dup424-chr1	+	ERVL-MaLR
chr1	114362968	114363429	LTR2_dup29-chr1	-	ERV1
chr1	114363430	114364954	Harlequin-int_dup49-chr1	-	ERV1
chr1	114367506	114369149	Harlequin-int_dup53-chr1	-	ERV1
chr1	114418011	114418355	THE1D_dup442-chr1	-	ERVL-MaLR
chr1	114418356	114418938	LTR8A_dup47-chr1	+	ERV1
chr1	114454216	114454403	MER4B-int_dup37-chr1	+	ERV1
chr1	114454691	114455874	MER4B-int_dup38-chr1	+	ERV1
chr1	114457969	114458781	LTR8B_dup48-chr1	+	ERV1
chr1	114459028	114459482	MER21B_dup102-chr1	+	ERVL
chr1	114460627	114460908	LTR54_dup45-chr1	+	ERV1
chr1	114460916	114461050	MER21B_dup103-chr1	+	ERVL
chr1	114473274	114473733	LTR10F_dup22-chr1	-	ERV1
chr1	114482593	114482966	MSTA_dup648-chr1	+	ERVL-MaLR
chr1	114501216	114501656	MLT1F_dup173-chr1	-	ERVL-MaLR
chr1	114561896	114562186	MLT1D_dup700-chr1	-	ERVL-MaLR
chr1	114768169	114768399	MLT1E_dup28-chr1	+	ERVL-MaLR
chr1	114823842	114824794	MER11C_dup28-chr1	+	ERVK
chr1	115024797	115025235	MLT1C_dup698-chr1	-	ERVL-MaLR
chr1	115036804	115037516	MER61E_dup10-chr1	-	ERV1
chr1	115069223	115069730	MLT1K_dup796-chr1	+	ERVL-MaLR
chr1	115099956	115100069	LTR78B_dup132-chr1	+	ERV1
chr1	115100091	115100516	MLT2B4_dup164-chr1	-	ERVL
chr1	115102698	115103141	MLT1H_dup397-chr1	+	ERVL-MaLR
chr1	115111504	115111849	MLT1A0_dup766-chr1	+	ERVL-MaLR
chr1	115673888	115674028	MLT1C_dup701-chr1	-	ERVL-MaLR
chr1	116005403	116006124	LTR82A_dup25-chr1	-	ERVL
chr1	116487095	116487329	MLT1J_dup638-chr1	-	ERVL-MaLR
chr1	116487393	116487522	MLT1J_dup639-chr1	-	ERVL-MaLR
chr1	116506044	116506444	MSTC_dup111-chr1	-	ERVL-MaLR
chr1	116506487	116506915	MSTA_dup664-chr1	+	ERVL-MaLR
chr1	116562508	116562864	THE1B_dup794-chr1	-	ERVL-MaLR
chr1	116562865	116564445	THE1B-int_dup163-chr1	-	ERVL-MaLR
chr1	116564448	116564805	THE1B_dup795-chr1	-	ERVL-MaLR
chr1	116682866	116683323	MLT1L_dup446-chr1	+	ERVL-MaLR
chr1	116743806	116746255	HERVIP10B3-int_dup6-chr1	+	ERV1
chr1	116794104	116794589	LTR38B_dup9-chr1	+	ERV1
chr1	116796200	116796728	MER39_dup125-chr1	-	ERV1
chr1	116801545	116802102	MLT1N2_dup198-chr1	-	ERVL-MaLR
chr1	116804681	116805048	LTR79_dup204-chr1	-	ERVL
chr1	116805997	116806462	LTR16D1_dup18-chr1	-	ERVL
chr1	117038492	117038716	LTR88b_dup50-chr1	-	Other
chr1	117108799	117109144	MLT1B_dup647-chr1	+	ERVL-MaLR
chr1	117151216	117151734	LTR12__dup11-chr1	-	ERV1
chr1	117318462	117318964	LTR79_dup207-chr1	+	ERVL
chr1	117376251	117376592	LTR18A_dup8-chr1	+	ERVL
chr1	117436088	117436475	LTR50_dup105-chr1	-	ERVL
chr1	117436502	117436939	LTR40c_dup4-chr1	+	ERVL
chr1	117449983	117451521	THE1B-int_dup166-chr1	+	ERVL-MaLR
chr1	117451522	117451846	THE1B_dup800-chr1	+	ERVL-MaLR
chr1	117555713	117556175	LTR16D2_dup10-chr1	+	ERVL
chr1	117651781	117652348	MLT1F2_dup219-chr1	-	ERVL-MaLR
chr1	117661793	117662199	MSTB_dup298-chr1	+	ERVL-MaLR
chr1	117662200	117663840	MSTB-int_dup31-chr1	+	ERVL-MaLR
chr1	117663841	117664262	MSTB_dup299-chr1	+	ERVL-MaLR
chr1	117821693	117822010	LTR18C_dup3-chr1	-	ERVL
chr1	117838033	117838410	THE1C_dup377-chr1	-	ERVL-MaLR
chr1	117876066	117876488	MSTB1_dup173-chr1	+	ERVL-MaLR
chr1	117901673	117902156	MER74B_dup33-chr1	+	ERVL
chr1	117922459	117923512	MER11C_dup29-chr1	-	ERVK
chr1	117926412	117926596	LTR91_dup12-chr1	-	ERVL
chr1	117928073	117928422	LTR37A_dup59-chr1	-	ERV1
chr1	119015225	119015604	MLT1B_dup662-chr1	-	ERVL-MaLR
chr1	119018542	119018930	MLT1J_dup653-chr1	-	ERVL-MaLR
chr1	119048571	119048783	LTR1A2_dup41-chr1	+	ERV1
chr1	119082799	119082946	MLT1A1_dup249-chr1	+	ERVL-MaLR
chr1	119163442	119163787	MLT1B_dup664-chr1	+	ERVL-MaLR
chr1	119171364	119172711	LTR12C_dup64-chr1	+	ERV1
chr1	119240182	119240771	MLT1E2_dup118-chr1	+	ERVL-MaLR
chr1	119254917	119255460	MLT2A2_dup124-chr1	+	ERVL
chr1	119299009	119299452	MLT1G1_dup124-chr1	+	ERVL-MaLR
chr1	119309745	119310975	MLT1I-int_dup35-chr1	+	ERVL-MaLR
chr1	119333582	119334791	LTR12C_dup65-chr1	+	ERV1
chr1	119633394	119633735	MLT2D_dup188-chr1	-	ERVL
chr1	120226158	120227589	MLT1H1-int_dup24-chr1	-	ERVL-MaLR
chr1	120255970	120256398	MLT1H_dup414-chr1	-	ERVL-MaLR
chr1	120348435	120348763	PRIMA4-int_dup6-chr1	+	ERV1
chr1	120349062	120350070	PRIMA4-int_dup7-chr1	+	ERV1
chr1	120392901	120393077	MLT1E3-int_dup5-chr1	-	ERVL-MaLR
chr1	120424751	120425723	LTR5_Hs_dup34-chr1	+	ERVK
chr1	120429326	120429537	ERVL-E-int_dup426-chr1	+	ERVL
chr1	120477710	120478070	LOR1b_dup29-chr1	-	ERV1
chr1	120560074	120560458	MSTA_dup690-chr1	+	ERVL-MaLR
chr1	120667716	120668108	MLT1A1_dup258-chr1	+	ERVL-MaLR
chr1	120670833	120672264	MLT1H1-int_dup25-chr1	+	ERVL-MaLR
chr1	120682619	120682796	LTR104_Mam_dup79-chr1	-	Gypsy
chr1	120848068	120848250	LOR1b_dup30-chr1	-	ERV1
chr1	120888052	120889024	ERVL-E-int_dup429-chr1	+	ERVL
chr1	120906558	120906854	MER31-int_dup46-chr1	+	ERV1
chr1	120906822	120907052	MER31-int_dup47-chr1	+	ERV1
chr1	120908150	120909828	MER31-int_dup50-chr1	+	ERV1
chr1	120910128	120910952	MER31-int_dup51-chr1	+	ERV1
chr1	120932276	120932509	MLT1A_dup325-chr1	-	ERVL-MaLR
chr1	120932988	120933579	MER4D1_dup40-chr1	+	ERV1
chr1	120934432	120934556	LTR33_dup389-chr1	-	ERVL
chr1	120935885	120936119	LTR24C_dup28-chr1	+	ERV1
chr1	120937062	120937617	LTR73_dup2-chr1	-	ERV1
chr1	120939193	120939548	MLT2A2_dup127-chr1	-	ERVL
chr1	120939549	120939962	LTR71B_dup6-chr1	-	ERV1
chr1	120943785	120943959	MLT2F_dup72-chr1	-	ERVL
chr1	120946699	120947147	LTR2_dup31-chr1	+	ERV1
chr1	120947264	120947474	MER90a_dup26-chr1	+	ERV1
chr1	120950600	120951069	MER51D_dup6-chr1	+	ERV1
chr1	120951072	120951422	MER72_dup27-chr1	+	ERV1
chr1	120955451	120955892	LTR49_dup42-chr1	+	ERV1
chr1	120955899	120956341	LTR7_dup86-chr1	-	ERV1
chr1	120958561	120958812	MER4-int_dup124-chr1	-	ERV1
chr1	120958947	120959401	MER4-int_dup125-chr1	-	ERV1
chr1	120960593	120961089	LOR1a_dup15-chr1	+	ERV1
chr1	120978618	120978831	LTR16A2_dup46-chr1	+	ERVL
chr1	120981579	120982097	MER66C_dup30-chr1	-	ERV1
chr1	121000001	121000425	MER49_dup70-chr1	+	ERV1
chr1	121013335	121013949	MER49_dup71-chr1	+	ERV1
chr1	121099943	121100519	LTR61_dup8-chr1	+	ERV1
chr1	121394817	121395006	ERVL-B4-int_dup124-chr1	+	ERVL
chr1	121443351	121443850	MLT2B4_dup177-chr1	+	ERVL
chr1	121492386	121492735	MLT1E_dup30-chr1	-	ERVL-MaLR
chr1	121511971	121513640	HERV9N-int_dup17-chr1	+	ERV1
chr1	121516636	121516758	MLT1G3_dup93-chr1	-	ERVL-MaLR
chr1	121539577	121539920	MER92A_dup4-chr1	+	ERV1
chr1	143382506	143382936	MLT1H1_dup132-chr1	-	ERVL-MaLR
chr1	143401658	143401793	MLT1J2_dup291-chr1	-	ERVL-MaLR
chr1	143723998	143724529	MER87_dup4-chr1	-	ERV1
chr1	143730656	143731207	MER41E_dup21-chr1	+	ERV1
chr1	143897820	143898171	MLT1J_dup669-chr1	-	ERVL-MaLR
chr1	144032448	144032769	MLT1I_dup457-chr1	+	ERVL-MaLR
chr1	144208113	144208543	MLT1H1_dup133-chr1	-	ERVL-MaLR
chr1	144410667	144411255	MER4D1_dup42-chr1	-	ERV1
chr1	144413585	144413739	LTR75_dup5-chr1	+	ERVL
chr1	144414779	144415001	LOR1b_dup34-chr1	+	ERV1
chr1	144415314	144415496	LOR1b_dup35-chr1	+	ERV1
chr1	144447081	144447299	ERVL-E-int_dup441-chr1	-	ERVL
chr1	144450894	144451866	LTR5_Hs_dup35-chr1	-	ERVK
chr1	144547750	144548164	LTR23-int_dup12-chr1	-	ERV1
chr1	144551093	144551254	LTR75B_dup15-chr1	-	ERVL
chr1	144555550	144556489	LTR5_Hs_dup36-chr1	-	ERVK
chr1	144561902	144562450	MER41E_dup22-chr1	+	ERV1
chr1	144564152	144564355	MER89_dup35-chr1	-	ERV1
chr1	144564515	144564673	MER72_dup33-chr1	+	ERV1
chr1	144564674	144564833	MER51D_dup12-chr1	+	ERV1
chr1	144565721	144565950	MER51D_dup14-chr1	+	ERV1
chr1	144948442	144948957	MLT1D_dup746-chr1	-	ERVL-MaLR
chr1	145130587	145130976	MLT2D_dup193-chr1	-	ERVL
chr1	145183903	145186116	MER66-int_dup59-chr1	+	ERV1
chr1	145186409	145187952	MER66-int_dup60-chr1	+	ERV1
chr1	145188412	145188535	HERVP71A-int_dup9-chr1	+	ERV1
chr1	145189070	145189501	LTR71B_dup8-chr1	+	ERV1
chr1	145189502	145189862	MLT2A2_dup129-chr1	+	ERVL
chr1	145191445	145192018	LTR73_dup3-chr1	+	ERV1
chr1	145192100	145192346	MER31B_dup65-chr1	-	ERV1
chr1	145192347	145192629	LTR24C_dup31-chr1	-	ERV1
chr1	145192943	145193177	LTR24C_dup32-chr1	-	ERV1
chr1	145194513	145194637	LTR33_dup395-chr1	+	ERVL
chr1	145195492	145196083	MER4D1_dup44-chr1	-	ERV1
chr1	145221010	145221435	MER31-int_dup58-chr1	-	ERV1
chr1	145282124	145282267	LTR75B_dup16-chr1	+	ERVL
chr1	145283857	145284039	LOR1a_dup19-chr1	+	ERV1
chr1	145414873	145415845	LTR5_Hs_dup37-chr1	-	ERVK
chr1	145443003	145443397	MLT1B_dup684-chr1	+	ERVL-MaLR
chr1	145682663	145683095	LTR47B2_dup7-chr1	+	ERVL
chr1	145753510	145753719	MamRep1527_dup53-chr1	+	Other
chr1	145754820	145754963	MLT1F1_dup126-chr1	+	ERVL-MaLR
chr1	145755604	145756178	MLT1F1-int_dup4-chr1	+	ERVL-MaLR
chr1	145756554	145756831	MLT1C_dup730-chr1	-	ERVL-MaLR
chr1	145757136	145757319	MLT1C_dup731-chr1	-	ERVL-MaLR
chr1	145760734	145762300	THE1A-int_dup64-chr1	+	ERVL-MaLR
chr1	145794629	145794735	LTR12__dup15-chr1	-	ERV1
chr1	145795038	145795629	LTR12__dup16-chr1	-	ERV1
chr1	145800364	145800860	MLT1H_dup423-chr1	+	ERVL-MaLR
chr1	145887837	145888532	LTR66_dup8-chr1	+	ERVL
chr1	145932414	145933382	LTR5_Hs_dup38-chr1	+	ERVK
chr1	145950665	145950953	LTR16B_dup23-chr1	-	ERVL
chr1	145953591	145953775	MLT1D_dup747-chr1	+	ERVL-MaLR
chr1	146047816	146048414	MER4B_dup54-chr1	+	ERV1
chr1	146233478	146233841	THE1D_dup450-chr1	+	ERVL-MaLR
chr1	146371723	146371953	MER51D_dup16-chr1	-	ERV1
chr1	146372832	146372991	MER51D_dup18-chr1	-	ERV1
chr1	146372992	146373149	MER72_dup39-chr1	-	ERV1
chr1	146373323	146373512	MER89_dup36-chr1	+	ERV1
chr1	146375187	146375738	MER41E_dup23-chr1	-	ERV1
chr1	146381151	146382090	LTR5_Hs_dup39-chr1	+	ERVK
chr1	146934257	146934876	MER51D_dup19-chr1	-	ERV1
chr1	146948313	146949300	LTR5_Hs_dup41-chr1	+	ERVK
chr1	147006063	147006428	LOR1b_dup43-chr1	-	ERV1
chr1	147070622	147071025	MLT1B_dup695-chr1	-	ERVL-MaLR
chr1	147081362	147081776	MER39_dup131-chr1	+	ERV1
chr1	147083989	147084093	LTR75B_dup18-chr1	-	ERVL
chr1	147151207	147151560	MLT1A1_dup262-chr1	-	ERVL-MaLR
chr1	147152151	147152256	MLT1D_dup763-chr1	-	ERVL-MaLR
chr1	147181207	147181415	MER68_dup47-chr1	+	ERVL
chr1	147182080	147182559	MLT1J_dup678-chr1	+	ERVL-MaLR
chr1	147245375	147245645	LTR67B_dup209-chr1	+	ERVL
chr1	147250814	147251160	THE1B_dup836-chr1	+	ERVL-MaLR
chr1	147261208	147261546	MSTD_dup336-chr1	-	ERVL-MaLR
chr1	147290387	147290655	MER65A_dup74-chr1	-	ERV1
chr1	147313724	147313910	MLT1J_dup679-chr1	+	ERVL-MaLR
chr1	147733842	147734800	LTR5_Hs_dup44-chr1	-	ERVK
chr1	148005536	148005968	LTR47B2_dup8-chr1	+	ERVL
chr1	148034689	148035218	MER39_dup132-chr1	+	ERV1
chr1	148036220	148036943	LTR8_dup133-chr1	+	ERV1
chr1	148133978	148134200	ERVL-E-int_dup462-chr1	-	ERVL
chr1	148137135	148137591	MLT1E2_dup126-chr1	+	ERVL-MaLR
chr1	148264111	148264219	LTR75_dup8-chr1	+	ERVL
chr1	148323682	148324208	Harlequin-int_dup54-chr1	-	ERV1
chr1	148324194	148324833	Harlequin-int_dup55-chr1	-	ERV1
chr1	148357536	148358204	LTR8_dup139-chr1	+	ERV1
chr1	148363624	148364266	LTR8_dup140-chr1	-	ERV1
chr1	148364433	148364862	LTR56_dup55-chr1	-	ERV1
chr1	148367413	148367954	PRIMA4-int_dup26-chr1	-	ERV1
chr1	148368255	148368727	PRIMA4-int_dup27-chr1	-	ERV1
chr1	148371296	148371858	ERV24B_Prim-int_dup35-chr1	-	ERV1
chr1	148372291	148372970	LTR51_dup24-chr1	+	ERV1
chr1	148383234	148383646	LOR1b_dup47-chr1	-	ERV1
chr1	148385308	148385822	LTR4_dup5-chr1	-	ERV1
chr1	148387825	148387992	LTR75_dup10-chr1	-	ERVL
chr1	148389678	148390229	MER41E_dup24-chr1	+	ERV1
chr1	148391942	148392135	MER89_dup37-chr1	-	ERV1
chr1	148392302	148392458	MER72_dup40-chr1	+	ERV1
chr1	148392459	148392618	MER51D_dup20-chr1	+	ERV1
chr1	148392925	148393194	MER51D_dup21-chr1	+	ERV1
chr1	148393493	148393709	MER51D_dup22-chr1	+	ERV1
chr1	148394519	148394643	LTR33_dup406-chr1	-	ERVL
chr1	148394648	148395044	MLT1A_dup346-chr1	-	ERVL-MaLR
chr1	148397150	148397704	LTR73_dup5-chr1	-	ERV1
chr1	148397760	148397943	LTR49_dup70-chr1	+	ERV1
chr1	148399317	148399672	MLT2A2_dup133-chr1	-	ERVL
chr1	148399673	148400104	LTR71B_dup11-chr1	-	ERV1
chr1	148400639	148400764	HERVP71A-int_dup12-chr1	-	ERV1
chr1	148403925	148404060	MLT2F_dup74-chr1	-	ERVL
chr1	148404159	148404534	ERVL-E-int_dup463-chr1	-	ERVL
chr1	148406830	148407280	LTR2_dup33-chr1	+	ERV1
chr1	148407403	148407613	MER90a_dup29-chr1	+	ERV1
chr1	148408941	148409341	MLT1H_dup430-chr1	-	ERVL-MaLR
chr1	148409788	148410043	MER4-int_dup129-chr1	-	ERV1
chr1	148410178	148410633	MER4-int_dup130-chr1	-	ERV1
chr1	148411825	148412321	LOR1a_dup23-chr1	+	ERV1
chr1	148418859	148419237	MSTA_dup700-chr1	-	ERVL-MaLR
chr1	148429894	148430113	LTR16A2_dup53-chr1	+	ERVL
chr1	148433774	148433960	MER66-int_dup61-chr1	-	ERV1
[truncated: 39,462 more rows]

## Sheet: Supplementary data 3
Supplementary data 3-Cell-Type Specific Expression of HERVs.
herv	pvalue	logfoldchange	celltype
LTR33_dup233-chr20	0	5.55844	CD4-T
LTR16C_dup325-chr3	0	4.68399	CD4-T
MER61A_dup46-chr4	0	4.54967	CD4-T
MER74A_dup13-chr21	0	3.0238	CD4-T
MER77B_dup28-chr10	0	3.2885	CD4-T
LTR21A_dup1-chr6	0	3.66013	CD4-T
MLT1A0_dup113-chr10	0	2.68075	CD4-T
MER67D_dup30-chr3	0	3.36513	CD4-T
LTR33A__dup7-chr10	0	3.88791	CD4-T
LTR41-chr14	0	3.58036	CD4-T
MER57A1_dup22-chr11	0	3.79429	CD4-T
MER51A_dup4-chr3	0	3.50237	CD4-T
MLT1B_dup258-chr17	0	3.17419	CD4-T
THE1B_dup531-chr10	0	3.1268	CD4-T
LTR54_dup24-chr5	0	3.14873	CD4-T
THE1C_dup592-chr4	0	4.66527	CD4-T
MLT1H-int-chr15	0	3.37226	CD4-T
HERV35I-int_dup22-chr4	0	4.06551	CD4-T
MER92-int_dup58-chrX	0	4.35043	CD4-T
MLT1J2_dup171-chr5	0	3.34905	CD4-T
MLT2A2_dup129-chr1	3.11269e-306	3.26358	CD4-T
MER4B-int-chr11	9.60516e-301	2.83193	CD4-T
ERV3-16A3_I-int_dup37-chr8	5.85085e-300	3.16377	CD4-T
MLT1A0_dup747-chr5	1.38428e-288	3.01298	CD4-T
MLT2A2_dup127-chr1	1.29717e-287	2.8544	CD4-T
MamGypsy2-I_dup40-chr1	1.12974e-285	2.69516	CD4-T
LTR49-int_dup67-chr11	5.25505e-282	2.80019	CD4-T
LTR49-int_dup89-chr7	2.56864e-281	3.33782	CD4-T
MER74A_dup30-chr6	2.70012e-281	2.96053	CD4-T
MSTA_dup235-chr17	2.22632e-279	2.91816	CD4-T
MLT1C_dup412-chr5	4.2042e-279	2.93193	CD4-T
LTR1A2_dup3-chr2	1.22983e-273	2.80069	CD4-T
LTR82B_dup61-chr5	1.12132e-271	2.722	CD4-T
MER57-int_dup78-chr4	7.26922e-271	3.83618	CD4-T
MLT1J_dup196-chr3	1.28915e-269	3.93281	CD4-T
MLT1A0_dup314-chr2	2.86787e-268	2.78255	CD4-T
MER21-int_dup46-chr8	2.35427e-264	2.75136	CD4-T
MLT1C_dup801-chr8	5.05722e-263	2.41476	CD4-T
HERVL74-int_dup4-chr9	4.22267e-257	2.46014	CD4-T
MLT1J_dup762-chr4	2.90486e-255	4.8819	CD4-T
MLT1J_dup436-chr11	1.42348e-253	2.09078	CD4-T
THE1A-int_dup111-chr2	1.34054e-251	3.99543	CD4-T
MER21C_dup103-chr13	3.69812e-246	2.96455	CD4-T
MLT1D_dup208-chr8	3.34912e-244	2.42154	CD4-T
MER66B_dup29-chr5	1.48904e-241	2.90871	CD4-T
LTR10D_dup3-chr14	2.9995e-240	2.48397	CD4-T
MER52D_dup8-chr3	2.89296e-238	2.97194	CD4-T
MER57-int_dup77-chr4	9.15032e-238	3.48972	CD4-T
LTR7_dup37-chr5	1.42653e-237	2.67401	CD4-T
LTR14C_dup4-chr7	3.79506e-236	2.70474	CD4-T
HERV17-int_dup40-chr6	2.40062e-233	2.97134	CD4-T
MER61-int_dup83-chr4	1.66567e-232	2.26318	CD4-T
THE1B-int_dup51-chr3	5.12224e-232	4.06887	CD4-T
MLT1D_dup446-chr14	1.40477e-229	2.35774	CD4-T
MLT1D_dup95-chr3	4.72839e-227	2.43887	CD4-T
MLT1O_dup5-chr8	1.01238e-225	4.62264	CD4-T
MLT1D_dup649-chr2	1.69138e-225	2.47844	CD4-T
MLT1F2_dup125-chr3	2.26207e-222	2.34382	CD4-T
MER110A_dup13-chr5	7.08904e-222	3.29978	CD4-T
MamGypsy2-I_dup35-chr1	1.71302e-221	2.38085	CD4-T
LTR16A_dup201-chr1	2.85287e-218	3.0161	CD4-T
MLT1A_dup252-chr1	7.83821e-218	3.6186	CD4-T
MLT1B_dup976-chr6	2.39966e-216	2.28346	CD4-T
MLT2C1_dup3-chr19	7.62106e-214	2.2582	CD4-T
MLT1D_dup1125-chr2	8.95652e-213	3.15364	CD4-T
LTR14B_dup15-chr6	1.19011e-212	3.21277	CD4-T
LTR5A_dup37-chr8	2.74837e-210	2.02138	CD4-T
MLT1G_dup89-chr6	2.00005e-209	3.41576	CD4-T
MER4A1_dup120-chr2	3.42701e-209	3.47597	CD4-T
LTR49-int_dup66-chr11	2.96048e-206	2.66924	CD4-T
MER51-int-chr11	5.83628e-205	2.1686	CD4-T
HERVIP10B3-int_dup5-chr6	1.06371e-204	2.34465	CD4-T
MLT1D_dup209-chr8	2.76624e-204	2.37235	CD4-T
MLT1A0_dup573-chr11	2.3637e-203	3.3638	CD4-T
THE1B_dup1167-chr6	4.06677e-201	2.2233	CD4-T
MSTA_dup295-chr3	2.08721e-200	4.51219	CD4-T
MLT1H1_dup111-chr20	2.08738e-200	5.34143	CD4-T
MLT1J2_dup116-chr17	5.80372e-200	2.97482	CD4-T
MER21A_dup14-chr4	7.02508e-199	4.20223	CD4-T
LTR78_dup108-chr5	1.03577e-197	2.39291	CD4-T
MER57F_dup7-chr8	1.36179e-196	2.06999	CD4-T
LTR17-chr19	5.14224e-194	2.67943	CD4-T
THE1B_dup848-chr6	7.18719e-194	2.27274	CD4-T
LTR45B_dup11-chr10	4.69678e-193	2.02097	CD4-T
MLT2B3_dup114-chr14	1.29643e-192	2.72043	CD4-T
MLT1K_dup514-chr6	1.47549e-192	2.15007	CD4-T
LTR47B2-chr11	9.09678e-192	2.13764	CD4-T
THE1B-int_dup13-chr15	1.75768e-191	3.15499	CD4-T
LTR29_dup18-chr2	2.36534e-191	2.12194	CD4-T
THE1A-int_dup15-chr11	2.48808e-189	2.68276	CD4-T
MLT1L_dup3-chr17	3.26066e-187	2.32575	CD4-T
LTR84a_dup24-chr4	4.13929e-187	2.22249	CD4-T
MLT1D_dup90-chr18	2.33199e-186	2.34876	CD4-T
MSTA_dup279-chr6	1.57018e-185	2.09957	CD4-T
MLT1B_dup764-chr6	9.35073e-185	2.00946	CD4-T
LTR49-int_dup118-chr1	7.85423e-183	3.06755	CD4-T
THE1C_dup327-chr8	1.87159e-182	3.47788	CD4-T
THE1B_dup518-chrX	2.44742e-182	3.31112	CD4-T
MLT1I_dup280-chr13	9.91225e-182	2.24626	CD4-T
LTR52-int_dup6-chrX	5.7892e-181	2.27942	CD4-T
MLT1D_dup909-chr6	1.85024e-178	1.85841	CD4-T
HERV35I-int_dup13-chr12	2.84909e-178	2.53399	CD4-T
MLT1N2_dup224-chr7	7.20157e-177	3.23592	CD4-T
MLT1J2_dup370-chr4	1.21915e-176	4.89019	CD4-T
LTR16E1_dup65-chr7	3.42726e-176	2.15704	CD4-T
THE1C-int_dup6-chr16	2.0619e-175	1.9121	CD4-T
MER61-int_dup69-chr4	2.47704e-173	4.61584	CD4-T
MLT1J_dup121-chr5	3.68794e-173	2.89264	CD4-T
MLT1K_dup84-chr8	5.83309e-173	2.05859	CD4-T
HERVL74-int_dup1-chr10	4.59031e-172	1.7989	CD4-T
MLT1J2_dup304-chr12	6.01027e-172	3.28589	CD4-T
LTR76_dup4-chr17	6.47927e-172	2.08173	CD4-T
MER52A_dup54-chr6	8.61436e-172	1.98349	CD4-T
LTR33_dup387-chr11	1.12271e-171	1.90394	CD4-T
MLT1F_dup190-chr6	1.58186e-170	2.02983	CD4-T
LTR16B_dup30-chr11	3.91946e-170	2.29147	CD4-T
MER34_dup22-chr12	3.80022e-169	1.85617	CD4-T
MLT1I_dup188-chr10	4.42396e-168	3.03257	CD4-T
ERV3-16A3_I-int_dup246-chr2	2.274e-166	1.17756	CD4-T
MLT1K_dup178-chr13	2.58405e-166	2.90699	CD4-T
MLT1B-int_dup36-chr6	4.94193e-166	2.03484	CD4-T
HERVK-int_dup13-chr8	1.02646e-165	1.97906	CD4-T
LTR62_dup4-chr5	1.03154e-165	2.7649	CD4-T
MLT1A_dup304-chr11	2.15551e-165	1.81676	CD4-T
LTR50_dup16-chr19	3.57e-164	1.86254	CD4-T
MER65C_dup24-chr5	4.11419e-164	2.8642	CD4-T
LTR16E2_dup98-chr11	5.28536e-163	4.06285	CD4-T
MLT1A_dup523-chr5	1.53526e-162	2.96414	CD4-T
LTR8-chr11	4.20362e-162	1.86789	CD4-T
MSTB_dup610-chr2	9.39253e-162	2.077	CD4-T
MLT1G1_dup37-chr3	5.80454e-161	2.4694	CD4-T
MER39B_dup25-chr10	8.93376e-161	2.38155	CD4-T
LTR1A2_dup17-chr12	2.69421e-160	2.07767	CD4-T
LTR1D_dup3-chr13	3.60474e-160	2.02233	CD4-T
LTR82B_dup32-chr3	4.74558e-160	1.90381	CD4-T
LOR1-int_dup62-chr13	1.88782e-159	2.95794	CD4-T
MSTA_dup656-chr5	2.12079e-159	2.51062	CD4-T
MER52D_dup31-chr1	9.56059e-158	3.22533	CD4-T
MLT1F2_dup240-chr4	1.55595e-157	1.80022	CD4-T
LTR43_dup3-chr16	8.54021e-157	1.85287	CD4-T
MER34B_dup31-chr7	1.09721e-156	1.75445	CD4-T
HERVIP10B3-int_dup4-chr6	1.46916e-155	2.44575	CD4-T
LTR76_dup5-chr1	2.20093e-154	3.19543	CD4-T
MLT1H2_dup241-chr20	3.07965e-153	4.74924	CD4-T
THE1B_dup1090-chr1	5.06213e-153	2.96094	CD4-T
MSTB1_dup306-chr2	1.082e-152	3.09066	CD4-T
MER52C_dup10-chr2	1.75874e-152	1.78135	CD4-T
LTR12C_dup25-chr10	2.35707e-152	2.83647	CD4-T
MER31-int_dup1-chr2	2.51617e-152	1.85149	CD4-T
MLT1E2_dup45-chr6	6.89396e-152	1.76991	CD4-T
MLT1B_dup38-chr12	7.75786e-152	1.90987	CD4-T
MER101_dup1-chr10	2.15433e-151	3.57088	CD4-T
MLT1C_dup380-chr5	2.36493e-151	2.50169	CD4-T
MSTB1_dup198-chr6	3.81388e-151	3.05444	CD4-T
MLT1F-int_dup6-chr10	1.40296e-150	2.17612	CD4-T
ERVL-E-int_dup128-chr4	2.28787e-150	2.07299	CD4-T
THE1B_dup1168-chr6	3.24199e-150	2.02256	CD4-T
MLT1E3_dup57-chr20	1.50652e-148	1.91752	CD4-T
MLT1C_dup62-chr10	1.65864e-148	3.17028	CD4-T
MLT1B_dup555-chr12	7.37157e-148	1.68027	CD4-T
LTR8_dup8-chr5	9.19991e-148	1.7826	CD4-T
MSTB1_dup12-chr10	3.30613e-147	1.89188	CD4-T
MLT1D-int_dup20-chr8	1.41183e-146	2.01757	CD4-T
THE1A_dup27-chr9	6.00257e-146	2.20773	CD4-T
MER74A_dup28-chr9	5.80419e-145	1.5846	CD4-T
THE1A_dup97-chr18	1.20848e-144	2.78344	CD4-T
LTR16C_dup29-chr17	1.20848e-144	1.68371	CD4-T
THE1D_dup250-chr12	1.27774e-144	1.65945	CD4-T
MER4A_dup23-chr8	4.40374e-144	1.93309	CD4-T
LTR33_dup369-chr4	9.5671e-144	1.75401	CD4-T
MER34A_dup27-chr7	5.61972e-143	1.84117	CD4-T
MLT1D_dup687-chr5	1.06112e-142	2.58195	CD4-T
MLT1L_dup428-chr7	1.523e-142	1.778	CD4-T
ERV3-16A3_I-int_dup162-chr11	2.31354e-142	3.08395	CD4-T
ERVL-E-int_dup535-chr4	2.11818e-141	3.44812	CD4-T
MLT1J_dup182-chr8	2.82136e-141	2.80777	CD4-T
LTR59_dup7-chr6	3.73226e-141	1.68908	CD4-T
ERV24B_Prim-int_dup6-chrX	6.42122e-141	1.74619	CD4-T
MLT1A_dup464-chr1	7.38793e-141	3.03136	CD4-T
MLT1C_dup703-chr5	9.23824e-140	1.76139	CD4-T
MLT1E2_dup158-chr11	9.23824e-140	1.6527	CD4-T
THE1B_dup1197-chr2	3.52399e-139	1.60663	CD4-T
MER4B-int_dup33-chrX	7.19595e-139	1.71307	CD4-T
HERVL74-int_dup5-chr9	1.08744e-138	2.28141	CD4-T
LTR1_dup5-chr2	5.7876e-138	1.73256	CD4-T
HERVIP10FH-int_dup4-chr22	4.18323e-137	2.38429	CD4-T
LTR61_dup11-chr1	6.93905e-137	1.64792	CD4-T
MLT1L_dup36-chr19	7.00877e-137	1.65486	CD4-T
MLT1J_dup296-chr16	2.86768e-136	1.60876	CD4-T
MLT1C_dup12-chr18	3.49415e-136	2.12678	CD4-T
MLT1A0_dup918-chr8	1.14255e-135	1.95493	CD4-T
MER74A_dup8-chr10	1.73278e-135	2.44596	CD4-T
MLT1C-int_dup17-chr9	2.19094e-135	1.78004	CD4-T
MSTB_dup337-chr5	4.80327e-135	1.59548	CD4-T
MLT1B_dup294-chr3	6.5484e-134	4.53307	CD4-T
MLT1A_dup63-chr19	2.60511e-133	1.96539	CD4-T
MER92-int_dup84-chr8	3.66368e-133	1.50274	CD4-T
MER31-int_dup43-chr6	5.83747e-133	1.84195	CD4-T
LTR33A_dup40-chr4	9.49156e-133	1.64378	CD4-T
MER34C2_dup7-chr12	5.13164e-132	1.75581	CD4-T
MLT1F_dup26-chr10	5.33081e-132	1.71158	CD4-T
LTR39_dup63-chr2	1.78397e-131	1.76124	CD4-T
LTR42_dup6-chr2	2.94556e-131	1.5713	CD4-T
MER39_dup55-chr6	1.20382e-130	2.49123	CD4-T
MSTC_dup19-chr16	1.29132e-130	2.42856	CD4-T
MLT1H_dup94-chr1	4.82355e-130	3.12811	CD4-T
LTR8_dup20-chr19	1.24769e-129	1.31641	CD4-T
MLT1C_dup493-chr2	6.07096e-129	3.4602	CD4-T
MLT1C_dup347-chr11	3.65887e-128	2.66487	CD4-T
MSTB_dup174-chr16	9.27378e-128	2.37845	CD4-T
HERVS71-int_dup6-chr8	1.10048e-127	2.07716	CD4-T
LTR7_dup99-chr7	2.38025e-127	1.59984	CD4-T
MLT1A0_dup216-chr11	4.12264e-127	2.01667	CD4-T
MSTA_dup1253-chr2	4.19245e-127	3.80878	CD4-T
MLT1I_dup56-chr16	7.38065e-127	1.60175	CD4-T
MLT1H_dup383-chrX	4.05554e-126	2.14738	CD4-T
LTR78_dup4-chr10	4.53764e-126	1.78402	CD4-T
LTR2-chr14	8.22629e-126	1.94188	CD4-T
MLT1A1_dup271-chr3	3.49221e-125	1.97542	CD4-T
HERVS71-int_dup7-chr8	7.43825e-125	1.51639	CD4-T
MER90_dup11-chr2	9.89678e-125	1.55541	CD4-T
MSTA_dup60-chr8	1.1715e-124	1.82512	CD4-T
LTR67B_dup43-chr8	1.53928e-123	1.60214	CD4-T
MLT1N2_dup323-chr2	3.56629e-123	1.96439	CD4-T
MSTB-int_dup2-chr10	1.15684e-122	1.4337	CD4-T
MLT1J2_dup488-chr2	1.34836e-122	2.74969	CD4-T
Harlequin-int_dup13-chr2	1.50557e-122	1.8939	CD4-T
MSTB1_dup62-chr9	1.50765e-122	1.27274	CD4-T
MLT1E_dup46-chr2	1.58019e-122	1.20686	CD4-T
HERV17-int_dup94-chr2	1.67373e-122	3.49945	CD4-T
MER66A-chr10	3.80472e-122	2.80415	CD4-T
MSTA_dup677-chr13	1.53539e-121	2.18326	CD4-T
LTR37A_dup120-chr1	1.98144e-121	1.51483	CD4-T
MLT1C_dup937-chr1	1.39879e-120	2.3268	CD4-T
MLT1J_dup597-chr6	3.0073e-120	1.66181	CD4-T
LTR2B_dup15-chr6	3.13128e-120	1.42512	CD4-T
LTR78_dup89-chr11	4.10085e-120	1.29757	CD4-T
MLT1J-int_dup116-chr2	1.79687e-119	4.13031	CD4-T
MLT1A_dup228-chr10	1.92987e-119	1.56419	CD4-T
LTR45_dup5-chr11	9.04794e-119	2.27311	CD4-T
MSTB2_dup62-chr6	1.81694e-118	1.88882	CD4-T
HERVS71-int_dup2-chr8	3.69627e-118	1.46963	CD4-T
MLT1D_dup252-chr14	3.78578e-118	1.51317	CD4-T
MLT1C_dup799-chr8	2.63646e-117	1.91653	CD4-T
LTR8A_dup35-chr4	3.28968e-117	1.49392	CD4-T
MSTA_dup769-chr4	9.12437e-117	1.49524	CD4-T
MER66-int_dup37-chr1	6.79156e-116	4.45678	CD4-T
MLT1C_dup623-chr6	6.24478e-115	1.32859	CD4-T
LTR33_dup200-chr5	2.41864e-114	1.67705	CD4-T
MLT1A_dup176-chr3	2.62032e-114	4.2723	CD4-T
MSTB2_dup25-chr16	3.4329e-114	1.44301	CD4-T
MER34C2_dup13-chr18	5.18955e-114	1.96337	CD4-T
MamGypLTR1b_dup9-chr21	5.29655e-114	5.45791	CD4-T
MER92-int_dup85-chr8	6.80759e-114	1.43421	CD4-T
MLT1E2_dup111-chr7	2.43898e-113	1.43604	CD4-T
THE1B_dup16-chrX	3.03212e-113	1.37726	CD4-T
LTR47B_dup2-chr8	4.12748e-113	2.05576	CD4-T
MamGypLTR1b_dup24-chr14	3.15168e-112	1.36834	CD4-T
LTR12F_dup33-chr15	3.91743e-112	1.7757	CD4-T
MLT1O_dup1-chr4	4.20008e-112	1.45382	CD4-T
LTR37-int_dup101-chr6	9.87779e-112	1.51157	CD4-T
LTR6B_dup3-chr12	1.00861e-111	1.5341	CD4-T
MLT1E1A_dup72-chr5	1.44059e-111	2.84745	CD4-T
MSTA_dup261-chr1	6.81834e-111	1.37658	CD4-T
MER74A_dup11-chr22	1.14098e-110	1.32904	CD4-T
MER4D0_dup12-chr6	2.70088e-110	1.59606	CD4-T
MamGypsy2-I_dup41-chr1	5.33462e-110	2.88034	CD4-T
LTR2B-chr14	1.26924e-109	2.78806	CD4-T
MER66A_dup6-chr12	1.55735e-109	1.37045	CD4-T
MER4A1_dup27-chr3	2.52968e-109	4.91377	CD4-T
MER41C_dup1-chr17	5.40773e-109	2.98351	CD4-T
MSTA_dup312-chr2	1.31269e-108	2.20237	CD4-T
MLT2B4_dup19-chr11	1.32507e-108	2.15446	CD4-T
LTR12_dup39-chr5	1.52141e-108	1.39076	CD4-T
LTR5B_dup1-chr12	2.2373e-107	2.92493	CD4-T
LTR5_Hs_dup20-chr8	3.21847e-107	2.14887	CD4-T
LTR54B_dup7-chr11	7.80451e-107	1.81664	CD4-T
PRIMA4-int_dup11-chr10	7.91771e-107	1.46974	CD4-T
THE1B_dup490-chr3	1.12656e-106	1.28941	CD4-T
MLT1D_dup623-chr6	1.88237e-106	1.35184	CD4-T
MLT1D_dup33-chr11	3.01082e-106	1.39056	CD4-T
HERV35I-int_dup16-chr16	4.12627e-106	1.35946	CD4-T
MLT2B1_dup252-chr3	5.55227e-106	1.39509	CD4-T
LTR17_dup61-chr2	6.41301e-106	2.8799	CD4-T
MSTB_dup2-chr12	7.78816e-106	1.28561	CD4-T
MER21C_dup95-chr20	1.25975e-105	1.79588	CD4-T
MSTB_dup410-chr7	1.38979e-105	1.39675	CD4-T
LTR16E2_dup119-chr3	2.50071e-105	1.49877	CD4-T
MLT2B1_dup11-chr10	2.70761e-105	3.30899	CD4-T
MSTA_dup100-chr19	9.72151e-105	1.99779	CD4-T
MER72_dup42-chr6	9.82146e-105	1.8011	CD4-T
HERVS71-int_dup1-chr8	1.55257e-104	1.80839	CD4-T
MLT1D_dup620-chr1	1.70968e-104	2.5396	CD4-T
HERVS71-int_dup1-chr7	2.48053e-104	3.69723	CD4-T
MER57A-int_dup3-chr15	3.22818e-104	1.48593	CD4-T
LTR8_dup35-chr6	3.61392e-104	1.3032	CD4-T
MER4D0_dup13-chr6	8.18235e-104	1.50518	CD4-T
MER50-int_dup7-chr20	1.07986e-103	1.37278	CD4-T
LTR1C_dup5-chr17	1.23965e-103	4.16273	CD4-T
MLT2D_dup218-chr7	1.53219e-103	1.31595	CD4-T
MLT1B_dup48-chr19	1.90407e-103	1.21788	CD4-T
MLT1H_dup32-chr8	6.83354e-103	1.84562	CD4-T
MLT1H_dup425-chr6	1.97444e-102	1.74821	CD4-T
MER101-int_dup29-chr12	3.0955e-102	1.86598	CD4-T
LTR6B_dup3-chr4	5.2561e-102	1.24132	CD4-T
MER41A_dup133-chr3	5.96993e-102	1.6429	CD4-T
MLT1B_dup740-chr7	7.4842e-102	3.61805	CD4-T
LTR5B_dup17-chr9	9.6258e-102	1.38897	CD4-T
LTR25-int_dup89-chrY	9.74344e-102	4.45159	CD4-T
MSTD_dup79-chr8	1.07934e-101	1.33197	CD4-T
LTR12C_dup112-chr1	1.1666e-101	2.91899	CD4-T
MLT1C_dup310-chr17	5.19956e-101	2.2614	CD4-T
MER21-int_dup16-chr3	6.90249e-101	1.43611	CD4-T
MLT1J1_dup26-chr3	8.58258e-101	1.24582	CD4-T
MLT1H1_dup105-chr14	1.39888e-100	1.58336	CD4-T
MER4E1_dup14-chrX	4.42136e-100	1.23977	CD4-T
LTR16A_dup12-chr22	5.394e-100	1.27766	CD4-T
LTR56_dup36-chr10	6.94074e-100	1.31163	CD4-T
MLT1C_dup455-chr17	7.812e-100	1.31605	CD4-T
HERV9-int_dup2-chr10	1.08119e-99	1.30412	CD4-T
THE1D_dup93-chr2	1.37428e-99	3.76585	CD4-T
MLT1A0_dup801-chr4	3.35237e-99	1.34436	CD4-T
LTR12C_dup15-chr1	4.368e-99	1.27445	CD4-T
LTR2C-chr10	4.7989e-99	1.43414	CD4-T
MSTA-int_dup1-chr20	8.65177e-99	2.34267	CD4-T
MER57A1_dup26-chr14	1.00895e-98	1.1954	CD4-T
LTR16E1_dup80-chr2	1.05446e-98	1.29309	CD4-T
LTR41C_dup2-chr14	1.62882e-98	3.20402	CD4-T
MLT1D_dup21-chr11	1.75619e-98	1.18351	CD4-T
MER4A_dup39-chr3	2.74594e-98	1.44514	CD4-T
MLT1A1_dup109-chr1	2.8975e-98	2.04706	CD4-T
LTR1A2_dup28-chr11	2.91548e-98	2.04535	CD4-T
LOR1a_dup5-chr7	6.74778e-98	1.88968	CD4-T
LTR23_dup8-chr2	8.65124e-98	1.44732	CD4-T
MLT1C_dup65-chrX	4.2276e-97	1.31167	CD4-T
LTR53-int_dup1-chr9	7.55605e-97	1.16906	CD4-T
MLT2A1_dup131-chr8	8.40458e-97	2.10236	CD4-T
MLT1C_dup119-chr19	9.6161e-97	1.3567	CD4-T
LTR16E2_dup133-chr5	1.36222e-96	1.89715	CD4-T
MLT1C-int_dup16-chr9	1.57758e-96	1.61157	CD4-T
LTR2_dup6-chr17	2.07803e-96	1.16012	CD4-T
LTR1B0_dup3-chr11	2.19117e-96	1.49534	CD4-T
MLT1B_dup1016-chr6	2.58629e-96	1.86791	CD4-T
LTR16A_dup240-chrX	9.34655e-96	1.47281	CD4-T
MER66D-chr14	9.51491e-96	1.25595	CD4-T
MLT1A_dup432-chr8	2.18211e-95	2.20542	CD4-T
MER50_dup5-chr6	2.28396e-95	1.23065	CD4-T
LTR49_dup13-chr22	2.56689e-95	1.83304	CD4-T
THE1C_dup168-chr14	2.65451e-95	1.50394	CD4-T
MER21A_dup26-chr8	2.65451e-95	1.27495	CD4-T
MER4A1_dup39-chr17	2.87106e-95	1.28119	CD4-T
MSTA_dup7-chr18	4.17185e-95	1.28453	CD4-T
HERV35I-int_dup19-chr16	5.04129e-95	1.27143	CD4-T
LTR23-int_dup5-chr9	6.11563e-95	1.09521	CD4-T
MLT1O_dup6-chr1	7.02764e-95	1.80958	CD4-T
MSTD-int_dup20-chr12	8.86587e-95	1.40696	CD4-T
LTR5B_dup1-chr5	9.19849e-95	1.18762	CD4-T
MER57A-int_dup84-chr8	1.2436e-94	1.24206	CD4-T
HERV9NC-int_dup3-chr3	1.33661e-94	1.66577	CD4-T
MLT1D_dup684-chr9	1.50437e-94	1.31697	CD4-T
MER50B_dup9-chr8	1.53752e-94	2.42703	CD4-T
MLT1C_dup64-chrX	5.53139e-94	1.31378	CD4-T
MER11B_dup20-chr5	6.32546e-94	1.48374	CD4-T
MSTA_dup99-chr15	6.57573e-94	1.43825	CD4-T
MER57-int_dup29-chr1	1.1669e-93	2.24193	CD4-T
MLT1A0_dup898-chr6	2.24118e-93	1.14315	CD4-T
MER21C_dup69-chr12	4.6075e-93	1.28555	CD4-T
MER41-int_dup3-chr3	5.12441e-93	1.29845	CD4-T
MER57E1_dup3-chr20	6.60036e-93	1.38255	CD4-T
MLT1F1_dup84-chr11	6.75537e-93	2.05394	CD4-T
MER77_dup62-chr1	7.01957e-93	3.4219	CD4-T
MLT1J_dup636-chr5	9.27158e-93	1.46454	CD4-T
ERVL-B4-int_dup56-chr8	1.6654e-92	1.82874	CD4-T
MLT1J_dup704-chr6	1.98819e-92	1.74474	CD4-T
MLT1A0_dup900-chr6	2.24709e-92	1.78926	CD4-T
LTR16C_dup543-chr20	2.7935e-92	1.95106	CD4-T
MSTD_dup573-chr1	3.08232e-92	1.95059	CD4-T
MLT1D_dup372-chr3	3.46705e-92	1.7744	CD4-T
MSTB_dup134-chr19	3.62768e-92	1.10719	CD4-T
MSTC_dup81-chr15	5.92344e-92	1.82758	CD4-T
HERV35I-int_dup18-chr16	6.52131e-92	1.15247	CD4-T
MLT2A2_dup91-chr6	7.69283e-92	1.09705	CD4-T
MLT1A1_dup75-chr13	7.74531e-92	1.82607	CD4-T
MLT1B_dup262-chr12	7.896e-92	1.62709	CD4-T
HERV9N-int_dup3-chr12	1.07769e-91	1.57228	CD4-T
MamGypLTR1d_dup7-chr5	1.82861e-91	2.45968	CD4-T
MER84_dup3-chr3	1.84924e-91	1.34029	CD4-T
LTR12C_dup102-chr6	1.91373e-91	2.37185	CD4-T
LTR33C_dup25-chr14	2.49906e-91	2.11816	CD4-T
MER34_dup23-chr9	2.53907e-91	1.25818	CD4-T
THE1B-int_dup178-chr4	2.67912e-91	1.27712	CD4-T
MLT1A0-int_dup8-chr15	8.00426e-91	1.38032	CD4-T
MLT1C_dup327-chr16	8.12168e-91	1.1802	CD4-T
MLT1D_dup393-chr3	1.01101e-90	1.34653	CD4-T
MER57-int_dup79-chr4	1.1064e-90	3.65886	CD4-T
THE1B_dup617-chr9	1.26081e-90	1.31076	CD4-T
THE1B-int_dup55-chr17	1.51744e-90	1.1864	CD4-T
MER57B2_dup9-chrX	1.7551e-90	2.22664	CD4-T
MSTB1_dup19-chr16	3.74399e-90	1.16168	CD4-T
MLT1J2_dup397-chr3	4.43381e-90	1.66927	CD4-T
MER61B_dup1-chr3	4.9097e-90	1.16254	CD4-T
MER65A_dup89-chr5	5.76019e-90	2.45973	CD4-T
MLT1A0_dup66-chr15	7.24845e-90	1.29306	CD4-T
LTR86A1_dup3-chr2	8.22586e-90	1.04668	CD4-T
MLT1J_dup840-chr4	9.15912e-90	1.15645	CD4-T
MLT1A0_dup806-chr2	1.04042e-89	1.23562	CD4-T
LTR66_dup2-chr1	1.15751e-89	1.14307	CD4-T
LTR1A2_dup7-chr17	1.18527e-89	1.72284	CD4-T
HERVH-int_dup103-chrX	1.29983e-89	1.3912	CD4-T
MLT2D_dup87-chr12	1.30509e-89	1.2647	CD4-T
MLT1D_dup514-chr16	1.40001e-89	1.66368	CD4-T
MER52D_dup5-chr17	2.80735e-89	1.13275	CD4-T
MLT1D_dup103-chr13	4.81722e-89	1.08886	CD4-T
MSTD_dup23-chr10	5.52001e-89	1.21	CD4-T
MER65-int_dup45-chr6	1.00716e-88	1.48356	CD4-T
MLT2D_dup103-chr14	1.08696e-88	1.16085	CD4-T
ERVL-E-int_dup661-chr4	1.30006e-88	1.22139	CD4-T
HERVS71-int_dup8-chr8	1.4942e-88	1.23384	CD4-T
MLT1D_dup489-chr17	2.88351e-88	1.44866	CD4-T
MSTA_dup256-chr21	4.47862e-88	1.21576	CD4-T
LTR19-int_dup43-chrY	1.23948e-87	4.21571	CD4-T
MLT1B_dup602-chr2	1.49184e-87	1.17662	CD4-T
MLT1D_dup24-chr9	2.12863e-87	2.04209	CD4-T
MER31-int_dup16-chr20	2.66458e-87	1.15244	CD4-T
HERVK-int-chr11	2.7488e-87	1.87181	CD4-T
MLT1B_dup46-chr7	2.77605e-87	1.05954	CD4-T
MER54A_dup26-chrX	3.15607e-87	1.87356	CD4-T
MLT1G3_dup36-chr15	3.89539e-87	3.10876	CD4-T
MSTA-int_dup45-chr20	4.06656e-87	2.20585	CD4-T
LTR16A2_dup9-chr15	5.43018e-87	1.16976	CD4-T
MER50-int_dup12-chr7	5.77852e-87	1.5523	CD4-T
MLT1L_dup673-chr6	7.13537e-87	1.77296	CD4-T
LTR17_dup65-chr2	7.70482e-87	1.10987	CD4-T
LTR49_dup22-chr17	8.33225e-87	1.12479	CD4-T
MER21-int_dup28-chr8	1.04253e-86	1.30784	CD4-T
MER4-int_dup146-chr3	1.36893e-86	1.32241	CD4-T
MER4-int_dup56-chr5	1.54117e-86	1.13712	CD4-T
MSTA_dup225-chr7	1.77391e-86	1.18634	CD4-T
MLT1H1_dup42-chr22	2.30573e-86	1.34717	CD4-T
MLT1D_dup90-chr11	2.60133e-86	1.83185	CD4-T
MLT1C_dup514-chr9	3.05374e-86	1.2475	CD4-T
MLT1I_dup432-chr2	4.8858e-86	1.04291	CD4-T
LTR7_dup46-chr2	6.03553e-86	1.28911	CD4-T
LTR5_Hs_dup26-chr6	6.36762e-86	1.14593	CD4-T
THE1D_dup260-chr11	9.33287e-86	1.25229	CD4-T
LTR47A_dup8-chr12	1.09835e-85	1.0045	CD4-T
THE1B_dup90-chr2	1.38163e-85	1.74425	CD4-T
THE1B_dup652-chr14	1.48702e-85	1.06243	CD4-T
LOR1-int_dup12-chr8	1.65548e-85	1.69645	CD4-T
MLT1A_dup181-chr17	2.60689e-85	1.05754	CD4-T
ERV24B_Prim-int_dup15-chr19	2.60689e-85	1.07732	CD4-T
LTR21C_dup2-chrX	4.16452e-85	2.24039	CD4-T
THE1C_dup317-chr1	4.89326e-85	1.22927	CD4-T
LTR76_dup9-chr9	5.78659e-85	1.06713	CD4-T
LTR12C_dup96-chr6	8.23428e-85	1.16627	CD4-T
LTR49_dup25-chrX	1.11592e-84	1.84085	CD4-T
LTR75_dup12-chr6	1.21476e-84	1.39164	CD4-T
ERV3-16A3_I-int_dup192-chr8	1.41082e-84	2.23407	CD4-T
LTR71B-chr17	1.45563e-84	3.22829	CD4-T
HERVIP10FH-int_dup3-chr22	1.70355e-84	2.00008	CD4-T
THE1C_dup179-chr14	2.22428e-84	1.1476	CD4-T
ERV3-16A3_I-int_dup75-chr1	2.40715e-84	2.16112	CD4-T
MLT1E2_dup91-chr3	2.61215e-84	1.02659	CD4-T
MLT1B_dup1040-chr4	3.27507e-84	1.84868	CD4-T
MSTD_dup68-chr5	4.4664e-84	1.01185	CD4-T
MER11D_dup14-chr6	4.64702e-84	1.0707	CD4-T
MLT2B3_dup26-chr10	6.02439e-84	1.44432	CD4-T
MER50B-chr7	1.17313e-83	1.11866	CD4-T
MER68-int-chr19	2.11966e-83	1.13967	CD4-T
MSTB_dup31-chr22	2.43072e-83	1.27247	CD4-T
MER21A_dup59-chr17	3.17977e-83	1.53843	CD4-T
MER67B_dup7-chr3	3.6495e-83	3.1275	CD4-T
MER57A-int_dup82-chr8	5.06906e-83	1.48093	CD4-T
MLT1C_dup796-chr8	5.16721e-83	1.92962	CD4-T
MER57-int_dup11-chr3	1.42635e-82	1.16632	CD4-T
LTR21B-chr19	1.54312e-82	1.15678	CD4-T
MER21B_dup60-chr12	2.2195e-82	1.15386	CD4-T
MLT1A_dup144-chr6	2.80855e-82	1.0864	CD4-T
MER21C-chr8	3.37317e-82	1.59318	CD4-T
MLT1K_dup1-chr17	4.79487e-82	2.6125	CD4-T
MLT1A_dup70-chr2	5.41363e-82	1.20322	CD4-T
MLT1E_dup11-chr17	5.80241e-82	1.01115	CD4-T
MER49_dup114-chr1	6.52838e-82	1.48334	CD4-T
MLT2D-chr1	7.17942e-82	1.44084	CD4-T
MLT1C_dup622-chr6	7.53053e-82	1.32864	CD4-T
MLT1E2_dup104-chrX	1.02429e-81	1.70257	CD4-T
MLT1C_dup475-chr17	1.31056e-81	1.19638	CD4-T
MLT1A0_dup74-chr11	1.33185e-81	1.71409	CD4-T
MLT1B_dup868-chr8	1.42555e-81	2.02142	CD4-T
LTR12D_dup1-chr8	1.80273e-81	1.97531	CD4-T
LTR33_dup134-chr6	2.26713e-81	2.20495	CD4-T
MLT1A1-int_dup10-chr7	2.49311e-81	2.38752	CD4-T
MSTA_dup776-chr2	5.17524e-81	1.6696	CD4-T
MER4D0_dup14-chrX	1.00602e-80	1.75047	CD4-T
MLT1D_dup259-chr15	1.25745e-80	2.11061	CD4-T
MLT1F_dup45-chr4	1.60743e-80	1.26878	CD4-T
MER4-int_dup6-chr10	1.80279e-80	1.17953	CD4-T
MSTB_dup205-chr15	1.99064e-80	1.82182	CD4-T
MLT2B3_dup23-chr3	2.84373e-80	1.10274	CD4-T
MER41A_dup63-chr9	8.38621e-80	1.1302	CD4-T
MLT1O-int_dup1-chr12	1.07693e-79	1.41877	CD4-T
MLT1A_dup390-chr4	1.10329e-79	1.85529	CD4-T
LTR82A_dup61-chr3	1.74782e-79	1.0622	CD4-T
MamGypLTR1b_dup10-chr6	3.13403e-79	2.70585	CD4-T
Harlequin-int_dup53-chr1	4.21141e-79	1.77035	CD4-T
MSTB_dup142-chr19	4.28931e-79	1.02115	CD4-T
LTR8_dup87-chr11	4.6847e-79	1.0185	CD4-T
MLT1A0_dup399-chr3	7.35835e-79	1.10683	CD4-T
LTR23-int-chr9	1.0142e-78	1.33988	CD4-T
MLT1H_dup156-chr12	1.11763e-78	1.23044	CD4-T
LTR25-int_dup8-chr6	1.39071e-78	3.14252	CD4-T
MLT1B_dup1006-chr2	1.39881e-78	1.32191	CD4-T
LTR54_dup24-chr7	1.67159e-78	1.36705	CD4-T
MSTA_dup81-chr20	1.78699e-78	1.19823	CD4-T
MER66A_dup5-chr11	2.07465e-78	1.04498	CD4-T
MLT2C1_dup31-chr7	2.42601e-78	1.57631	CD4-T
THE1B_dup790-chr4	5.09598e-78	1.1882	CD4-T
MER39_dup13-chr22	7.00449e-78	1.13062	CD4-T
THE1C_dup339-chr3	7.57797e-78	1.24924	CD4-T
MLT1B-int_dup35-chr6	9.05268e-78	1.77931	CD4-T
MLT1D_dup60-chr8	9.47134e-78	1.56526	CD4-T
MER21C_dup83-chr8	1.04463e-77	2.33416	CD4-T
LTR23-int_dup1-chr9	1.06003e-77	1.19288	CD4-T
MSTD_dup134-chr11	1.40839e-77	2.56033	CD4-T
MLT1G_dup37-chr2	1.50795e-77	1.09885	CD4-T
LTR84b_dup10-chr4	3.20083e-77	1.19293	CD4-T
MER21C_dup161-chr16	4.77866e-77	2.24952	CD4-T
MLT1L_dup8-chr14	6.28106e-77	1.47286	CD4-T
LTR35A_dup1-chrX	7.2197e-77	1.55766	CD4-T
MER65A_dup9-chr8	9.72818e-77	2.27432	CD4-T
MLT1F_dup104-chr11	1.22807e-76	1.10151	CD4-T
MLT1F_dup34-chr9	1.53254e-76	1.16068	CD4-T
MLT1C_dup743-chr12	2.02117e-76	1.16548	CD4-T
MER67A_dup16-chr15	3.19585e-76	1.20628	CD4-T
MLT1F1_dup161-chr2	4.1767e-76	1.74092	CD4-T
HERVK14C-int-chr7	4.2338e-76	3.11627	CD4-T
MER92-int_dup82-chr8	5.72604e-76	1.54246	CD4-T
LTR12D_dup18-chrY	8.30492e-76	3.24835	CD4-T
LTR78_dup256-chr5	9.39588e-76	1.22176	CD4-T
LTR10A_dup1-chr1	1.04042e-75	1.04953	CD4-T
MLT1D_dup230-chr12	1.05214e-75	2.13138	CD4-T
MER4-int_dup107-chr3	1.10789e-75	1.32192	CD4-T
MLT1G_dup28-chr17	1.9541e-75	1.3621	CD4-T
MER34A_dup33-chr13	2.18587e-75	1.58181	CD4-T
MLT1A0_dup1475-chr1	2.49497e-75	1.46637	CD4-T
MER39_dup128-chr10	2.65006e-75	1.06527	CD4-T
MER65-int_dup17-chr9	3.27529e-75	1.81249	CD4-T
MLT2B1_dup234-chr6	5.04046e-75	2.10037	CD4-T
MLT1A_dup76-chr13	6.05911e-75	1.01865	CD4-T
THE1D_dup686-chr7	6.20475e-75	2.53621	CD4-T
MamGypsy2-I_dup47-chr6	7.26092e-75	1.1483	CD4-T
MER39B_dup3-chr20	7.76902e-75	1.15862	CD4-T
MSTA_dup44-chr12	1.17383e-74	1.4735	CD4-T
MSTA_dup215-chr10	1.41431e-74	1.71557	CD4-T
MLT1B_dup716-chr1	2.59631e-74	1.28653	CD4-T
LTR82B_dup65-chr4	2.61621e-74	1.01683	CD4-T
LTR37B_dup28-chr5	2.62399e-74	2.47668	CD4-T
THE1B_dup290-chr3	2.88464e-74	1.37505	CD4-T
MLT1D_dup1208-chr1	3.63136e-74	1.06067	CD4-T
LTR24C_dup8-chr19	8.82787e-74	1.09401	CD4-T
MLT1A0_dup952-chr8	1.39021e-73	1.15498	CD4-T
MER4D1_dup5-chr10	3.13042e-73	2.53532	CD4-T
MLT1B_dup91-chr17	3.97462e-73	1.07751	CD4-T
LTR33B_dup35-chr14	4.92813e-73	1.66787	CD4-T
THE1B_dup193-chr19	7.72498e-73	1.003	CD4-T
MER4-int_dup25-chr21	8.65486e-73	1.60305	CD4-T
LOR1a_dup10-chr2	9.78631e-73	1.05313	CD4-T
MER89-int_dup15-chr17	1.12374e-72	1.08534	CD4-T
LTR6A_dup20-chr19	1.21603e-72	1.03512	CD4-T
MLT1H2-int_dup17-chr8	1.24096e-72	1.19068	CD4-T
MSTB-int_dup4-chr3	2.0582e-72	1.26543	CD4-T
MER34A1_dup5-chr6	8.67137e-72	1.3789	CD4-T
MLT1E2_dup28-chr1	8.76536e-72	1.34209	CD4-T
MLT1A1_dup142-chr20	1.22033e-71	1.74892	CD4-T
LTR52_dup3-chr16	1.30839e-71	1.4654	CD4-T
MER52A_dup3-chr6	1.44057e-71	1.11172	CD4-T
THE1B_dup709-chr10	1.71761e-71	1.09272	CD4-T
MER50_dup25-chr17	2.0633e-71	2.74639	CD4-T
LTR1E_dup25-chr2	3.37505e-71	1.94667	CD4-T
MSTB_dup302-chr3	3.64523e-71	1.15672	CD4-T
MLT1J_dup122-chr14	3.99494e-71	1.62956	CD4-T
MLT1B_dup721-chrX	6.01997e-71	1.2513	CD4-T
MLT1I_dup72-chr3	6.11567e-71	1.6776	CD4-T
LTR44_dup2-chr12	6.53254e-71	1.04531	CD4-T
MER21B_dup17-chr15	9.22076e-71	1.32368	CD4-T
HERVS71-int_dup7-chr4	3.128e-70	1.33332	CD4-T
LOR1-int_dup104-chr2	4.36302e-70	1.00311	CD4-T
MLT1A0_dup324-chr10	9.55066e-70	2.28508	CD4-T
THE1B_dup59-chr7	1.17654e-69	1.04225	CD4-T
MLT1B_dup67-chr11	1.43833e-69	1.84382	CD4-T
MLT1D_dup1415-chr2	1.88726e-69	1.47194	CD4-T
MSTB_dup110-chr14	4.25105e-69	1.08246	CD4-T
MLT1E_dup19-chr18	4.57295e-69	2.80301	CD4-T
MSTA_dup519-chr9	1.98089e-68	1.89841	CD4-T
MLT1F2_dup226-chr2	2.27408e-68	1.31701	CD4-T
MER4A_dup40-chr1	3.54528e-68	2.12508	CD4-T
MLT1D_dup9-chr12	3.80512e-68	1.03742	CD4-T
MER4B_dup36-chr4	4.40924e-68	1.38137	CD4-T
ERVL-E-int_dup104-chrX	4.71425e-68	1.04466	CD4-T
LTR16E2_dup15-chr1	4.88733e-68	2.9481	CD4-T
MLT1K_dup797-chr3	6.13428e-68	1.35931	CD4-T
MLT1E2_dup128-chr7	1.24779e-67	1.08052	CD4-T
MLT1C_dup19-chr6	1.32082e-67	1.17471	CD4-T
MLT1F2_dup27-chr11	1.47976e-67	2.20895	CD4-T
MLT1G1_dup50-chr5	2.85322e-67	1.29654	CD4-T
MER31-int_dup17-chr20	3.1089e-67	1.16543	CD4-T
MLT1D_dup629-chr7	4.71895e-67	1.48624	CD4-T
LTR2_dup19-chr2	5.14859e-67	1.18349	CD4-T
LTR78_dup184-chr4	5.91558e-67	1.52127	CD4-T
LTR50_dup6-chr10	6.67246e-67	2.71243	CD4-T
LTR1F1_dup1-chr1	8.30148e-67	1.00191	CD4-T
MLT1E2_dup89-chr10	1.02775e-66	1.42159	CD4-T
LTR13A_dup2-chr19	1.36359e-66	1.31402	CD4-T
MLT1E3_dup38-chr16	1.51923e-66	1.42346	CD4-T
ERVL-E-int_dup131-chr17	1.58421e-66	1.13704	CD4-T
MLT1J_dup368-chr14	1.69806e-66	1.06197	CD4-T
LTR1A2_dup27-chr5	2.22593e-66	1.26907	CD4-T
MLT1D_dup858-chr7	2.29406e-66	1.515	CD4-T
LTR47B2-chr6	2.63906e-66	2.42856	CD4-T
MER21C_dup13-chr5	2.88656e-66	2.29362	CD4-T
LTR1D1_dup6-chr18	3.48214e-66	1.68934	CD4-T
MER92A_dup4-chr1	5.95593e-66	1.92091	CD4-T
MER61B_dup3-chr3	6.66759e-66	1.10085	CD4-T
MLT1F2_dup186-chr4	9.19064e-66	1.767	CD4-T
MamGypsy2-I_dup89-chr2	1.27603e-65	1.43451	CD4-T
MLT1M_dup32-chr7	1.41684e-65	1.06791	CD4-T
MER31B_dup94-chr2	1.5144e-65	1.01004	CD4-T
MLT1D_dup535-chr5	1.84678e-65	1.0017	CD4-T
MLT1I_dup155-chr16	2.06085e-65	1.27146	CD4-T
LTR9B_dup5-chr8	3.2787e-65	2.03584	CD4-T
MER4CL34_dup2-chr7	3.44463e-65	2.34278	CD4-T
THE1D-int_dup22-chr1	3.67231e-65	1.87786	CD4-T
MER4-int_dup59-chr5	3.79623e-65	1.50772	CD4-T
LTR3B_-chr20	5.20902e-65	1.01914	CD4-T
MER41-int_dup23-chr12	5.86405e-65	1.04788	CD4-T
HERV35I-int_dup17-chr16	7.91221e-65	1.14572	CD4-T
LTR80B_dup15-chr1	8.03886e-65	1.99467	CD4-T
LTR50_dup23-chr21	1.11377e-64	1.31812	CD4-T
MLT1B_dup1189-chr2	1.29057e-64	1.0429	CD4-T
THE1C_dup700-chr2	1.34153e-64	1.1892	CD4-T
MLT1A_dup50-chr9	1.38843e-64	2.2391	CD4-T
LTR21A_dup1-chr1	2.3555e-64	1.5271	CD4-T
MLT1G3_dup35-chr16	3.55902e-64	1.13632	CD4-T
MLT1N2_dup385-chr1	4.29211e-64	1.30461	CD4-T
MLT1B_dup115-chr12	4.8144e-64	2.46091	CD4-T
MSTD_dup119-chr12	7.19818e-64	2.11601	CD4-T
MSTD_dup16-chr12	7.42595e-64	1.25227	CD4-T
MLT1A0_dup631-chr12	1.30472e-63	1.32767	CD4-T
LTR16D_dup36-chr1	1.87676e-63	1.7717	CD4-T
MLT1K_dup52-chr1	2.2257e-63	1.12952	CD4-T
LTR31_dup1-chr11	3.99062e-63	1.68322	CD4-T
THE1B_dup228-chr8	4.71936e-63	1.79217	CD4-T
LTR78_dup131-chr2	5.43864e-63	1.34422	CD4-T
MER51A_dup9-chr12	6.34566e-63	1.22431	CD4-T
MLT1H2_dup27-chr13	8.46798e-63	1.03519	CD4-T
MLT1C_dup600-chr16	1.1394e-62	1.71356	CD4-T
LTR10C-chr20	1.28192e-62	1.29407	CD4-T
MER52D_dup4-chr17	1.29105e-62	1.03143	CD4-T
MLT1F2_dup373-chr2	1.57999e-62	1.02845	CD4-T
MLT1H2_dup102-chr8	2.73141e-62	1.88995	CD4-T
MLT1B_dup49-chr19	2.7905e-62	1.37106	CD4-T
MLT1C_dup1312-chr4	3.11106e-62	1.44462	CD4-T
LTR8_dup14-chr11	5.0287e-62	1.02096	CD4-T
MLT1L_dup387-chr8	5.77857e-62	1.06379	CD4-T
MLT1J_dup5-chr17	6.04841e-62	1.00534	CD4-T
MER57F-chr19	6.07712e-62	1.00551	CD4-T
MamGypsy2-I_dup42-chr1	1.01556e-61	2.49349	CD4-T
MLT1A0_dup337-chr1	1.03567e-61	2.23081	CD4-T
MER41B_dup87-chr6	1.13156e-61	1.33431	CD4-T
LTR1C1_dup2-chr19	1.24096e-61	1.52718	CD4-T
LTR33_dup6-chr2	2.05944e-61	1.66514	CD4-T
LTR1F_dup1-chr7	3.00834e-61	1.05545	CD4-T
MER21C_dup39-chr15	3.99421e-61	1.88903	CD4-T
MLT1F1_dup27-chr21	5.24265e-61	1.06863	CD4-T
LTR1E_dup29-chr2	6.89557e-61	1.15727	CD4-T
THE1B_dup1012-chr8	9.00487e-61	2.43002	CD4-T
MLT1C_dup184-chr2	1.10135e-60	1.16649	CD4-T
MLT1A0_dup577-chr1	1.25309e-60	1.53067	CD4-T
MER4B_dup27-chr14	1.28583e-60	1.26358	CD4-T
LTR16E1_dup19-chr8	1.55973e-60	1.75645	CD4-T
MLT1H_dup130-chr11	1.94844e-60	1.00333	CD4-T
MER41E_dup12-chr16	2.98274e-60	1.7472	CD4-T
MER34C__dup42-chr6	5.47771e-60	1.6391	CD4-T
LTR37B_dup122-chr2	1.12745e-59	1.36916	CD4-T
MLT1A1-int_dup14-chr9	1.26585e-59	1.21672	CD4-T
MSTA_dup378-chr12	1.64094e-59	1.18757	CD4-T
MSTA_dup802-chr13	1.64729e-59	1.09353	CD4-T
MER21C_dup331-chr2	1.7565e-59	1.01569	CD4-T
MSTA_dup264-chr21	1.87293e-59	1.32377	CD4-T
MER57-int_dup10-chr3	2.28893e-59	1.4168	CD4-T
ERV3-16A3_I-int_dup75-chr10	2.6655e-59	1.08065	CD4-T
MER74B_dup12-chr11	2.77405e-59	1.08629	CD4-T
MSTD_dup130-chr14	3.19694e-59	1.08464	CD4-T
LTR12C_dup95-chr6	3.31294e-59	1.42714	CD4-T
MER34A_dup42-chr4	3.54205e-59	1.08754	CD4-T
MLT1A0_dup217-chr11	4.2438e-59	1.07626	CD4-T
MER39B_dup16-chr14	5.30694e-59	1.19959	CD4-T
THE1C-int_dup32-chr18	9.68722e-59	1.11034	CD4-T
MLT1D_dup873-chr7	1.12003e-58	2.61203	CD4-T
LTR88c-chr11	1.14128e-58	1.37776	CD4-T
LTR64_dup10-chr1	2.95775e-58	2.00504	CD4-T
MSTD_dup73-chr10	3.24668e-58	1.11635	CD4-T
MLT1K_dup252-chr19	3.30805e-58	1.02041	CD4-T
MLT1D-int_dup4-chr16	4.62916e-58	1.1758	CD4-T
LTR38B_dup2-chr15	5.44039e-58	1.39729	CD4-T
HERVS71-int_dup7-chr3	6.63654e-58	1.93263	CD4-T
LTR40a_dup28-chr11	8.48075e-58	2.3685	CD4-T
LTR8_dup35-chr5	1.19901e-57	1.13908	CD4-T
LTR76_dup8-chr19	1.76456e-57	1.0692	CD4-T
MLT1G3_dup31-chr9	1.94523e-57	1.05987	CD4-T
MLT1H_dup558-chr4	1.94523e-57	1.0095	CD4-T
MER50B_dup19-chr5	1.94793e-57	2.64598	CD4-T
LTR39_dup25-chr14	2.37697e-57	2.38563	CD4-T
MSTB1_dup4-chr6	2.78923e-57	1.39283	CD4-T
LTR41B_dup9-chr4	3.66264e-57	2.05256	CD4-T
MLT1D-int_dup11-chr12	3.76428e-57	2.07112	CD4-T
MLT1C_dup226-chr12	4.20965e-57	1.22214	CD4-T
LTR8_dup7-chr22	5.87115e-57	1.08088	CD4-T
MLT1E1_dup6-chr8	6.70889e-57	1.25514	CD4-T
MER4B_dup29-chr2	7.12022e-57	1.08293	CD4-T
MER31-int_dup65-chr1	1.17773e-56	1.64765	CD4-T
MSTD-int_dup76-chrX	1.91015e-56	1.01195	CD4-T
MLT1J_dup75-chr12	2.35501e-56	1.04516	CD4-T
LTR16_dup43-chr3	2.35735e-56	1.33782	CD4-T
MER61C_dup13-chr1	3.11803e-56	2.09847	CD4-T
MER57A-int_dup90-chr6	5.14371e-56	1.6686	CD4-T
LTR31_dup2-chr16	5.44474e-56	1.06966	CD4-T
LTR12E_dup1-chr6	6.22886e-56	1.22548	CD4-T
LTR15_dup8-chr11	8.26334e-56	1.33416	CD4-T
THE1A_dup49-chr9	1.26428e-55	1.09933	CD4-T
MLT1A0_dup32-chr19	1.27271e-55	1.30632	CD4-T
LTR16A_dup17-chr11	1.35484e-55	1.88624	CD4-T
MSTD-int_dup21-chr12	2.14204e-55	1.26589	CD4-T
LTR12_dup22-chr6	2.83975e-55	1.82723	CD4-T
MER21B_dup115-chr9	2.96346e-55	1.39043	CD4-T
MSTA_dup1016-chr5	3.47578e-55	1.5775	CD4-T
THE1B_dup231-chr6	3.78952e-55	2.11366	CD4-T
MLT1C_dup375-chr14	8.82212e-55	1.02924	CD4-T
LTR33_dup112-chr3	9.70265e-55	1.12322	CD4-T
MLT1A0_dup610-chr11	2.30834e-54	1.05263	CD4-T
MLT1F2_dup223-chr7	2.33294e-54	1.01462	CD4-T
ERV3-16A3_I-int_dup222-chr7	4.06334e-54	2.17056	CD4-T
MLT1D_dup373-chr3	6.04056e-54	2.13034	CD4-T
MER41-int_dup27-chr4	7.90391e-54	1.03493	CD4-T
MER4D1_dup17-chr18	1.36413e-53	1.32491	CD4-T
MER21C_dup111-chr11	1.89232e-53	1.4253	CD4-T
MER61-int_dup11-chr14	2.38833e-53	1.55234	CD4-T
MER21B_dup84-chr4	5.17738e-53	1.83281	CD4-T
MLT1D_dup191-chr10	1.025e-52	1.27814	CD4-T
MER34_dup61-chr4	1.46444e-52	1.70948	CD4-T
LTR57-int_dup10-chr2	1.55295e-52	1.0454	CD4-T
ERV3-16A3_I-int_dup27-chr3	2.63046e-52	1.5889	CD4-T
ERVL-B4-int_dup71-chr15	3.12312e-52	1.18779	CD4-T
MLT1J1-int_dup28-chr4	5.41703e-52	1.32428	CD4-T
LTR88b_dup24-chr11	5.98972e-52	1.3823	CD4-T
MLT1G1_dup97-chr1	6.26055e-52	1.40652	CD4-T
LTR26B_dup11-chr11	6.32357e-52	1.27525	CD4-T
MLT1H2_dup110-chr11	6.73487e-52	1.84008	CD4-T
HERVS71-int_dup3-chr8	8.42086e-52	1.3999	CD4-T
MLT1K_dup673-chr2	9.60629e-52	1.28222	CD4-T
MLT1F2_dup63-chr15	1.23767e-51	1.18145	CD4-T
MSTB1_dup21-chr11	1.35282e-51	2.04142	CD4-T
MLT1C_dup114-chr9	1.6205e-51	2.41792	CD4-T
MLT1J2_dup211-chr8	2.32125e-51	1.07667	CD4-T
MLT1C_dup42-chr9	2.46853e-51	1.0902	CD4-T
MER77B_dup31-chrX	2.94624e-51	2.09149	CD4-T
LTR8_dup54-chr4	3.35155e-51	1.28543	CD4-T
LTR102_Mam_dup32-chr6	4.11216e-51	2.40822	CD4-T
MER41-int_dup44-chrX	4.16977e-51	1.00514	CD4-T
LTR7_dup40-chr14	5.63908e-51	1.3145	CD4-T
MLT1I_dup131-chr12	8.04075e-51	1.07788	CD4-T
LTR7_dup42-chr12	8.65687e-51	1.17888	CD4-T
THE1A_dup137-chr9	9.3532e-51	1.4086	CD4-T
LTR89_dup23-chrX	1.33216e-50	1.29934	CD4-T
MER52A_dup47-chr3	1.53043e-50	1.39111	CD4-T
MLT2C1_dup2-chr19	2.3272e-50	1.93284	CD4-T
LTR6A_dup6-chr20	3.59506e-50	1.55954	CD4-T
HERVK-int_dup14-chr1	4.4841e-50	1.22212	CD4-T
MLT1I_dup427-chr8	7.23905e-50	1.79794	CD4-T
LTR7B_dup3-chr11	8.86803e-50	1.73389	CD4-T
MER52A_dup35-chr11	9.42775e-50	1.27755	CD4-T
LTR38B_dup6-chr7	9.65267e-50	1.28723	CD4-T
MLT1J_dup718-chr1	1.41844e-49	1.1059	CD4-T
LTR12C_dup8-chr12	1.7154e-49	1.53592	CD4-T
HERV9N-int_dup1-chr3	2.354e-49	1.06374	CD4-T
MLT1I_dup85-chr8	2.36909e-49	2.17259	CD4-T
Harlequin-int_dup5-chr19	2.53207e-49	1.04985	CD4-T
MLT1J_dup329-chrX	2.87552e-49	2.21782	CD4-T
MER65C_dup6-chr2	3.88777e-49	2.06806	CD4-T
MLT1B_dup900-chrX	4.41797e-49	1.02454	CD4-T
MER21B_dup11-chr22	5.19078e-49	1.88283	CD4-T
LTR6A-chr1	1.06821e-48	1.18645	CD4-T
MamGypLTR3a_dup91-chr2	1.09592e-48	1.32893	CD4-T
MLT1B_dup866-chr6	1.23318e-48	1.18024	CD4-T
LTR81C_dup44-chr2	1.2975e-48	1.10854	CD4-T
LTR10E_dup7-chr17	1.74817e-48	1.05463	CD4-T
MLT1E2_dup180-chr5	2.07244e-48	1.03459	CD4-T
THE1C_dup163-chr1	2.11907e-48	1.50268	CD4-T
MER87B_dup1-chr6	2.26815e-48	1.16156	CD4-T
LTR54_dup34-chr2	2.45392e-48	1.93951	CD4-T
MER41C_dup8-chr3	4.09008e-48	1.07384	CD4-T
LTR41C_dup22-chr17	6.11544e-48	1.10702	CD4-T
MLT1B_dup437-chr9	6.25151e-48	1.36343	CD4-T
LTR8_dup82-chr17	7.65058e-48	1.95025	CD4-T
LTR45_dup13-chr7	7.65058e-48	2.20057	CD4-T
HERV35I-int_dup40-chr3	7.90476e-48	1.05397	CD4-T
LTR47A_dup26-chr7	1.1847e-47	1.43011	CD4-T
LTR8A_dup13-chr21	1.54426e-47	1.26778	CD4-T
MER21B_dup38-chr11	1.62117e-47	1.04217	CD4-T
LTR54_dup32-chr19	1.63869e-47	2.25196	CD4-T
LTR16B_dup39-chr4	1.69795e-47	1.26602	CD4-T
MSTA_dup539-chr14	1.94287e-47	1.03659	CD4-T
MLT1L_dup21-chr2	6.10369e-47	1.41017	CD4-T
MLT1A0_dup398-chr17	7.08657e-47	1.05951	CD4-T
LTR14_dup1-chr17	1.01788e-46	1.33185	CD4-T
MSTB_dup73-chr21	1.15192e-46	1.78103	CD4-T
LTR12C-chr12	1.90098e-46	1.15314	CD4-T
MLT1C_dup685-chr6	2.71715e-46	1.29668	CD4-T
THE1A_dup101-chr6	3.44389e-46	1.18426	CD4-T
MLT1M_dup103-chr1	4.1424e-46	1.53279	CD4-T
MSTC_dup121-chr6	1.0289e-45	1.08416	CD4-T
MLT1F2_dup158-chr1	1.66977e-45	1.16625	CD4-T
LTR40a_dup106-chr8	2.94886e-45	1.16293	CD4-T
MLT1C_dup315-chr10	3.33073e-45	1.77825	CD4-T
MSTB_dup623-chr2	3.57398e-45	1.66562	CD4-T
MLT1J_dup83-chr16	5.13323e-45	1.46833	CD4-T
Harlequin-int_dup18-chr5	5.13323e-45	1.01119	CD4-T
MER31-int_dup71-chr1	6.92084e-45	1.1613	CD4-T
MLT1A0_dup1304-chr4	7.44059e-45	1.18632	CD4-T
LTR78_dup205-chr1	1.09862e-44	1.076	CD4-T
LTR8_dup29-chr16	1.17308e-44	1.4767	CD4-T
MLT1D_dup97-chr19	1.53704e-44	1.22221	CD4-T
ERVL-E-int_dup144-chr6	1.83575e-44	1.93295	CD4-T
MER57A-int_dup1-chr15	2.74413e-44	1.58161	CD4-T
MER57-int_dup26-chr5	2.7486e-44	1.22994	CD4-T
MLT1F2_dup62-chr15	2.8932e-44	1.2487	CD4-T
LTR49-int_dup8-chr20	3.29057e-44	1.39198	CD4-T
MSTA_dup169-chrX	3.40675e-44	1.35288	CD4-T
MLT1J1_dup133-chr9	4.05656e-44	1.80829	CD4-T
MLT1G3_dup53-chr13	6.95341e-44	1.46393	CD4-T
MER34C2_dup7-chr1	8.51338e-44	2.01225	CD4-T
MLT1H_dup23-chr15	8.90593e-44	1.05214	CD4-T
MLT1A0_dup658-chr7	1.01059e-43	1.19513	CD4-T
MER34A_dup16-chr8	1.08452e-43	1.76244	CD4-T
MLT1A0-int_dup1-chr16	1.10569e-43	1.09365	CD4-T
PABL_A_dup19-chr3	1.16157e-43	1.01552	CD4-T
MER67C_dup3-chr11	1.68721e-43	2.00415	CD4-T
LTR12_dup15-chr14	2.04161e-43	1.68971	CD4-T
THE1B_dup914-chr8	2.77195e-43	1.44894	CD4-T
MLT1J_dup113-chr22	3.12039e-43	1.81572	CD4-T
MER4A1_dup16-chr2	3.47331e-43	1.41737	CD4-T
MLT1B_dup817-chr1	3.62407e-43	1.09931	CD4-T
LTR7_dup161-chr4	4.03234e-43	1.10674	CD4-T
HERVL-int_dup83-chr5	4.85033e-43	1.96524	CD4-T
MLT1B_dup96-chr2	8.1709e-43	1.78778	CD4-T
MSTB-int_dup1-chr19	1.20441e-42	1.38285	CD4-T
HERV3-int_dup7-chr7	1.36847e-42	1.59316	CD4-T
HERVK14-int_dup2-chr3	1.64109e-42	1.17242	CD4-T
MER4-int_dup73-chr11	2.35051e-42	1.31838	CD4-T
MER21B_dup16-chr17	2.35475e-42	1.00606	CD4-T
MLT1D_dup706-chr9	3.99166e-42	1.93376	CD4-T
MLT1J2_dup83-chr6	4.58989e-42	1.21181	CD4-T
MER34A_dup33-chr12	4.65326e-42	1.89431	CD4-T
MLT1C_dup1072-chr4	5.19566e-42	1.82245	CD4-T
LTR1A2-chr8	5.89068e-42	1.76436	CD4-T
MER4D_dup18-chr10	6.10956e-42	1.52163	CD4-T
LTR37A_dup3-chr20	6.48227e-42	1.44775	CD4-T
MER34D_dup3-chr2	9.31904e-42	1.09787	CD4-T
MER57A-int_dup37-chr7	1.65467e-41	1.47763	CD4-T
MSTA_dup82-chr11	4.4169e-41	1.44648	CD4-T
MER57E3_dup82-chr19	4.65098e-41	1.01034	CD4-T
LTR9B_dup8-chr19	6.04039e-41	1.27072	CD4-T
MER83_dup14-chr1	7.83978e-41	1.07866	CD4-T
MER34C_dup6-chr12	8.1878e-41	1.40217	CD4-T
MER9a2_dup10-chr1	1.69679e-40	1.1081	CD4-T
MSTB_dup3-chr12	1.95197e-40	1.07075	CD4-T
MER54A_dup7-chr7	2.19045e-40	1.17797	CD4-T
MLT1J_dup10-chr10	2.36487e-40	1.67619	CD4-T
MER4D1_dup47-chr1	3.44075e-40	1.07273	CD4-T
Harlequin-int_dup61-chr1	3.5201e-40	1.26831	CD4-T
MSTC_dup2-chr4	4.5008e-40	1.01693	CD4-T
MLT1C_dup240-chr3	4.66482e-40	1.3188	CD4-T
MLT1L_dup198-chr6	4.89884e-40	1.23506	CD4-T
THE1B_dup98-chr22	5.36421e-40	1.27889	CD4-T
MER52D_dup33-chr2	6.79965e-40	1.24606	CD4-T
MLT1E3_dup53-chrX	8.04886e-40	1.2168	CD4-T
LTR23_dup25-chr6	1.30006e-39	1.21986	CD4-T
MLT1A0_dup12-chr11	1.33304e-39	1.04697	CD4-T
MLT2A2_dup17-chr22	3.14677e-39	1.03079	CD4-T
MLT2B2_dup87-chr1	3.34624e-39	1.26562	CD4-T
MER34D-chr22	3.46333e-39	1.27516	CD4-T
MLT1J2-int_dup7-chr9	4.17484e-39	1.46236	CD4-T
MLT1H2_dup165-chr8	5.08643e-39	1.74689	CD4-T
THE1D_dup593-chr2	5.1481e-39	1.24941	CD4-T
MamGypLTR2b_dup73-chr3	6.86244e-39	1.36784	CD4-T
LTR17_dup17-chrX	6.99952e-39	1.00095	CD4-T
MSTB1_dup127-chr4	9.22244e-39	1.25114	CD4-T
MLT1H_dup465-chr3	1.11665e-38	1.4508	CD4-T
MLT1A0_dup272-chr12	1.19492e-38	1.49171	CD4-T
ERVL-E-int_dup80-chr16	1.40316e-38	1.21284	CD4-T
ERVL-B4-int_dup74-chrX	1.71676e-38	1.43171	CD4-T
MLT1C_dup235-chr2	1.82406e-38	1.20499	CD4-T
MLT1M-chr13	3.19682e-38	1.62049	CD4-T
MLT1A0_dup240-chr13	3.26123e-38	1.74864	CD4-T
MER4-int_dup98-chr14	3.75879e-38	1.37011	CD4-T
MLT1B_dup236-chrX	5.56821e-38	1.00388	CD4-T
LTR12F_dup6-chr15	6.36924e-38	1.07065	CD4-T
MLT1B_dup527-chr14	8.11045e-38	1.49322	CD4-T
MSTB2_dup32-chr12	1.04984e-37	1.51431	CD4-T
LTR40b_dup10-chr7	1.11708e-37	1.64593	CD4-T
THE1B_dup121-chr9	1.20317e-37	1.36068	CD4-T
MER50_dup74-chr1	1.31108e-37	1.59537	CD4-T
MER31-int_dup51-chr7	1.37194e-37	1.32898	CD4-T
MSTA_dup283-chr12	1.43121e-37	1.53155	CD4-T
MER4D_dup14-chr1	1.51796e-37	1.08181	CD4-T
MSTA_dup302-chr14	1.56346e-37	1.27628	CD4-T
MER52D_dup5-chrX	1.69125e-37	1.20791	CD4-T
MLT1B_dup1038-chr1	2.70811e-37	1.69599	CD4-T
LTR5A_dup38-chr8	2.86969e-37	1.65399	CD4-T
THE1C_dup111-chr20	4.80623e-37	1.04663	CD4-T
MLT1D_dup693-chr6	4.98081e-37	1.46603	CD4-T
LTR48B_dup37-chr9	6.72146e-37	1.06144	CD4-T
MLT1K_dup444-chr4	6.7431e-37	1.25973	CD4-T
MLT1E1A_dup23-chr13	7.72756e-37	1.34607	CD4-T
THE1D_dup429-chr2	1.06996e-36	1.07422	CD4-T
LTR12F_dup44-chr9	1.71281e-36	1.07213	CD4-T
MLT1K_dup469-chr6	1.7197e-36	1.51166	CD4-T
MER57F_dup9-chr3	2.00914e-36	1.11152	CD4-T
MLT2D_dup49-chr20	2.47376e-36	1.03929	CD4-T
LTR16B_dup19-chr2	2.56346e-36	1.33398	CD4-T
MER21B_dup15-chr18	2.61667e-36	1.05309	CD4-T
MER21B_dup28-chr16	3.67663e-36	1.18969	CD4-T
MLT1D_dup35-chr15	3.72489e-36	1.53281	CD4-T
MER31-int_dup25-chr22	4.04319e-36	1.47804	CD4-T
MLT1A_dup33-chr10	4.59705e-36	1.53117	CD4-T
MER21B_dup44-chr3	4.59757e-36	1.16883	CD4-T
THE1C_dup429-chr5	4.81472e-36	1.01601	CD4-T
MER4B-int_dup5-chr1	6.68355e-36	1.00608	CD4-T
LTR23-int_dup7-chr9	7.25809e-36	1.56872	CD4-T
MLT1E2_dup99-chr11	7.49252e-36	1.02445	CD4-T
LTR56_dup17-chr11	7.86172e-36	1.31173	CD4-T
MER83C_dup5-chr2	8.84652e-36	1.35465	CD4-T
MLT1K_dup795-chr3	9.17203e-36	1.66087	CD4-T
MLT1B_dup763-chr6	1.25899e-35	1.68196	CD4-T
MER77B_dup27-chr14	1.45435e-35	1.52597	CD4-T
MER4B-int_dup31-chr8	1.55564e-35	1.02339	CD4-T
MER21C_dup82-chr10	1.74455e-35	1.29837	CD4-T
MLT1L_dup4-chr17	1.84201e-35	1.16744	CD4-T
LTR12C_dup11-chr18	2.19873e-35	1.02963	CD4-T
MER77_dup29-chr5	2.22526e-35	1.12562	CD4-T
LTR85a_dup17-chr12	2.7923e-35	1.11203	CD4-T
MSTB1-chr17	3.06829e-35	1.46653	CD4-T
MLT1B_dup696-chr3	3.70643e-35	1.14447	CD4-T
MER57D-chr13	4.3591e-35	1.01449	CD4-T
MLT1G1_dup149-chr1	4.89724e-35	1.01835	CD4-T
MLT1F1_dup100-chr11	5.6904e-35	1.10341	CD4-T
THE1B-int_dup25-chr7	5.76513e-35	1.15839	CD4-T
LTR10D_dup2-chr21	6.484e-35	1.40506	CD4-T
MER4-int_dup147-chr3	6.54817e-35	1.18856	CD4-T
MSTB_dup166-chr17	1.72788e-34	1.35957	CD4-T
MLT1A1_dup184-chr1	2.38302e-34	1.13162	CD4-T
MER68-int_dup17-chr15	2.6269e-34	1.06614	CD4-T
LTR2B_dup6-chr10	2.90499e-34	1.50828	CD4-T
MER51A_dup66-chrX	3.41126e-34	1.08966	CD4-T
HERVKC4-int_dup4-chr1	4.82091e-34	1.06315	CD4-T
LTR25-int_dup20-chr7	5.70442e-34	1.61844	CD4-T
MLT1D_dup700-chrX	6.82497e-34	1.39537	CD4-T
LTR22A_dup2-chr17	7.90873e-34	1.54751	CD4-T
MSTB-int_dup6-chr15	9.41086e-34	1.21163	CD4-T
MER41B_dup21-chrY	1.38387e-33	1.45666	CD4-T
HERV16-int_dup20-chr1	2.98379e-33	1.18958	CD4-T
MSTA_dup164-chr8	3.46634e-33	1.28481	CD4-T
LTR12F_dup6-chr18	5.20045e-33	1.1064	CD4-T
MER57F_dup29-chr5	1.07294e-32	1.15247	CD4-T
MER21A_dup26-chr3	1.35629e-32	1.36211	CD4-T
LTR66-chr16	1.39239e-32	1.11797	CD4-T
MER61A_dup33-chr6	1.56433e-32	1.40737	CD4-T
MER21B_dup4-chr18	1.92978e-32	1.40352	CD4-T
Harlequin-int_dup5-chr6	2.53123e-32	1.20613	CD4-T
LTR56_dup1-chr2	3.86988e-32	1.79719	CD4-T
MLT1A0_dup676-chr7	3.91744e-32	1.18794	CD4-T
MLT1D_dup526-chr6	6.50304e-32	1.08039	CD4-T
LTR23_dup13-chr15	6.52179e-32	1.14824	CD4-T
MSTB_dup10-chr11	1.18009e-31	1.04494	CD4-T
LTR12C_dup34-chr3	1.32538e-31	1.12138	CD4-T
MLT1J-int_dup84-chr5	1.38888e-31	1.1512	CD4-T
MSTA-int_dup17-chr1	1.51368e-31	1.5045	CD4-T
LTR7B_dup18-chr3	2.2784e-31	1.07785	CD4-T
HERVK9-int_dup5-chr1	2.37778e-31	1.14491	CD4-T
MLT1A1_dup57-chr7	3.48694e-31	1.0358	CD4-T
LTR53_dup3-chr9	3.91699e-31	1.12507	CD4-T
LTR47A_dup8-chr8	4.0299e-31	1.32841	CD4-T
LTR51_dup11-chr6	4.53319e-31	1.11116	CD4-T
LTR8_dup4-chr16	5.70222e-31	1.04507	CD4-T
LTR28B_dup5-chr14	8.22253e-31	1.24139	CD4-T
MER31-int_dup22-chrX	9.90517e-31	1.31049	CD4-T
MER57E3_dup115-chr19	1.20203e-30	1.086	CD4-T
LTR8_dup116-chr2	1.35277e-30	1.24055	CD4-T
MLT1F2_dup23-chr13	2.85397e-30	1.07213	CD4-T
PRIMA4-int_dup7-chr1	3.03422e-30	1.04127	CD4-T
LTR19A_dup7-chr19	6.90391e-30	1.10881	CD4-T
MER4A1__dup5-chr15	1.44008e-29	1.39897	CD4-T
MER21-int_dup2-chr1	1.49974e-29	1.4104	CD4-T
ERVL-B4-int_dup72-chr15	1.7083e-29	1.16647	CD4-T
MLT1D_dup338-chr19	2.18488e-29	1.17129	CD4-T
MLT1E2_dup9-chr4	2.44894e-29	1.24606	CD4-T
LTR37B_dup18-chr21	4.6682e-29	1.02305	CD4-T
MLT1B_dup765-chr6	7.38187e-29	1.47672	CD4-T
MLT1N2_dup85-chr15	1.02224e-28	1.21693	CD4-T
MSTA_dup649-chr12	1.36821e-28	1.1089	CD4-T
THE1B_dup159-chr17	1.70983e-28	1.1472	CD4-T
MLT1C_dup321-chr10	1.96382e-28	1.19405	CD4-T
LTR2_dup50-chr3	2.35653e-28	1.0416	CD4-T
LTR12C_dup11-chr12	4.74872e-28	1.02614	CD4-T
LTR8_dup6-chr6	4.82191e-28	1.10508	CD4-T
MSTB2_dup40-chrX	5.21273e-28	1.08386	CD4-T
MLT1A0_dup299-chr20	6.39448e-28	1.30362	CD4-T
MLT1B_dup909-chr8	6.52814e-28	1.11037	CD4-T
LTR16C_dup124-chr6	8.50023e-28	1.0989	CD4-T
HERVL40-int_dup16-chr8	1.06669e-27	1.2398	CD4-T
MSTA_dup192-chr16	1.44473e-27	1.16678	CD4-T
MLT1G1_dup7-chr9	1.49126e-27	1.00597	CD4-T
MLT1A1-chr4	1.52527e-27	1.11031	CD4-T
LTR15_dup3-chr19	1.98012e-27	1.23736	CD4-T
MLT1A_dup275-chr6	2.42e-27	1.09455	CD4-T
LTR7_dup102-chr7	2.61088e-27	1.5178	CD4-T
MLT1H1_dup58-chr16	3.45917e-27	1.05171	CD4-T
MER21C_dup51-chr12	5.15869e-27	1.10174	CD4-T
MLT1A0_dup430-chr4	6.2578e-27	1.08577	CD4-T
MSTD-int_dup5-chrY	8.49143e-27	1.01875	CD4-T
Harlequin-int_dup5-chr5	1.01906e-26	1.23994	CD4-T
MLT1C_dup374-chr11	1.18229e-26	1.12065	CD4-T
MLT1A0_dup244-chr19	1.2743e-26	1.00952	CD4-T
LTR16E1_dup98-chr2	1.88214e-26	1.0711	CD4-T
MLT1A0_dup122-chr3	2.23363e-26	1.18236	CD4-T
LTR28C_dup10-chr2	4.99105e-26	1.03291	CD4-T
PRIMA41-int_dup7-chr17	6.73003e-26	1.16671	CD4-T
LTR48_dup18-chr1	7.85068e-26	1.08321	CD4-T
Harlequin-int-chr17	2.58901e-25	1.98605	CD4-T
MER83B-int_dup3-chr19	3.59853e-25	1.17949	CD4-T
MLT1J2_dup251-chr6	3.90961e-25	1.14915	CD4-T
MER67B_dup11-chr2	4.32861e-25	1.13009	CD4-T
ERVL-E-int_dup267-chr4	4.39046e-25	1.06996	CD4-T
LTR64_dup13-chr7	7.62683e-25	1.16976	CD4-T
MSTA_dup786-chr7	9.07729e-25	1.0239	CD4-T
THE1D_dup65-chr9	9.40305e-25	1.16228	CD4-T
LTR38C_dup1-chr16	1.01043e-24	1.09647	CD4-T
MLT1C_dup263-chr17	1.7621e-24	1.18783	CD4-T
LTR67B_dup135-chr3	1.87544e-24	1.01772	CD4-T
MER31-int_dup74-chr1	2.79188e-24	1.29044	CD4-T
MLT1L_dup469-chr7	3.36774e-24	1.12786	CD4-T
THE1D_dup219-chr17	4.96249e-24	1.1032	CD4-T
THE1B_dup835-chr9	6.56753e-24	1.05916	CD4-T
MER4B_dup39-chr5	9.61213e-24	1.09729	CD4-T
LTR5_Hs_dup7-chr20	1.40417e-23	1.10656	CD4-T
MLT1G_dup75-chr9	1.52781e-23	1.05039	CD4-T
ERVL-B4-int_dup101-chr14	9.37648e-23	1.09525	CD4-T
LTR2_dup31-chr1	3.51777e-22	1.0448	CD4-T
PABL_A-int_dup7-chrY	8.92615e-20	1.17491	CD4-T
MLT1A0_dup280-chr14	1.35129e-12	1.49173	CD4-T
MLT1G3-chr12	0	2.93272	CD8-T
LTR37-int_dup6-chr12	2.62655e-250	2.62532	CD8-T
MSTC_dup6-chr12	2.46851e-243	2.71932	CD8-T
THE1B_dup848-chr6	1.62035e-235	2.70404	CD8-T
HERVIP10FH-int_dup1-chr12	1.62035e-235	2.91729	CD8-T
MLT1G3-int-chr12	8.71301e-208	2.51691	CD8-T
MLT1K_dup514-chr6	6.53421e-201	2.59695	CD8-T
MER52A_dup54-chr6	5.90573e-188	2.58078	CD8-T
MLT1B_dup764-chr6	5.93599e-185	2.59435	CD8-T
LTR8B_dup3-chr12	1.29659e-182	2.45335	CD8-T
MLT1D_dup92-chr1	5.50875e-178	5.17278	CD8-T
MLT1J_dup57-chr12	5.83828e-173	2.35817	CD8-T
MLT1C_dup801-chr8	3.64239e-168	2.0529	CD8-T
MSTA_dup760-chr6	8.80899e-167	5.12096	CD8-T
MER51B_dup1-chr12	8.62673e-166	2.39811	CD8-T
LTR41-chr14	8.59641e-165	2.51299	CD8-T
MLT1A_dup228-chr10	2.40395e-163	1.70378	CD8-T
MER21B_dup70-chr10	1.60834e-161	1.37244	CD8-T
LTR78B_dup45-chr12	6.04689e-161	2.02864	CD8-T
MER61-int_dup83-chr4	1.34221e-144	1.87524	CD8-T
MER65C-chr12	4.36134e-143	2.44509	CD8-T
MLT1C_dup881-chr1	1.0744e-140	1.7125	CD8-T
MSTA_dup310-chr10	2.69698e-135	2.44594	CD8-T
LTR37-int_dup2-chr12	3.86563e-133	2.30858	CD8-T
MER51-int-chr11	3.42906e-129	1.78419	CD8-T
MLT1B_dup1140-chr1	4.03049e-129	2.0765	CD8-T
MLT1D_dup446-chr14	1.55246e-124	1.85104	CD8-T
MER4B-int-chr11	3.65611e-123	1.89618	CD8-T
LTR12C_dup46-chr12	7.59016e-122	1.92309	CD8-T
MLT1A0_dup280-chr14	3.53239e-121	2.34724	CD8-T
Harlequin-int-chr17	1.15628e-113	2.36432	CD8-T
MLT1G1-int_dup12-chr2	3.39178e-113	1.86336	CD8-T
MLT1A0_dup113-chr10	3.92311e-112	1.81762	CD8-T
MLT1D_dup649-chr2	3.5124e-108	1.75103	CD8-T
LTR37B_dup2-chr12	2.22779e-104	2.33807	CD8-T
MLT1C_dup335-chr17	1.53566e-102	1.54224	CD8-T
LTR12C_dup10-chr6	1.65198e-99	2.10249	CD8-T
LTR16C_dup29-chr17	3.72237e-98	2.03923	CD8-T
MLT1B_dup662-chr6	9.98783e-98	1.51923	CD8-T
LTR61_dup11-chr1	2.66621e-94	1.69473	CD8-T
MLT1A0_dup314-chr2	1.83293e-93	1.66729	CD8-T
MER4D1_dup47-chr1	5.94788e-92	1.35938	CD8-T
MER57E1_dup3-chr20	4.03085e-89	1.33147	CD8-T
MER4E1_dup4-chr12	3.01032e-87	1.71577	CD8-T
LTR33_dup260-chr4	1.62133e-85	1.4845	CD8-T
MLT1J_dup597-chr6	3.92122e-85	1.41548	CD8-T
THE1C_dup466-chr6	1.54518e-84	5.53002	CD8-T
LTR8A_dup35-chr4	6.25854e-84	1.77873	CD8-T
MLT1B_dup485-chr2	7.72139e-84	1.50508	CD8-T
MLT1C_dup216-chr12	7.72139e-84	3.8152	CD8-T
MLT1D_dup1562-chr2	4.73945e-83	3.82735	CD8-T
MER41-int_dup5-chr21	4.36998e-82	1.37572	CD8-T
MLT1C_dup229-chr22	4.08051e-80	1.40931	CD8-T
MLT1F_dup26-chr10	5.47946e-79	1.36876	CD8-T
HERVFH21-int_dup11-chr1	4.17371e-78	5.20962	CD8-T
LTR37-int_dup3-chr12	3.80423e-77	2.36465	CD8-T
MLT1B-int_dup36-chr6	3.33315e-76	2.27484	CD8-T
MLT1D_dup515-chr14	7.16373e-76	1.98503	CD8-T
MLT1F2_dup125-chr3	7.36011e-72	1.59339	CD8-T
MSTD_dup130-chr14	1.06303e-70	1.275	CD8-T
MLT1B_dup62-chr19	4.69982e-70	2.81356	CD8-T
MLT1A0_dup82-chrX	2.09719e-68	1.32714	CD8-T
LTR75_dup12-chr6	9.38005e-67	1.19042	CD8-T
MLT1J2_dup397-chr3	7.22222e-66	1.4523	CD8-T
MLT1E3_dup57-chr20	1.1212e-64	2.00017	CD8-T
MER31-int_dup43-chr6	1.55777e-64	2.29229	CD8-T
LTR49-int_dup102-chr1	1.67034e-64	1.30667	CD8-T
MLT1J_dup102-chr1	3.57682e-64	3.0539	CD8-T
LTR1A2_dup13-chr11	6.59174e-63	1.59471	CD8-T
MLT1C_dup622-chr6	1.41264e-62	1.2055	CD8-T
MSTA_dup99-chr15	2.28025e-62	1.17898	CD8-T
LTR54_dup24-chr5	4.17793e-62	1.32811	CD8-T
LTR41C_dup22-chr17	6.18185e-61	1.07694	CD8-T
LTR7_dup7-chr12	4.73318e-60	1.02491	CD8-T
LTR5A_dup37-chr8	5.81191e-60	1.18261	CD8-T
MLT1H1_dup60-chr6	6.12429e-60	1.09722	CD8-T
MSTD-int_dup20-chr12	3.50638e-59	1.14898	CD8-T
MLT1A0_dup398-chr17	4.47914e-59	1.05934	CD8-T
LTR12C_dup33-chr17	2.42833e-58	1.63939	CD8-T
MLT1G1-int_dup13-chr2	5.49502e-58	1.6644	CD8-T
HERVK22-int_dup15-chr1	1.77261e-57	1.10349	CD8-T
PRIMA4-int_dup6-chr14	7.79378e-56	1.13508	CD8-T
MLT1D_dup643-chrX	9.45818e-56	1.49711	CD8-T
MLT1J_dup436-chr11	3.91102e-55	1.13553	CD8-T
LTR12F_dup6-chr12	9.32941e-55	2.32407	CD8-T
LTR79_dup23-chr17	1.55267e-54	3.49994	CD8-T
MLT2C1_dup3-chr19	4.62294e-54	1.39847	CD8-T
MLT1D_dup392-chr13	1.43215e-52	1.01325	CD8-T
LTR5A_dup4-chr12	2.09091e-51	2.24551	CD8-T
MLT1A_dup144-chr6	2.12352e-51	1.26373	CD8-T
LTR12C_dup96-chr6	4.41009e-50	1.23259	CD8-T
LTR87_dup27-chr7	1.1492e-49	1.02153	CD8-T
HERVIP10FH-int_dup19-chr6	1.34492e-49	1.05226	CD8-T
MSTB1_dup30-chr21	1.52653e-49	1.22139	CD8-T
LTR1D_dup3-chr13	1.24353e-47	1.69102	CD8-T
MLT1B_dup246-chr20	2.0302e-47	2.90849	CD8-T
MLT1I_dup183-chr5	7.72939e-47	1.24079	CD8-T
LTR42_dup6-chr2	5.87169e-46	1.21072	CD8-T
LTR33A__dup7-chr10	9.6856e-46	1.33637	CD8-T
LTR108d_Mam_dup2-chr4	1.3326e-44	1.20449	CD8-T
MLT1M_dup32-chr7	2.68443e-44	1.05286	CD8-T
LTR10D_dup3-chr14	2.26222e-43	1.1579	CD8-T
LTR1_dup5-chr2	6.86633e-43	1.04936	CD8-T
MSTB2_dup62-chr6	8.01146e-43	2.23458	CD8-T
MLT1C_dup282-chr1	1.35854e-42	1.1562	CD8-T
LTR47B2-chr11	3.4053e-42	1.46918	CD8-T
MSTA_dup7-chr18	8.60154e-42	1.09249	CD8-T
MSTA_dup718-chr12	9.05666e-42	1.92141	CD8-T
THE1B_dup490-chr3	1.10461e-40	1.22922	CD8-T
HERVS71-int_dup7-chr8	2.45653e-40	1.14696	CD8-T
Harlequin-int_dup28-chr6	5.35888e-40	1.08317	CD8-T
MLT1J_dup704-chr6	4.79941e-38	2.42205	CD8-T
MER57F_dup7-chr8	4.89769e-38	1.23425	CD8-T
MER77B_dup93-chr2	2.16813e-37	1.13102	CD8-T
LTR21A_dup1-chr6	1.18208e-36	1.1195	CD8-T
MER67D_dup30-chr3	8.17572e-36	1.02098	CD8-T
HERVS71-int_dup2-chr8	1.91785e-35	1.01466	CD8-T
MER34_dup22-chr12	7.80616e-34	1.07436	CD8-T
LTR81A_dup18-chr8	1.8734e-33	2.87893	CD8-T
MLT1C_dup159-chr14	2.86606e-33	1.50412	CD8-T
MLT1C_dup412-chr5	5.52937e-33	1.30225	CD8-T
LTR12C_dup51-chr3	6.64759e-33	1.20013	CD8-T
LTR33_dup387-chr11	2.00445e-32	1.09454	CD8-T
LTR86A1_dup12-chr17	1.40539e-31	1.15814	CD8-T
LTR21A_dup1-chr1	3.1712e-31	2.43918	CD8-T
MSTA-int_dup46-chr14	7.54118e-30	1.00896	CD8-T
THE1D_dup779-chr3	1.44944e-29	2.95399	CD8-T
MER39_dup13-chr22	2.1058e-29	1.53182	CD8-T
ERVL-E-int_dup12-chr22	4.28511e-29	2.29772	CD8-T
MamGypLTR3_dup5-chr8	5.41847e-29	1.63257	CD8-T
LTR12C_dup2-chr19	7.22393e-29	3.23811	CD8-T
MLT1G3_dup8-chr12	4.04667e-28	2.28189	CD8-T
MLT1A0_dup80-chrY	3.66579e-27	1.44829	CD8-T
HERVK9-int_dup5-chr1	1.32084e-26	3.06453	CD8-T
MER74A_dup30-chr6	1.32524e-26	1.00481	CD8-T
LTR12C_dup111-chr6	1.58522e-25	1.12229	CD8-T
MER4B-int_dup33-chrX	2.76505e-25	1.09702	CD8-T
MLT1D_dup1102-chr3	8.32505e-25	2.69981	CD8-T
MLT1J_dup234-chr5	2.24031e-24	2.54629	CD8-T
MLT1D_dup95-chr3	5.40776e-23	1.14366	CD8-T
MLT1B-int_dup35-chr6	1.03882e-21	2.12365	CD8-T
MLT1M_dup23-chr4	1.3221e-21	1.12128	CD8-T
HERVK9-int_dup6-chr1	2.19463e-21	3.20032	CD8-T
MER39_dup125-chr1	3.26647e-20	2.05699	CD8-T
MER54B_dup10-chr10	5.7567e-20	1.00921	CD8-T
MER66B_dup29-chr5	6.70513e-20	1.28076	CD8-T
LTR13_dup4-chrX	2.45787e-19	1.2832	CD8-T
MLT1K_dup34-chr8	2.64197e-19	1.374	CD8-T
MLT1B-int_dup38-chrX	9.05083e-19	1.24344	CD8-T
MLT1C_dup224-chr6	1.10987e-18	1.06576	CD8-T
MLT1A0_dup66-chr15	1.57088e-18	1.20743	CD8-T
MLT1F_dup101-chr20	2.65886e-18	1.07338	CD8-T
MER21C-chr8	3.16644e-18	1.50686	CD8-T
LTR7B_dup29-chrX	4.67842e-18	1.20936	CD8-T
MLT1D_dup693-chr6	2.83301e-17	2.37666	CD8-T
MSTA_dup371-chrX	5.70701e-17	1.02347	CD8-T
LTR57-int_dup2-chr18	8.19131e-17	1.04408	CD8-T
LTR12C_dup17-chr2	8.4104e-17	2.39487	CD8-T
LTR50_dup21-chr17	2.55038e-16	1.15254	CD8-T
LTR33A_dup63-chr12	1.25749e-15	2.00053	CD8-T
LTR17-chr19	3.07897e-15	1.25649	CD8-T
MamGypLTR1a_dup1-chr12	5.5753e-15	2.13235	CD8-T
MLT1F1_dup153-chr3	7.55817e-15	1.69254	CD8-T
MLT1A1_dup192-chrX	1.18616e-14	1.03061	CD8-T
MER89-int_dup15-chr17	2.19197e-14	1.07676	CD8-T
LTR12_dup2-chr1	3.16e-14	1.17616	CD8-T
MLT1J_dup867-chr1	9.35159e-14	1.33775	CD8-T
LTR16C_dup10-chr12	1.02394e-13	1.12479	CD8-T
LTR85c_dup92-chr2	1.5104e-13	1.55839	CD8-T
PrimLTR79_dup1-chr22	4.03314e-13	1.32571	CD8-T
MLT1C_dup49-chr12	4.03616e-13	2.10562	CD8-T
LTR8_dup54-chr4	4.18602e-12	1.76768	CD8-T
MLT1H1_dup105-chr14	1.02495e-11	1.01624	CD8-T
MLT1H2_dup54-chr2	1.12443e-11	1.31387	CD8-T
LTR12C_dup48-chr11	1.29392e-11	1.83314	CD8-T
LTR81C_dup44-chr2	1.51568e-11	1.51835	CD8-T
MLT1A1_dup75-chr13	2.50057e-11	1.56857	CD8-T
MLT1A_dup249-chr18	3.89325e-11	1.69107	CD8-T
MLT1O-int_dup1-chr12	5.02811e-11	1.18281	CD8-T
MLT2C2_dup71-chr5	5.51031e-11	1.57844	CD8-T
MLT1F-int_dup6-chr10	1.41014e-10	1.18556	CD8-T
MSTA_dup1360-chr2	1.77594e-10	1.48383	CD8-T
HERV15-int-chr12	2.14412e-10	1.0131	CD8-T
MER4CL34_dup11-chr7	2.20416e-10	1.19461	CD8-T
LTR12C_dup57-chr1	3.04062e-10	1.03249	CD8-T
MLT1O_dup75-chr14	3.59676e-10	1.02285	CD8-T
MLT1A_dup63-chr19	5.54697e-10	1.11996	CD8-T
LTR10F_dup17-chrX	1.59512e-09	1.6652	CD8-T
MLT2B3_dup114-chr14	1.86361e-09	1.13968	CD8-T
LTR79_dup104-chr4	2.40139e-09	1.06447	CD8-T
LTR16B_dup30-chr11	2.47325e-09	1.02522	CD8-T
MLT1G_dup75-chr9	4.28042e-09	2.12315	CD8-T
LTR103b_Mam_dup27-chr8	6.11538e-09	1.27317	CD8-T
LTR54B_dup7-chr11	6.7559e-09	1.26412	CD8-T
LTR5_Hs_dup14-chr6	6.80706e-09	1.30276	CD8-T
MSTD-int_dup5-chrY	7.13959e-09	1.37819	CD8-T
MLT1D-int_dup20-chr8	7.97294e-09	1.08506	CD8-T
MLT1D_dup420-chr1	1.14598e-08	1.4674	CD8-T
MLT1D_dup372-chr3	1.44977e-08	1.25	CD8-T
MER39B_dup25-chr10	1.45212e-08	1.14907	CD8-T
MLT1A0_dup918-chr8	2.20971e-08	1.05468	CD8-T
MER21A_dup57-chr1	3.67896e-08	1.61065	CD8-T
LTR89_dup28-chr14	6.09763e-08	1.10882	CD8-T
MLT2B1_dup199-chr7	8.99855e-08	1.0546	CD8-T
LTR12C_dup95-chr6	1.16902e-07	1.27807	CD8-T
MSTA_dup539-chr14	1.55863e-07	1.28224	CD8-T
LTR16_dup66-chr8	1.5833e-07	1.16659	CD8-T
MLT1B_dup765-chr6	1.83498e-07	2.2412	CD8-T
THE1B-int_dup92-chr4	1.84516e-07	1.07664	CD8-T
MLT2B4_dup19-chr11	2.20649e-07	1.35078	CD8-T
MLT1I_dup72-chr3	2.58564e-07	1.04753	CD8-T
MER4C_dup41-chr6	2.95542e-07	1.14996	CD8-T
MLT1C_dup799-chr8	3.08173e-07	1.24715	CD8-T
LTR1F2_dup1-chr16	3.18926e-07	1.00614	CD8-T
MLT1D_dup1415-chr2	7.39325e-07	1.25358	CD8-T
MER41B_dup30-chr12	8.98152e-07	1.12058	CD8-T
MLT1D_dup230-chr12	1.05445e-06	1.71969	CD8-T
MLT1J_dup19-chr2	1.37065e-06	1.51494	CD8-T
MER70A_dup18-chr21	1.77209e-06	1.01156	CD8-T
LTR68_dup4-chr12	2.01367e-06	1.42578	CD8-T
MER21A_dup59-chr17	2.18614e-06	1.14897	CD8-T
LTR37B_dup122-chr2	2.44184e-06	1.2268	CD8-T
MLT1A0_dup74-chr11	2.74166e-06	1.37608	CD8-T
MLT1G3_dup40-chr12	3.12548e-06	1.10345	CD8-T
MSTA_dup312-chr2	3.18423e-06	1.33484	CD8-T
MLT1F2_dup43-chr17	3.8915e-06	1.00603	CD8-T
MLT1B_dup763-chr6	4.04384e-06	2.0354	CD8-T
MSTA-int_dup76-chr21	4.06013e-06	1.46708	CD8-T
THE1A_dup97-chr18	7.10654e-06	1.37715	CD8-T
MSTA-int_dup1-chr20	8.07766e-06	1.44651	CD8-T
MLT1H2_dup140-chr2	0	5.71112	Bcells
MLT1N2_dup9-chr11	0	5.15721	Bcells
MLT1D_dup485-chr6	0	3.96778	Bcells
MER4-int_dup28-chr17	0	6.06442	Bcells
HERV15-int_dup3-chr16	0	7.44245	Bcells
MER21B_dup59-chr4	0	5.51761	Bcells
MER4-int_dup34-chr17	0	5.61931	Bcells
Harlequin-int_dup62-chr1	0	4.85463	Bcells
LTR16C_dup107-chr9	0	7.73372	Bcells
LTR3A_dup7-chr19	0	7.02298	Bcells
MLT1J-int_dup19-chr9	0	7.83629	Bcells
HERV15-int_dup2-chr16	0	6.68793	Bcells
LTR105_Mam_dup13-chr14	0	8.17202	Bcells
Harlequin-int_dup1-chr8	0	7.18948	Bcells
THE1C_dup776-chr2	3.83865e-299	1.92239	Bcells
MLT1B_dup238-chr20	6.00189e-294	2.64788	Bcells
MLT1C_dup546-chr16	1.80302e-290	3.0026	Bcells
MLT1E_dup19-chr7	2.88612e-290	6.6594	Bcells
LTR1B_dup4-chr12	4.64626e-283	3.98966	Bcells
LTR7_dup88-chr3	1.92083e-274	5.08306	Bcells
MER65A_dup72-chr2	1.00019e-271	3.03115	Bcells
HERV15-int_dup4-chr16	4.0939e-268	6.74168	Bcells
LTR9B_dup6-chr20	3.05484e-260	2.90532	Bcells
MER39_dup202-chr5	8.56239e-257	5.7282	Bcells
MSTC_dup3-chr3	1.24217e-255	3.37223	Bcells
MLT1F_dup130-chr7	7.9313e-251	6.23047	Bcells
LTR78_dup98-chr5	3.27154e-250	5.357	Bcells
MER61A_dup23-chr1	3.01448e-233	4.79839	Bcells
MER4-int_dup36-chr17	3.67822e-229	5.70678	Bcells
MER4-int_dup67-chr6	7.15628e-228	1.56641	Bcells
MSTA_dup77-chr10	9.66944e-227	1.99295	Bcells
MLT1A1_dup363-chr5	1.56181e-221	3.58326	Bcells
THE1C_dup339-chr3	1.04119e-215	2.1805	Bcells
THE1D_dup259-chr10	6.36118e-206	2.55346	Bcells
HERVL-int_dup13-chr3	2.41983e-205	1.3928	Bcells
MLT1L_dup602-chr1	1.39252e-201	4.75129	Bcells
LTR33_dup464-chr2	2.08034e-197	5.37762	Bcells
LTR2B_dup2-chr12	4.09255e-183	3.80604	Bcells
MSTB1_dup52-chr3	3.51446e-180	6.55624	Bcells
MER65-int_dup31-chr14	4.37374e-173	6.73005	Bcells
MER65A_dup30-chr7	2.7255e-170	6.96019	Bcells
LTR2B_dup22-chr1	2.67468e-161	3.14318	Bcells
THE1D_dup107-chr19	3.78477e-161	2.10375	Bcells
MLT1A1_dup364-chr2	7.43297e-155	1.69423	Bcells
LTR61_dup3-chr4	9.68293e-154	2.91042	Bcells
MSTA_dup363-chr4	4.84928e-151	3.68497	Bcells
ERVL-E-int_dup33-chr3	4.3488e-149	2.87005	Bcells
MLT1L_dup51-chr19	2.11445e-145	3.09898	Bcells
MER4-int_dup37-chr17	3.8041e-143	5.29526	Bcells
MER65C_dup31-chr7	1.49732e-140	3.21959	Bcells
LTR17_dup49-chr2	3.37777e-140	5.336	Bcells
ERVL-E-int_dup333-chr4	1.33106e-138	7.62921	Bcells
MER4D1_dup88-chr4	2.30808e-136	4.78565	Bcells
MER41B_dup93-chr9	4.43935e-136	3.15544	Bcells
THE1B_dup199-chr16	1.6634e-135	1.51318	Bcells
HUERS-P3b-int-chr20	1.6452e-129	2.52554	Bcells
HERVL-int_dup3-chr9	9.36404e-129	1.10408	Bcells
LTR33A_dup84-chr9	1.48734e-128	7.77685	Bcells
MLT1K_dup375-chr20	5.32545e-128	2.66377	Bcells
MLT1C_dup527-chr2	2.16428e-126	6.48937	Bcells
MLT1E2_dup15-chr11	2.91309e-126	5.66219	Bcells
MLT1D_dup976-chr12	4.21902e-124	1.46299	Bcells
LTR7_dup89-chr3	1.49773e-122	5.31744	Bcells
MER4D0_dup10-chr2	2.55688e-122	6.5235	Bcells
MSTD_dup187-chr5	2.94557e-122	5.57585	Bcells
LTR82A_dup19-chr9	7.34896e-122	6.32484	Bcells
THE1D_dup226-chr14	2.84543e-120	4.37728	Bcells
MER66B_dup18-chr9	4.48709e-120	2.30169	Bcells
LTR101_Mam_dup3-chr19	4.5972e-120	2.71372	Bcells
MLT1A0_dup235-chr19	3.55746e-116	1.23848	Bcells
MLT1B_dup425-chr12	6.41624e-114	1.26681	Bcells
MER57B1_dup26-chr2	1.93594e-113	2.29961	Bcells
LTR12C_dup84-chr10	4.81569e-112	1.29444	Bcells
MLT1B_dup260-chr7	7.04397e-112	4.2792	Bcells
MER4B-int_dup13-chr19	8.48026e-112	2.34952	Bcells
ERVL-E-int_dup30-chr3	6.94096e-109	2.74903	Bcells
LTR104_Mam_dup28-chr9	4.10892e-108	6.30241	Bcells
LTR2_dup21-chr5	9.30233e-105	6.57948	Bcells
MER66B_dup16-chr16	4.0729e-102	1.98665	Bcells
LTR3A_dup3-chr1	1.76669e-100	1.34981	Bcells
MSTB1_dup139-chr16	1.72344e-97	5.12054	Bcells
LTR5_dup1-chr14	2.11178e-97	1.95022	Bcells
LTR22A_dup2-chr8	9.05549e-95	5.88541	Bcells
MLT1D-int_dup73-chr2	3.23193e-93	2.31446	Bcells
MLT1B_dup976-chr6	4.15424e-93	2.32378	Bcells
MLT1C_dup585-chr2	2.10497e-91	1.09564	Bcells
MER4E1_dup23-chrY	1.12368e-90	7.21892	Bcells
MER74A_dup7-chr9	3.53561e-90	3.99935	Bcells
MLT1J1_dup183-chr7	5.18475e-90	3.63056	Bcells
THE1B_dup488-chr8	2.27346e-89	4.21176	Bcells
MER21C_dup72-chr21	4.44308e-87	3.44093	Bcells
LTR14A_dup4-chr3	1.12066e-86	2.09816	Bcells
HERVIP10FH-int_dup11-chr2	3.87253e-86	2.04483	Bcells
MLT1A0_dup63-chr16	5.59827e-83	2.39329	Bcells
MER41A_dup78-chr3	4.35547e-82	5.29822	Bcells
MER41B_dup49-chr6	2.23855e-81	3.36838	Bcells
MLT1D_dup585-chr5	9.56432e-81	3.66727	Bcells
LTR62_dup2-chr4	6.08268e-80	2.98224	Bcells
HERV9NC-int_dup6-chr2	8.54798e-80	1.3656	Bcells
LTR22C0-chr3	4.28521e-78	1.47764	Bcells
MLT1C_dup310-chr19	7.42989e-78	3.00719	Bcells
MLT1D_dup1508-chr2	9.96898e-78	2.47864	Bcells
MER4D1_dup86-chr4	5.6616e-77	4.04705	Bcells
MSTB1_dup141-chrX	2.77884e-75	2.5576	Bcells
LTR16C_dup286-chrX	4.15194e-75	2.68378	Bcells
MSTA-int_dup5-chr1	1.66383e-74	1.49983	Bcells
THE1B_dup877-chr5	4.15135e-73	3.85525	Bcells
LTR16C_dup151-chr19	8.77548e-73	2.42659	Bcells
MLT1E1A_dup112-chr12	1.15274e-70	5.1154	Bcells
THE1D_dup532-chr4	7.25672e-70	4.34439	Bcells
LTR36_dup35-chr4	2.80301e-67	1.69919	Bcells
MER4B-int_dup15-chr19	1.21731e-65	2.07665	Bcells
MER4-int_dup33-chr17	6.71295e-65	4.83562	Bcells
LTR89_dup5-chr6	5.95277e-64	1.88775	Bcells
MER4E_dup6-chr12	4.51723e-62	3.58617	Bcells
MLT1B_dup421-chr11	5.69766e-61	2.7841	Bcells
MER21C_dup48-chr12	6.58719e-61	1.94208	Bcells
MLT1A0_dup148-chr19	2.0867e-59	2.82766	Bcells
MLT1C_dup417-chr21	1.81816e-58	1.95249	Bcells
MLT1C_dup229-chr9	4.80724e-58	1.70557	Bcells
MSTA_dup472-chr11	2.70943e-57	2.70809	Bcells
Harlequin-int-chr5	3.00019e-57	3.01943	Bcells
MER52C_dup7-chr19	3.13952e-57	1.8414	Bcells
MER11C_dup11-chr6	4.33402e-57	2.12084	Bcells
LTR5_Hs_dup20-chr9	1.3488e-56	2.49608	Bcells
MLT1H2_dup144-chr4	1.95287e-52	4.28298	Bcells
PRIMA4-int_dup11-chr12	1.49212e-51	1.22689	Bcells
MER83_dup4-chr12	2.26791e-51	1.62617	Bcells
MER11A_dup10-chr21	2.14764e-50	1.8343	Bcells
MSTB_dup146-chr14	2.89048e-49	1.32549	Bcells
MER11C_dup49-chr2	3.97259e-48	1.50639	Bcells
LTR78_dup89-chr11	2.64248e-47	1.96432	Bcells
MER4A1_dup53-chr11	3.76001e-47	2.0287	Bcells
MLT1I_dup888-chr2	1.32619e-46	1.57921	Bcells
THE1D_dup375-chr12	6.34918e-46	4.33927	Bcells
LTR86B1_dup11-chr5	8.27192e-46	3.66597	Bcells
LTR9D_dup12-chr9	8.83204e-46	3.02543	Bcells
MLT1A0_dup179-chr22	1.77243e-45	1.09688	Bcells
LTR16C_dup39-chr12	7.12624e-44	1.65115	Bcells
LTR1F_dup1-chr7	4.70039e-43	1.12941	Bcells
MLT1C_dup119-chr19	3.12234e-42	1.10484	Bcells
MamGypsy2-I_dup5-chr16	4.25641e-42	1.77184	Bcells
LTR8_dup147-chr6	7.59342e-42	2.15704	Bcells
MLT1L_dup36-chr19	6.14412e-41	1.34786	Bcells
MamGypLTR1d_dup11-chrX	1.14074e-40	1.81566	Bcells
MLT2C2_dup22-chr7	2.47115e-40	2.25055	Bcells
MLT1D_dup452-chr8	5.03427e-40	3.46	Bcells
LTR1A2_dup5-chr19	2.59898e-39	2.911	Bcells
MSTA-int_dup47-chrY	1.81847e-38	4.32055	Bcells
MER34C2-chr5	2.30389e-38	2.73985	Bcells
LTR45B_dup22-chr6	3.58277e-38	1.97857	Bcells
MER50-int_dup3-chr5	1.21727e-37	3.30317	Bcells
MLT1G1_dup17-chr15	9.04692e-37	2.19176	Bcells
MLT1B_dup644-chr9	9.88327e-37	3.26942	Bcells
MLT1C_dup306-chr15	1.52906e-35	1.31175	Bcells
MLT1E2-int_dup1-chr1	3.82862e-35	2.74576	Bcells
MLT1C_dup618-chr11	9.86936e-35	2.30927	Bcells
MSTB2_dup55-chr4	2.86125e-34	1.66819	Bcells
MLT2B4_dup148-chr12	4.10488e-34	3.06111	Bcells
MLT1I_dup218-chr4	3.80268e-33	1.22114	Bcells
MLT1E2_dup39-chr7	5.54587e-33	1.52599	Bcells
MER31-int_dup70-chr2	3.27168e-30	2.43417	Bcells
MSTA-int_dup8-chr11	7.19317e-29	2.67563	Bcells
MLT1J_dup266-chr18	9.63928e-29	2.70813	Bcells
MLT1G3_dup118-chr7	4.87954e-28	1.76643	Bcells
MSTA_dup364-chr4	4.97578e-28	2.44208	Bcells
MLT1A_dup130-chr4	5.02707e-28	2.71549	Bcells
MLT1A0_dup53-chr12	1.905e-27	1.15372	Bcells
MER21C_dup5-chr6	9.07502e-27	2.27206	Bcells
MLT1G3_dup224-chr2	7.38167e-25	1.30735	Bcells
LTR54_dup3-chr11	1.06265e-24	1.331	Bcells
MER34_dup36-chr7	1.45718e-24	1.89492	Bcells
MLT1E2_dup89-chrX	5.21999e-24	2.48631	Bcells
MER50-int_dup7-chr2	8.53066e-24	2.09902	Bcells
LTR10A_dup6-chr6	1.72424e-23	1.73577	Bcells
MLT1C_dup147-chr9	3.59596e-23	1.01404	Bcells
LTR16A_dup218-chr4	3.66423e-23	1.69231	Bcells
MER41C_dup25-chr6	4.51023e-23	2.30268	Bcells
HERV3-int_dup3-chr16	4.57112e-23	1.03061	Bcells
MER57E1_dup8-chr6	6.60231e-23	2.65055	Bcells
MSTC_dup37-chr14	1.15869e-22	1.42243	Bcells
LTR45B_dup11-chr10	1.44534e-22	1.45893	Bcells
MLT1D_dup654-chr4	4.82458e-22	1.32681	Bcells
THE1B_dup964-chr4	1.02305e-21	2.81881	Bcells
MamGypsy2-I_dup10-chr10	1.42585e-21	1.48007	Bcells
MSTC_dup128-chr10	9.2836e-21	1.1364	Bcells
MLT1E2_dup57-chr3	4.96965e-20	1.84309	Bcells
MER66A-chr16	8.33425e-20	3.21225	Bcells
MLT2D_dup57-chr14	2.8218e-19	1.07962	Bcells
MLT1A0_dup214-chr15	4.40667e-19	1.27127	Bcells
MLT1C_dup643-chr16	5.80252e-19	3.18706	Bcells
LTR16A_dup39-chr2	1.41446e-18	2.48407	Bcells
MLT1C_dup432-chr2	1.54675e-18	2.04314	Bcells
MER39_dup42-chr4	1.33715e-17	1.74632	Bcells
MER57A1_dup42-chr7	1.67405e-17	2.83486	Bcells
HERVE_a-int-chr12	3.65593e-17	3.22554	Bcells
MER31B_dup61-chr10	8.39306e-17	2.0118	Bcells
LTR9B_dup1-chr14	2.34935e-16	1.44148	Bcells
MLT1D_dup1509-chr2	8.20387e-16	1.12827	Bcells
MER21C_dup59-chr2	1.78818e-15	1.39364	Bcells
MLT1A0_dup213-chr15	3.54493e-15	1.50146	Bcells
LTR49-int_dup143-chr2	1.35391e-14	1.51354	Bcells
MLT1A0_dup1214-chr1	9.55159e-14	1.61644	Bcells
THE1B_dup1167-chr6	5.84385e-13	1.668	Bcells
MLT1H1_dup20-chr19	6.23847e-13	2.49049	Bcells
MSTB1_dup201-chr3	7.13529e-13	2.60893	Bcells
LTR82A_dup18-chr1	7.41177e-13	1.23805	Bcells
MLT2A2_dup118-chr2	7.46737e-13	2.1551	Bcells
MLT1J1_dup90-chr12	1.51963e-12	1.53741	Bcells
LOR1-int_dup42-chr15	2.66191e-12	1.26658	Bcells
LTR35_dup1-chr17	5.07596e-12	1.36127	Bcells
MLT1C_dup171-chr7	6.86181e-12	1.42331	Bcells
HERV16-int_dup144-chr2	1.41137e-11	1.77701	Bcells
MER57C2_dup4-chr6	1.55053e-11	1.63267	Bcells
MER21B_dup70-chr15	1.95819e-11	2.25285	Bcells
LTR86A1_dup34-chr4	2.44098e-11	2.05372	Bcells
LTR7_dup75-chr2	3.11956e-11	1.71295	Bcells
MLT1A0_dup323-chr18	7.06219e-11	1.46594	Bcells
MLT1H2_dup198-chr6	1.58833e-10	1.74782	Bcells
LTR12_dup8-chr2	1.67606e-10	1.32623	Bcells
LTR1A1_dup9-chr20	3.14347e-10	2.02333	Bcells
MLT1B_dup48-chr19	4.63508e-10	1.08444	Bcells
MER68_dup23-chr2	6.88483e-10	1.64428	Bcells
MLT1L_dup52-chr19	1.00977e-09	2.50346	Bcells
THE1B_dup144-chr17	1.58054e-09	1.10459	Bcells
LTR8_dup29-chr7	7.59123e-09	2.04241	Bcells
LTR9A1_dup2-chr10	1.26592e-08	1.46063	Bcells
MER4E1_dup19-chr14	1.81274e-08	1.35885	Bcells
MLT1D_dup209-chr8	1.85684e-08	1.01489	Bcells
MER21B_dup111-chr12	2.94654e-08	2.18696	Bcells
MLT1C_dup209-chr9	3.6228e-08	1.39531	Bcells
MSTD-int_dup2-chr4	3.63234e-08	1.70972	Bcells
MSTA_dup932-chr4	1.11946e-07	1.62174	Bcells
MLT1B_dup602-chr2	1.72624e-07	1.50588	Bcells
LTR10D_dup3-chr15	1.73966e-07	1.90108	Bcells
THE1B_dup1168-chr6	2.79107e-07	1.75212	Bcells
MLT1A_dup67-chr1	4.90758e-07	1.96546	Bcells
THE1B_dup1197-chr2	7.82407e-07	1.22255	Bcells
MLT1D_dup1344-chr2	9.9942e-07	2.1243	Bcells
MSTD_dup320-chr2	1.31976e-06	2.3655	Bcells
MLT1D_dup1149-chr3	1.34463e-06	2.0422	Bcells
MLT1J_dup351-chr6	1.61965e-06	2.12603	Bcells
LTR79_dup17-chrX	1.708e-06	1.51073	Bcells
MLT1H2_dup199-chr6	2.11208e-06	1.87207	Bcells
LTR70_dup10-chr7	2.79786e-06	1.06766	Bcells
LTR6B_dup13-chr3	5.80985e-06	1.29913	Bcells
MLT1L_dup365-chr2	7.00246e-06	1.13873	Bcells
THE1B_dup337-chr16	7.39688e-06	1.45841	Bcells
MLT1D-int_dup15-chr9	7.96906e-06	1.5758	Bcells
LTR7_dup7-chr12	0	5.87952	NK
PRIMA4-int_dup6-chr14	0	4.53671	NK
LTR37B_dup34-chr18	0	6.69046	NK
MER4E1_dup18-chr15	0	3.57764	NK
MLT1A0_dup280-chr14	0	3.27628	NK
MLT1A0_dup82-chrX	0	3.61762	NK
MLT1A0-int_dup52-chr3	0	2.72059	NK
LTR32_dup5-chr4	0	4.04706	NK
Harlequin-int-chr17	0	2.89342	NK
MLT1A0_dup524-chr14	0	2.66449	NK
MER41-int_dup16-chr21	0	2.77489	NK
HERV9-int_dup3-chr7	0	3.00922	NK
LTR1B-chr1	0	5.28996	NK
MER41-int_dup12-chr21	1.43078e-303	2.84989	NK
HERVIP10FH-int_dup19-chr6	6.56115e-295	3.01335	NK
MLT1C_dup229-chr22	1.48288e-288	2.89788	NK
MSTC_dup122-chr8	9.78389e-285	1.44396	NK
MLT1A1_dup216-chr9	2.71955e-275	4.94456	NK
LTR14B_dup16-chr19	1.04884e-274	4.9166	NK
HERVK22-int_dup15-chr1	5.79158e-270	2.8895	NK
THE1B_dup105-chr2	1.92515e-257	5.84182	NK
MLT1E2_dup83-chr15	3.85363e-249	3.38153	NK
LTR33_dup260-chr4	2.64602e-247	2.37165	NK
MSTB_dup101-chr7	1.56917e-246	3.50057	NK
LTR46-chr13	8.34821e-243	3.68616	NK
LTR103_Mam_dup34-chr3	6.92342e-234	3.05979	NK
MLT1C_dup335-chr17	2.62803e-233	2.13869	NK
MLT1H_dup111-chr9	5.94545e-232	6.66268	NK
PRIMA4_LTR_dup6-chr14	1.55032e-228	3.73996	NK
HERVIP10FH-int_dup1-chr12	2.3085e-224	2.93329	NK
MER41-int_dup5-chr21	5.24276e-222	2.58218	NK
MLT1A1_dup120-chr11	1.26542e-221	1.46267	NK
LTR101_Mam_dup8-chr9	1.16565e-212	6.34571	NK
MLT1O-chr18	7.47478e-212	3.46943	NK
MER77B_dup93-chr2	1.16575e-206	3.5614	NK
MER11B_dup22-chr5	1.64078e-206	1.60963	NK
MER57D_dup3-chr10	1.17247e-197	3.8836	NK
MLT2B3_dup116-chr7	1.27367e-197	3.80875	NK
LTR29_dup3-chr7	4.13942e-197	3.5746	NK
MLT1B_dup662-chr6	4.22467e-196	2.13118	NK
MSTB_dup185-chr8	1.05518e-195	4.09258	NK
HUERS-P1-int_dup2-chr11	4.25662e-195	1.7751	NK
MER101B_dup2-chr7	6.24613e-193	3.53029	NK
MLT1C_dup460-chr1	1.05671e-191	1.53902	NK
MLT1B_dup187-chr20	1.54353e-191	4.35208	NK
LTR15_dup22-chr19	1.91747e-182	4.76612	NK
MER39_dup8-chr17	1.825e-181	1.67741	NK
PRIMA4_LTR_dup7-chr14	7.03831e-180	4.06879	NK
MLT1H_dup81-chr14	3.83895e-179	3.80043	NK
THE1D_dup668-chr6	9.10311e-178	2.59558	NK
MER21C_dup203-chr3	1.80885e-177	2.74087	NK
MSTA_dup697-chr13	1.0535e-175	1.47961	NK
MER21B_dup70-chr10	3.06189e-175	1.40617	NK
MLT1C_dup546-chr16	5.35847e-171	2.34281	NK
MLT1B_dup34-chr17	3.32469e-169	2.85377	NK
MLT1-int_dup1-chr9	9.4626e-169	6.633	NK
MER4-int_dup129-chr1	2.32768e-165	2.02127	NK
LTR43B_dup1-chr15	2.23634e-162	1.31702	NK
MLT1A0_dup573-chr4	4.19432e-156	3.65879	NK
LTR38B_dup15-chr3	9.85256e-156	3.39128	NK
LTR10D_dup5-chr6	2.86076e-155	1.8443	NK
MLT1J2_dup397-chr3	1.67712e-153	2.07906	NK
MLT1D_dup191-chr14	3.48852e-151	2.42888	NK
MER34-int_dup13-chr11	2.58267e-149	1.19463	NK
MSTA_dup586-chr12	5.68092e-147	2.12438	NK
LTR12C_dup56-chr10	2.39493e-144	4.64345	NK
MER41A_dup45-chr19	1.02093e-143	1.49716	NK
MSTB1_dup30-chr21	6.42727e-141	2.52789	NK
MLT1C_dup198-chr3	3.73908e-140	3.54252	NK
MER41B_dup4-chr8	7.50941e-140	2.34924	NK
LTR13_dup2-chr11	1.34269e-137	1.99093	NK
MSTA_dup802-chr13	1.1758e-135	1.7305	NK
LTR54_dup3-chr7	1.04112e-134	1.13359	NK
MER4-int_dup6-chr11	1.73755e-133	3.23046	NK
MSTA_dup213-chr7	5.62611e-131	2.63915	NK
MER4-int_dup130-chr1	2.2657e-129	1.98419	NK
MER4D0_dup12-chr6	7.62434e-129	2.02728	NK
LTR49-int_dup42-chr1	3.0275e-128	1.33774	NK
LTR33_dup258-chr8	6.47058e-127	3.02701	NK
MLT1D_dup670-chr3	3.94482e-126	1.44525	NK
LOR1-int_dup31-chr2	1.31032e-125	7.13654	NK
MLT1J1_dup18-chr2	6.26568e-122	5.58429	NK
MER21C-chrX	1.31251e-120	1.00012	NK
MLT1C_dup94-chr6	1.55216e-117	2.88956	NK
MSTD-int_dup33-chr11	1.87397e-117	3.44177	NK
PABL_A-int_dup4-chr4	1.85071e-114	1.29916	NK
MLT1G3_dup114-chr3	6.07217e-114	1.10269	NK
MER41A_dup90-chr19	2.39487e-113	4.85439	NK
MLT2C1_dup7-chr4	6.63934e-113	2.11827	NK
ERVL-E-int_dup518-chr6	2.71747e-112	6.03614	NK
MLT1D_dup392-chr13	2.14827e-110	1.2148	NK
THE1B_dup27-chr12	3.78719e-109	4.36848	NK
MLT1A0_dup1222-chr4	1.52817e-108	1.06802	NK
MER57-int_dup31-chr9	1.59537e-108	5.51505	NK
MER83C_dup10-chr9	5.77875e-108	1.40865	NK
THE1-int-chr12	5.01251e-107	4.31821	NK
MER68_dup42-chr7	5.14944e-107	3.24294	NK
LTR47B3-chr18	2.58812e-105	2.41552	NK
MER4A_dup23-chr19	7.00515e-105	1.63506	NK
LTR33_dup140-chr12	1.10541e-100	3.1004	NK
MLT1O_dup1-chr18	1.30908e-100	3.43229	NK
MER51A_dup2-chr20	2.34806e-100	2.45985	NK
MLT1G3-chr12	8.54635e-100	1.64979	NK
MER41A_dup25-chr5	9.63164e-100	1.53901	NK
HERV9-int_dup4-chr7	6.35966e-98	2.45863	NK
MLT1A_dup58-chr1	9.56469e-98	1.57309	NK
MER50_dup120-chr7	1.64537e-97	1.02796	NK
MER48_dup16-chr8	3.96836e-97	1.42957	NK
MER52A_dup41-chr7	4.20306e-97	1.52701	NK
MLT1C_dup1020-chr3	1.27359e-96	1.36478	NK
THE1A-int_dup59-chr1	1.56803e-96	1.76166	NK
MLT1F1_dup86-chr16	7.70845e-96	2.09945	NK
MSTA-int_dup44-chr21	7.44034e-95	4.22798	NK
MLT1H_dup423-chr20	1.77649e-94	3.67593	NK
LTR79_dup1-chr17	7.27122e-94	2.45903	NK
LTR10C_dup6-chr12	5.44267e-93	1.11066	NK
LTR50_dup25-chr11	6.60933e-93	2.54403	NK
MSTA1_dup36-chr9	1.94258e-92	1.20954	NK
ERVL-B4-int_dup12-chr20	1.97025e-90	2.23222	NK
MLT1D_dup61-chr19	3.60539e-89	1.61706	NK
LTR12C_dup10-chr12	4.21919e-89	3.70568	NK
THE1A_dup18-chr17	5.98541e-89	1.07148	NK
MER4D1_dup47-chr1	2.32164e-87	1.28277	NK
ERVL-E-int_dup299-chr8	2.63009e-87	2.95778	NK
MLT1F_dup29-chr22	4.3152e-87	2.62681	NK
MER4E1_dup27-chr11	1.47052e-85	1.05628	NK
MLT1D_dup22-chr17	2.53019e-85	2.34484	NK
MER41B_dup30-chr16	1.08095e-82	2.8362	NK
MER11C_dup4-chr14	1.64124e-82	2.33481	NK
MLT2F_dup34-chr18	1.67437e-82	3.44913	NK
MSTD_dup130-chr14	4.26458e-82	1.46679	NK
LTR78B_dup38-chr18	1.25806e-81	4.62902	NK
MSTA-int_dup24-chr21	1.69409e-80	4.08634	NK
LTR33_dup106-chr7	2.06623e-80	2.59392	NK
MSTA_dup645-chr13	6.62482e-79	1.22486	NK
Harlequin-int_dup28-chr6	3.1836e-78	1.81366	NK
HERVH-int_dup21-chr12	3.93525e-78	4.89795	NK
MLT1E2_dup16-chr6	2.85852e-77	3.40688	NK
LTR12C_dup51-chr3	8.5657e-77	2.38405	NK
MLT1D_dup201-chr7	9.01854e-77	2.61189	NK
THE1D_dup512-chr2	1.16391e-76	2.76348	NK
MLT1C_dup337-chr17	2.98978e-76	1.73762	NK
MLT1E2_dup222-chr2	1.0833e-75	1.07084	NK
HUERS-P1-int_dup4-chr11	2.99246e-74	1.36026	NK
MLT1J_dup83-chr3	1.24802e-73	1.06716	NK
MLT1D_dup515-chr14	1.37811e-73	2.37062	NK
MamGypLTR3a_dup14-chr18	1.51082e-73	2.25957	NK
MSTD-int_dup15-chr3	2.92156e-73	1.02558	NK
MLT1E1A_dup2-chr21	1.08622e-72	3.88474	NK
MER57E1_dup13-chr7	3.08055e-72	1.85274	NK
THE1D-int_dup78-chr1	8.96969e-72	1.92216	NK
THE1D_dup87-chr22	7.23071e-71	1.39	NK
MER21C_dup4-chr4	2.11465e-70	2.79082	NK
MER31A_dup59-chr1	4.51501e-70	1.67526	NK
ERVL-E-int_dup3-chr19	4.51501e-70	1.42153	NK
LTR81B_dup23-chr7	5.48413e-70	4.44273	NK
LTR26C_dup14-chr1	6.35151e-70	1.27958	NK
MLT2A1_dup258-chr1	1.32528e-69	1.06677	NK
MER4-int_dup2-chr11	4.92488e-69	3.10279	NK
MER21C_dup204-chr3	1.1933e-68	2.68554	NK
MER57A-int_dup7-chr21	4.54837e-68	2.34765	NK
MSTA_dup57-chr21	6.545e-68	4.22509	NK
LTR37-int_dup6-chr12	1.30562e-67	1.38972	NK
LTR12C_dup57-chr10	7.381e-67	2.02445	NK
LTR35_dup1-chr17	1.12066e-66	2.69888	NK
MLT1D_dup643-chrX	1.5514e-66	2.21668	NK
MLT1H_dup433-chr1	2.23089e-66	2.16457	NK
THE1D-int_dup23-chr21	4.59125e-66	4.22958	NK
MLT1D_dup81-chr17	3.9258e-65	3.83322	NK
MLT1A1_dup377-chr3	5.10001e-65	2.7255	NK
LTR7_dup8-chr17	1.73574e-64	3.25997	NK
MLT1C_dup881-chr1	2.02234e-64	1.17871	NK
MSTA-int_dup63-chr21	8.72282e-64	3.97843	NK
MLT1F-int_dup4-chr10	1.56204e-63	1.58004	NK
LTR22A_dup1-chr21	3.47555e-63	1.15981	NK
MLT1B_dup743-chr1	6.40393e-62	3.79787	NK
LTR108d_Mam_dup2-chr4	1.72752e-61	1.85496	NK
MLT1A0_dup231-chr13	2.29237e-61	1.18025	NK
MER21A_dup50-chr18	7.89253e-61	2.28382	NK
MSTC_dup6-chr12	3.42816e-60	1.3942	NK
MLT1L_dup11-chr17	5.07188e-60	2.61935	NK
MLT1A_dup28-chr15	2.08934e-59	1.15881	NK
THE1A_dup7-chr22	2.9359e-59	2.77497	NK
MLT1K_dup23-chr17	1.17337e-58	2.61311	NK
THE1C_dup344-chr14	1.74537e-58	1.8981	NK
MSTA-int_dup54-chr21	1.09464e-57	3.99076	NK
LTR49_dup67-chrX	1.30963e-57	2.4182	NK
MLT1C-int_dup15-chr1	2.19363e-57	2.24824	NK
MER21C_dup86-chr15	2.87566e-57	1.15849	NK
HERVIP10FH-int_dup12-chr19	3.21934e-57	1.64697	NK
MLT1A0_dup824-chr10	5.09977e-57	3.69046	NK
MLT1A0_dup80-chrY	9.46785e-57	2.3982	NK
MLT1J_dup902-chr1	5.31996e-56	1.45232	NK
MER4B_dup22-chr17	1.34353e-55	1.02905	NK
MER72_dup12-chr10	1.54846e-55	3.20633	NK
LTR87_dup28-chr11	2.76345e-55	2.07158	NK
LTR33_dup442-chr5	2.76417e-55	1.56995	NK
LTR14B_dup19-chr13	4.72059e-55	1.49918	NK
MER65C-chr12	1.71707e-54	1.81424	NK
LTR45_dup7-chr8	3.33875e-54	3.73806	NK
MER41-int_dup15-chr21	1.7608e-53	2.21639	NK
MLT2B4_dup4-chr7	2.58583e-53	3.08713	NK
MLT1F_dup119-chr10	2.80412e-53	1.10239	NK
MSTD-chr18	7.22342e-53	3.02012	NK
MER52A_dup15-chr1	1.45683e-52	1.5298	NK
MLT1H1_dup133-chr1	2.72382e-52	1.81573	NK
MSTA_dup310-chr10	2.92912e-52	1.79858	NK
MER70A_dup14-chr2	3.3875e-52	2.8805	NK
MER34C2_dup3-chr7	2.96139e-51	2.58322	NK
LTR12C_dup26-chr17	4.04573e-51	1.28038	NK
MLT1D_dup544-chr9	4.51292e-51	1.29476	NK
MER21B_dup65-chr14	7.56527e-51	1.05856	NK
MSTA-int_dup48-chr21	2.80008e-50	4.04014	NK
MLT1J_dup581-chr12	5.49822e-50	2.00343	NK
MER41B_dup38-chr15	2.06154e-49	1.01911	NK
MLT1J1_dup365-chr1	3.26339e-49	1.05921	NK
MER41B_dup127-chr1	6.22072e-49	1.13574	NK
MLT2B1_dup3-chr20	1.70293e-48	2.36266	NK
MLT2A2_dup133-chr1	4.9026e-48	1.85573	NK
LTR12C_dup27-chr17	5.49365e-48	1.38521	NK
HERVL74-int_dup1-chr19	6.86238e-48	1.2625	NK
LTR43_dup18-chr5	1.36965e-47	1.96205	NK
LTR78B_dup45-chr12	1.38929e-47	1.21095	NK
MLT1J2_dup234-chr4	4.10345e-47	1.47601	NK
MSTB_dup339-chr6	4.26371e-47	1.26156	NK
MLT1K_dup391-chr1	5.54015e-47	1.75694	NK
LTR5B_dup5-chr19	6.2473e-47	1.03462	NK
MLT1C_dup282-chr1	8.35308e-47	1.55748	NK
THE1B_dup24-chrX	1.05312e-46	1.11791	NK
MER51-int_dup1-chr4	1.29388e-46	1.68433	NK
MSTB_dup127-chr14	1.43479e-46	1.11792	NK
THE1D_dup36-chr6	1.74372e-46	1.2422	NK
MLT1D_dup788-chr6	3.77078e-46	1.59923	NK
MSTD_dup135-chr21	3.91324e-46	1.81977	NK
MLT1B_dup74-chr10	4.77002e-46	1.33664	NK
MER65-int_dup12-chr21	5.90633e-46	3.05973	NK
MLT2D-chr4	2.42451e-45	1.98172	NK
LTR70_dup1-chr4	2.70706e-45	2.60368	NK
MSTA-int_dup46-chr14	7.42948e-45	1.61318	NK
MSTA_dup769-chr4	1.33411e-42	1.14417	NK
LTR16C_dup10-chr12	2.03971e-42	2.8997	NK
HERVIP10B3-int_dup5-chr17	7.5216e-42	1.64927	NK
MLT1G3-int-chr12	3.58549e-41	1.2576	NK
MLT1A0_dup52-chr20	5.04849e-41	3.12807	NK
MER11D_dup8-chr5	3.35377e-39	1.42268	NK
PRIMA4-int_dup5-chr14	6.00822e-39	3.46352	NK
MER41B_dup1-chr4	6.0931e-39	1.815	NK
MER41C_dup38-chr5	8.06778e-38	1.19141	NK
THE1B_dup610-chr1	1.15132e-37	3.37777	NK
MSTA_dup147-chr10	1.23128e-37	1.69564	NK
MSTA-int_dup128-chr13	1.33137e-37	2.34767	NK
MER41D_dup25-chr2	1.61333e-37	1.876	NK
MLT1C_dup289-chr16	1.93713e-37	1.53018	NK
THE1D_dup11-chr7	2.1422e-37	2.86316	NK
MLT1I_dup183-chr5	2.25945e-37	1.44377	NK
LTR16A1_dup63-chr14	4.08871e-37	1.25874	NK
LTR37A_dup59-chr1	5.37735e-37	1.27641	NK
MLT1J_dup188-chr1	5.56234e-37	1.24861	NK
MLT1J-int_dup69-chr1	2.54751e-36	2.1832	NK
MLT1A_dup713-chr2	4.87636e-36	1.55323	NK
MER66-int_dup61-chr1	1.80855e-35	2.12201	NK
MER49_dup33-chr9	1.98595e-35	1.07317	NK
LTR13_dup8-chr22	2.85804e-35	1.07679	NK
MSTD_dup1-chr4	4.2832e-35	2.72862	NK
HERVH-int_dup41-chr20	4.71292e-35	1.15268	NK
MER41E_dup3-chr10	5.4144e-35	1.52216	NK
MLT1B-int_dup6-chr12	1.11195e-34	1.38148	NK
MER57A1_dup17-chr7	3.26404e-34	3.23327	NK
LTR103b_Mam_dup29-chr8	4.19701e-34	2.93371	NK
MLT1J_dup12-chr7	4.64292e-34	1.28455	NK
LTR1_dup5-chr2	1.11063e-33	1.03949	NK
MLT1B_dup81-chr18	1.14975e-33	2.06483	NK
MLT1J_dup57-chr12	1.55217e-33	1.24379	NK
LTR33C_dup9-chr7	5.02613e-33	1.60703	NK
HERVL-int_dup14-chr17	5.08489e-33	1.836	NK
LTR8A_dup25-chr10	8.81966e-33	3.19599	NK
LTR8B_dup3-chr12	2.18837e-32	1.225	NK
ERVL-E-int_dup2-chr19	3.50211e-32	1.12557	NK
MLT1M_dup23-chr4	5.21532e-32	1.91373	NK
LTR8A_dup43-chr6	9.97609e-32	2.22811	NK
MLT1D_dup260-chr22	1.14026e-31	2.21182	NK
MLT2D_dup31-chr3	1.24355e-31	1.03689	NK
LTR19A_dup7-chr11	2.26765e-31	1.41318	NK
THE1D_dup201-chr16	4.00336e-31	1.16637	NK
MLT1A0-int_dup39-chr8	5.60065e-31	1.31466	NK
MLT1H_dup28-chr20	7.00735e-31	1.55735	NK
MER41-int_dup13-chr21	3.11679e-30	2.15991	NK
LTR12C_dup33-chr8	6.62583e-30	2.36285	NK
MLT1A-int-chr10	1.74165e-29	1.20062	NK
MLT1D_dup223-chr7	2.35618e-29	1.37308	NK
MLT1G1-int_dup12-chr2	3.6845e-29	1.16603	NK
MER41-int_dup7-chr17	9.70096e-29	1.46143	NK
MLT1D_dup135-chr16	1.19526e-28	2.0237	NK
MLT1A0_dup218-chr7	2.61811e-28	2.33013	NK
LTR72_dup2-chr1	5.32788e-28	1.38039	NK
LTR7B_dup23-chr19	7.65967e-28	2.39056	NK
MER52C_dup16-chr7	8.20862e-28	2.73214	NK
PrimLTR79_dup1-chr22	1.02627e-27	2.45073	NK
Harlequin-int_dup10-chr7	1.21831e-27	1.15171	NK
MER4D0_dup13-chr6	1.85943e-27	1.255	NK
MLT1C_dup344-chrX	2.5932e-27	1.00415	NK
LTR7B_dup16-chr17	1.05644e-26	2.76191	NK
THE1B_dup281-chr14	1.11854e-26	1.87476	NK
MLT1D_dup1112-chr1	2.14829e-26	1.00019	NK
MLT1A0_dup394-chr15	2.76303e-26	1.71039	NK
MER34A1_dup21-chr8	9.10458e-26	2.60799	NK
THE1C_dup333-chr8	1.04328e-25	3.0609	NK
THE1B-int_dup4-chr4	1.1333e-25	1.95093	NK
LTR12_dup3-chr2	1.27822e-25	3.20098	NK
THE1C_dup184-chr1	1.32759e-25	3.18836	NK
MLT1B_dup253-chr3	1.72413e-25	2.08923	NK
MLT1A0_dup966-chr6	2.38792e-25	1.09689	NK
MLT1C_dup402-chr14	2.39041e-25	2.05441	NK
ERVL-E-int_dup88-chr11	4.20375e-25	1.14291	NK
MER4-int_dup6-chr10	4.87837e-25	2.19047	NK
MER41B_dup143-chr1	5.51544e-25	1.35255	NK
MLT1K_dup110-chr2	9.50704e-25	3.15926	NK
HERV16-int_dup6-chr2	1.05782e-24	3.07993	NK
MSTD_dup5-chrX	1.57306e-24	1.56339	NK
LTR16E1_dup39-chr17	1.62071e-24	2.47856	NK
MER89_dup88-chr1	2.75562e-24	1.03198	NK
HERVIP10FH-int_dup16-chr6	5.15886e-24	2.1426	NK
MER4D_dup9-chr10	5.88403e-24	1.63197	NK
MER9a2_dup11-chr8	9.16651e-24	1.68118	NK
HERVK-int_dup9-chr19	9.28448e-24	2.92247	NK
MER39_dup12-chr6	1.82453e-23	2.15808	NK
MamGypsy2-I_dup35-chr1	2.42561e-23	1.33044	NK
MER49_dup71-chr1	2.42602e-23	1.53607	NK
MLT1K_dup404-chr6	2.75321e-23	1.34016	NK
THE1C_dup15-chr20	5.87268e-23	2.39198	NK
THE1B_dup635-chr5	8.26441e-23	1.02393	NK
MER89_dup1-chrX	8.58433e-23	1.70968	NK
ERVL-E-int_dup448-chr2	1.34026e-22	1.79136	NK
THE1A_dup14-chr17	1.7748e-22	1.29657	NK
MSTA_dup694-chr4	1.92509e-22	1.04169	NK
MER41B_dup17-chr21	3.99851e-22	2.01003	NK
LTR49-int_dup48-chr9	1.35571e-21	1.02084	NK
MLT1J_dup643-chr5	1.96022e-21	1.64983	NK
MER74A_dup1-chr20	2.34924e-21	1.35941	NK
MER4A1_dup70-chr14	5.82176e-21	1.91191	NK
MLT1C_dup618-chr11	1.90491e-20	1.64473	NK
MLT1A_dup159-chr21	2.00308e-20	2.64953	NK
MLT1D_dup244-chr19	2.80543e-20	1.30456	NK
HERVS71-int_dup6-chr4	3.79728e-20	2.21899	NK
MER70A_dup18-chr21	6.38041e-20	2.46328	NK
MSTD_dup133-chr18	9.39908e-20	2.62499	NK
MER21-int_dup11-chr21	1.64271e-19	2.28103	NK
LTR9-chr10	3.70997e-19	1.67869	NK
LTR33_dup201-chr3	7.3235e-19	1.36218	NK
MER61-int_dup1-chr12	7.51156e-19	1.36538	NK
MER34A1_dup5-chr7	1.03636e-18	2.37748	NK
MLT1G3_dup13-chrX	1.06044e-18	1.3035	NK
MER66D-chr14	1.8675e-18	1.05932	NK
LTR81B_dup3-chr9	2.14179e-18	1.53206	NK
MLT1C_dup18-chr11	2.26845e-18	1.09739	NK
MLT1B_dup389-chr21	2.34365e-18	1.96068	NK
LTR12__dup22-chr6	3.74247e-18	2.98391	NK
LTR87_dup14-chr1	4.83725e-18	2.71839	NK
THE1D_dup424-chr3	5.98377e-18	1.64231	NK
LTR12__dup8-chr6	9.69836e-18	1.14048	NK
THE1D-int_dup25-chr17	1.19287e-17	1.52236	NK
HERVL-int_dup21-chr19	2.9887e-17	1.04754	NK
MLT1G1_dup8-chr7	3.57477e-17	1.92088	NK
MER77_dup17-chr20	5.71183e-17	2.81099	NK
MLT1D_dup385-chr19	9.40153e-17	2.70363	NK
Harlequin-int_dup22-chr1	1.00401e-16	2.68725	NK
MLT1H1_dup73-chr9	1.28123e-16	1.85517	NK
MSTA_dup4-chr4	1.73771e-16	1.27988	NK
MSTC_dup60-chr21	2.21355e-16	2.00836	NK
MSTA_dup19-chr9	3.7161e-16	1.33179	NK
MER4B_dup1-chr17	4.88398e-16	2.14635	NK
LTR12C_dup57-chr1	5.52311e-16	1.81773	NK
MER21C_dup68-chr7	1.08113e-15	1.89868	NK
LTR10C_dup28-chr1	2.00443e-15	1.40929	NK
MER68_dup8-chr17	4.29008e-15	1.76022	NK
LTR5B_dup9-chr20	4.4123e-15	1.38586	NK
LTR75_1_dup1-chr11	4.73882e-15	2.26039	NK
MSTC_dup65-chr18	7.37816e-15	1.45197	NK
HERVK14-int_dup11-chr15	1.07968e-14	1.03486	NK
MER57A-int_dup32-chrX	1.15362e-14	1.90868	NK
MLT1A0_dup105-chr15	2.24718e-14	2.05538	NK
LTR57-int_dup2-chr18	3.04044e-14	1.46082	NK
LTR26C_dup4-chr4	3.64976e-14	1.4315	NK
LTR5B_dup33-chr1	4.94767e-14	1.77672	NK
LTR103b_Mam_dup27-chr8	8.06628e-14	2.1949	NK
MLT2B4_dup8-chrX	8.06628e-14	1.44413	NK
MLT1H_dup434-chr1	9.92961e-14	1.96937	NK
LTR49_dup42-chr1	1.19856e-13	1.24051	NK
HERVK-int_dup8-chr4	1.24268e-13	2.63973	NK
MER51A_dup19-chr9	1.72048e-13	2.43851	NK
LTR12C_dup20-chr20	3.42201e-13	2.03174	NK
MLT1I_dup471-chr2	3.79919e-13	1.03628	NK
LTR8B_dup16-chr1	3.83197e-13	1.85838	NK
MLT1H_dup430-chr1	5.93274e-13	1.50484	NK
MER11A_dup36-chr12	5.96354e-13	1.2072	NK
MLT1H1-int_dup25-chr1	6.01671e-13	1.96416	NK
LTR49-int_dup23-chr18	8.46244e-13	1.47715	NK
LTR7_dup80-chr2	8.48949e-13	1.54281	NK
MER92-int_dup84-chr8	9.12201e-13	1.05874	NK
MLT1C_dup313-chr6	1.58922e-12	1.66985	NK
MLT1A1_dup192-chrX	1.80688e-12	1.4704	NK
MLT1B_dup640-chr2	2.03423e-12	1.43234	NK
LTR86A1_dup12-chr17	6.19894e-12	1.16654	NK
LTR82A_dup9-chr13	9.62213e-12	1.5422	NK
MLT1J_dup86-chr1	2.53521e-11	1.62088	NK
MLT1I_dup38-chr8	2.66748e-11	1.04791	NK
LTR12__dup15-chr1	2.7073e-11	1.63475	NK
MLT1A0_dup418-chrX	3.08843e-11	1.42076	NK
MLT1A0_dup204-chr6	3.10487e-11	1.39645	NK
MLT1B-int_dup38-chrX	6.91927e-11	1.51271	NK
MLT1J_dup22-chr8	7.09744e-11	1.61637	NK
MER31B_dup36-chr18	9.35633e-11	1.2216	NK
MLT1B_dup28-chr7	1.01477e-10	1.78456	NK
LTR49-int_dup34-chr6	1.05199e-10	2.00674	NK
LTR24_dup19-chr19	1.22928e-10	1.33476	NK
HERVIP10FH-int_dup1-chr11	1.546e-10	1.23056	NK
THE1B_dup619-chrX	1.58971e-10	1.47681	NK
MSTB_dup394-chr1	1.59665e-10	1.1185	NK
MLT1B_dup530-chr2	1.77347e-10	1.42706	NK
MER31A_dup83-chr1	1.81071e-10	2.46355	NK
MLT1K_dup25-chr17	2.017e-10	2.17536	NK
MER21B_dup66-chr10	3.23784e-10	1.01124	NK
MLT1I_dup317-chr12	3.57504e-10	1.60066	NK
LTR82A_dup8-chr21	4.06455e-10	2.21822	NK
MER4A_dup29-chr7	4.13726e-10	1.48288	NK
MLT1A0_dup1096-chr6	4.22967e-10	2.36151	NK
MLT1C_dup367-chr6	6.529e-10	1.36775	NK
MER21A_dup47-chr3	8.10745e-10	1.34544	NK
MSTB_dup98-chr20	1.18759e-09	1.21844	NK
MLT1F_dup79-chr8	1.72239e-09	1.4783	NK
MLT1E_dup11-chr17	2.04837e-09	1.16509	NK
MER4CL34_dup11-chr7	2.15256e-09	1.59237	NK
MER57B1_dup13-chr16	2.24595e-09	1.95031	NK
MSTB_dup167-chr4	2.3556e-09	1.20244	NK
MER4A1_dup44-chr14	2.38254e-09	1.18079	NK
MER21C_dup173-chr19	2.66701e-09	1.11751	NK
LTR7Y_dup8-chr8	2.72316e-09	1.12175	NK
MLT1N2_dup260-chr4	3.76651e-09	1.55835	NK
MLT1C_dup54-chr8	3.87825e-09	1.6415	NK
HERVL40-int_dup76-chr8	3.89097e-09	1.45471	NK
MER61E_dup13-chrX	3.92454e-09	1.91695	NK
HERVK-int_dup10-chr3	4.02834e-09	1.637	NK
LTR6A_dup1-chr2	7.08388e-09	2.28246	NK
LTR9_dup49-chr2	8.14796e-09	1.27129	NK
LTR48B-chr17	1.06576e-08	1.21633	NK
MER34_dup36-chr7	1.32571e-08	1.00156	NK
THE1A_dup120-chr5	1.38192e-08	1.52811	NK
LTR13_dup8-chr7	1.44995e-08	1.02065	NK
MLT1O_dup75-chr14	1.75488e-08	1.58596	NK
THE1C-int_dup32-chr18	1.87192e-08	1.75276	NK
MLT1K_dup1193-chr5	1.91189e-08	1.35037	NK
MLT1H1_dup59-chr11	1.92426e-08	1.1085	NK
THE1D_dup166-chr2	2.66173e-08	1.23619	NK
LTR85b_dup85-chr2	3.21287e-08	1.21653	NK
LTR16_dup66-chr8	3.9651e-08	1.83342	NK
MLT1A0_dup968-chr3	4.44048e-08	2.15624	NK
MLT1L_dup220-chr3	5.33428e-08	1.17366	NK
MSTD-int_dup9-chr7	7.72381e-08	1.40068	NK
MER68_dup70-chr2	9.75747e-08	1.04858	NK
[truncated: 147 more rows]

## Sheet: Supplementary data 4
Supplementary data 4-Summary Statistics for All eQTLs Identified by TensorQTL Conditional eQTL Analysis.
phenotype_id	variant_id	start_distance	end_distance	pval_nominal	slope	slope_se	pval_perm	pval_beta	rank	herv_snp	celltype
LTR4_dup3-chr1	rs279028	-441058	-441058	1.56795e-07	-0.242929	0.0459786	0.00019998	0.000218929	1	LTR4_dup3-chr1@rs279028	Myeloid
MLT1B_dup195-chr1	rs9438900	-77123	-77123	4.04413e-08	0.107542	0.0194341	0.00089991	0.000191939	1	MLT1B_dup195-chr1@rs9438900	Myeloid
MLT2B3_dup27-chr1	rs72660908	-75668	-75668	5.96721e-28	-0.475199	0.0419996	9.999e-05	4.24922e-22	1	MLT2B3_dup27-chr1@rs72660908	Myeloid
MLT1D_dup245-chr1	rs10914641	16276	16276	5.58946e-09	0.0662989	0.0112714	0.00079992	0.000233906	1	MLT1D_dup245-chr1@rs10914641	Myeloid
LTR5_Hs_dup13-chr1	rs76525960	-526372	-526372	8.95956e-10	0.15029	0.0242838	0.00029997	0.000139741	1	LTR5_Hs_dup13-chr1@rs76525960	Myeloid
THE1A-int_dup17-chr1	rs56350560	613849	613849	1.764e-17	0.0533279	0.00614839	0.00019998	1.91992e-05	1	THE1A-int_dup17-chr1@rs56350560	Myeloid
LTR8_dup68-chr1	rs72919758	-43373	-43373	4.185e-08	0.402028	0.0727326	9.999e-05	0.000146043	1	LTR8_dup68-chr1@rs72919758	Myeloid
MLT2B3_dup65-chr1	rs166642	20441	20441	2.19621e-09	-0.380736	0.0630323	9.999e-05	6.0584e-06	1	MLT2B3_dup65-chr1@rs166642	Myeloid
MER57A-int_dup39-chr1	rs1539610	82314	82314	6.82009e-12	-0.160363	0.0230801	9.999e-05	6.57455e-07	1	MER57A-int_dup39-chr1@rs1539610	Myeloid
MER4D1_dup44-chr1	rs190839897	930496	930496	4.91261e-09	0.0257088	0.00435437	0.00869913	0.000200291	1	MER4D1_dup44-chr1@rs190839897	Myeloid
MER31-int_dup71-chr1	rs111776337	718926	718926	1.79137e-13	0.0917372	0.0122798	9.999e-05	1.05449e-05	1	MER31-int_dup71-chr1@rs111776337	Myeloid
MLT1A0_dup905-chr1	rs12563908	926	926	1.31647e-10	0.0838016	0.0128993	9.999e-05	4.39716e-05	1	MLT1A0_dup905-chr1@rs12563908	Myeloid
MER57F_dup16-chr1	rs11806673	187013	187013	9.17732e-16	0.429663	0.0525482	9.999e-05	2.862e-10	1	MER57F_dup16-chr1@rs11806673	Myeloid
MLT1A1_dup302-chr1	rs235499	88042	88042	1.54958e-15	-0.481739	0.0594096	9.999e-05	2.64307e-11	1	MLT1A1_dup302-chr1@rs235499	Myeloid
MLT1B_dup784-chr1	rs6698987	30059	30059	1.60174e-09	0.348555	0.057206	9.999e-05	8.45996e-06	1	MLT1B_dup784-chr1@rs6698987	Myeloid
MLT1C_dup884-chr1	rs1322646	32480	32480	4.5553e-10	0.135642	0.0215342	9.999e-05	4.22716e-06	1	MLT1C_dup884-chr1@rs1322646	Myeloid
MER4A1_dup157-chr1	rs56354133	2674	2674	6.57067e-10	0.125323	0.0200852	0.00019998	0.00017205	1	MER4A1_dup157-chr1@rs56354133	Myeloid
MER41-int_dup113-chr1	rs67827246	-2172	-2172	9.5071e-10	0.248364	0.0401939	9.999e-05	7.68438e-06	1	MER41-int_dup113-chr1@rs67827246	Myeloid
LTR49-int_dup9-chr10	rs11253504	-2311	-2311	7.97955e-13	0.280012	0.0385689	9.999e-05	2.2258e-08	1	LTR49-int_dup9-chr10@rs11253504	Myeloid
MSTD_dup73-chr10	rs1009002	-524	-524	3.9155e-68	0.959725	0.0507138	9.999e-05	1.81224e-57	1	MSTD_dup73-chr10@rs1009002	Myeloid
LTR17_dup19-chr10	rs7478595	2672	2672	6.99631e-09	-0.117199	0.0200565	0.00029997	9.49991e-05	1	LTR17_dup19-chr10@rs7478595	Myeloid
LTR39_dup69-chr10	rs10885408	18210	18210	4.76222e-08	-0.264751	0.0481012	9.999e-05	7.84935e-05	1	LTR39_dup69-chr10@rs10885408	Myeloid
MSTA_dup2-chr11	rs35409720	678	678	2.12511e-15	0.177773	0.0220352	9.999e-05	1.03702e-09	1	MSTA_dup2-chr11@rs35409720	Myeloid
LTR67B_dup3-chr11	rs187358069	931329	931329	2.60184e-11	0.0722612	0.0107099	0.00059994	0.000159337	1	LTR67B_dup3-chr11@rs187358069	Myeloid
MLT1N2_dup9-chr11	rs476163	3609	3609	1.72873e-09	0.204595	0.0336489	9.999e-05	6.64251e-06	1	MLT1N2_dup9-chr11@rs476163	Myeloid
MER51-int-chr11	rs11023332	82919	82919	1.0299e-08	0.190543	0.0329863	9.999e-05	2.80977e-05	1	MER51-int-chr11@rs11023332	Myeloid
HUERS-P3-int_dup9-chr11	rs11236281	125459	125459	5.76601e-12	0.279706	0.040113	9.999e-05	3.35278e-08	1	HUERS-P3-int_dup9-chr11@rs11236281	Myeloid
MSTD-int_dup20-chr11	rs7120070	-36535	-36535	3.96746e-17	0.218444	0.0254789	9.999e-05	1.57294e-11	1	MSTD-int_dup20-chr11@rs7120070	Myeloid
LTR29_dup23-chr11	rs59781045	201406	201406	4.34203e-18	0.249412	0.0282008	9.999e-05	8.68889e-10	1	LTR29_dup23-chr11@rs59781045	Myeloid
MER89-int_dup2-chr12	rs11050158	-33534	-33534	1.47032e-12	0.154771	0.0215787	9.999e-05	3.92056e-06	1	MER89-int_dup2-chr12@rs11050158	Myeloid
MSTC-int-chr12	rs7962879	-478893	-478893	3.02537e-16	0.11018	0.013245	0.00029997	1.63682e-05	1	MSTC-int-chr12@rs7962879	Myeloid
MLT1A_dup81-chr12	rs2113879	9080	9080	7.80696e-11	-0.349502	0.0531299	9.999e-05	3.39611e-07	1	MLT1A_dup81-chr12@rs2113879	Myeloid
MLT1F1-int_dup9-chr12	rs12320770	707	707	4.69785e-13	0.22442	0.0305944	9.999e-05	1.33582e-06	1	MLT1F1-int_dup9-chr12@rs12320770	Myeloid
MLT1J_dup439-chr12	rs11115415	1422	1422	4.08739e-11	0.132414	0.0198279	9.999e-05	2.38315e-05	1	MLT1J_dup439-chr12@rs11115415	Myeloid
MLT1B_dup392-chr12	rs825979	740552	740552	7.61896e-13	-0.0825639	0.011362	0.00059994	0.000131423	1	MLT1B_dup392-chr12@rs825979	Myeloid
MLT1B_dup587-chr12	rs7305705	4940	4940	1.46349e-19	0.249583	0.0269935	9.999e-05	3.27277e-11	1	MLT1B_dup587-chr12@rs7305705	Myeloid
MER21C_dup65-chr13	rs74060397	-1040	-1040	1.832e-09	0.483931	0.0797168	9.999e-05	6.76771e-06	1	MER21C_dup65-chr13@rs74060397	Myeloid
LTR78B_dup38-chr13	rs7317685	101686	101686	6.1557e-11	-0.168591	0.0254858	9.999e-05	1.44598e-05	1	LTR78B_dup38-chr13@rs7317685	Myeloid
LTR37-int_dup13-chr13	rs9535757	31754	31754	1.16818e-07	-0.288198	0.0539824	0.00029997	0.000138589	1	LTR37-int_dup13-chr13@rs9535757	Myeloid
MLT1F2_dup80-chr13	rs71434913	6582	6582	2.20633e-12	0.12342	0.0173496	0.00089991	0.000212757	1	MLT1F2_dup80-chr13@rs71434913	Myeloid
ERVL-E-int_dup338-chr13	rs3087341	4274	4274	2.42876e-36	0.547467	0.0416962	9.999e-05	1.29861e-27	1	ERVL-E-int_dup338-chr13@rs3087341	Myeloid
THE1B_dup623-chr14	rs111418232	64	64	1.17589e-10	0.204457	0.0313858	9.999e-05	1.02899e-06	1	THE1B_dup623-chr14@rs111418232	Myeloid
MLT1A0-int_dup8-chr15	rs12439909	-21209	-21209	2.25272e-16	-0.212212	0.0253964	9.999e-05	7.22826e-11	1	MLT1A0-int_dup8-chr15@rs12439909	Myeloid
MLT1A_dup28-chr15	rs679829	-3168	-3168	1.84563e-08	0.243212	0.0428642	9.999e-05	7.05629e-05	1	MLT1A_dup28-chr15@rs679829	Myeloid
MER41B_dup38-chr15	rs62019159	-115854	-115854	1.73958e-09	0.296034	0.0486957	9.999e-05	1.02405e-05	1	MER41B_dup38-chr15@rs62019159	Myeloid
LTR15_dup17-chr15	rs8041275	39598	39598	1.70332e-19	0.200501	0.0217265	9.999e-05	3.44162e-12	1	LTR15_dup17-chr15@rs8041275	Myeloid
MLT1F1_dup43-chr15	rs12902628	949	949	9.11825e-13	0.219134	0.030263	9.999e-05	3.57763e-08	1	MLT1F1_dup43-chr15@rs12902628	Myeloid
HERVK14-int_dup11-chr15	rs4886779	-69423	-69423	1.03386e-23	0.350411	0.033987	9.999e-05	1.2309e-17	1	HERVK14-int_dup11-chr15@rs4886779	Myeloid
MLT1C_dup306-chr15	rs28479644	627	627	1.29676e-10	-0.141306	0.0217429	0.00019998	2.55886e-06	1	MLT1C_dup306-chr15@rs28479644	Myeloid
LTR10D_dup3-chr15	rs67381509	15432	15432	1.3402e-11	0.256366	0.03744	9.999e-05	1.57685e-06	1	LTR10D_dup3-chr15@rs67381509	Myeloid
THE1B_dup199-chr16	rs7200798	-11292	-11292	6.55851e-106	1.18193	0.0474942	9.999e-05	1.38599e-93	1	THE1B_dup199-chr16@rs7200798	Myeloid
HERV35I-int_dup17-chr16	rs7498831	70364	70364	1.95298e-09	-0.269697	0.0445048	0.00019998	3.06683e-06	1	HERV35I-int_dup17-chr16@rs7498831	Myeloid
THE1A-chr17	rs35722835	32965	32965	7.60781e-17	-0.472038	0.0555817	9.999e-05	1.65977e-12	1	THE1A-chr17@rs35722835	Myeloid
THE1A-chr17	rs9894388	28462	28462	2.38785e-11	-0.476612	0.0705018	9.999e-05	1.43325e-07	2	THE1A-chr17@rs9894388	Myeloid
MLT1L_dup11-chr17	rs8081978	-1401	-1401	1.51109e-12	-0.154104	0.0214976	9.999e-05	1.27923e-07	1	MLT1L_dup11-chr17@rs8081978	Myeloid
LTR37A_dup1-chr17	rs58625333	15186	15186	2.41708e-12	0.234762	0.0330631	9.999e-05	9.25154e-08	1	LTR37A_dup1-chr17@rs58625333	Myeloid
THE1C_dup10-chr17	rs35451246	-49105	-49105	3.00388e-17	0.393538	0.045718	9.999e-05	5.86646e-13	1	THE1C_dup10-chr17@rs35451246	Myeloid
LTR7C_dup10-chr17	rs9797112	392437	392437	2.46136e-09	0.0807508	0.0134111	0.00039996	0.000169837	1	LTR7C_dup10-chr17@rs9797112	Myeloid
HERVK13-int_dup11-chr17	rs8176190	-269862	-269862	6.22816e-10	0.212685	0.0340391	9.999e-05	5.24572e-06	1	HERVK13-int_dup11-chr17@rs8176190	Myeloid
PRIMA41-int_dup6-chr17	rs79555595	-30747	-30747	1.72422e-09	0.213914	0.035179	9.999e-05	8.06513e-06	1	PRIMA41-int_dup6-chr17@rs79555595	Myeloid
PRIMA41-int_dup8-chr17	rs11654307	7851	7851	1.01675e-32	0.655038	0.052955	9.999e-05	9.67362e-26	1	PRIMA41-int_dup8-chr17@rs11654307	Myeloid
MLT1A_dup86-chr17	rs2696531	37778	37778	2.8086e-38	0.438565	0.0324281	9.999e-05	4.21892e-29	1	MLT1A_dup86-chr17@rs2696531	Myeloid
THE1A_dup26-chr17	rs117355256	-415000	-415000	2.23571e-12	0.0977285	0.0137418	0.00039996	3.06819e-05	1	THE1A_dup26-chr17@rs117355256	Myeloid
MER21-int_dup2-chr18	rs579596	54181	54181	4.21013e-26	0.53329	0.0489924	9.999e-05	1.71126e-20	1	MER21-int_dup2-chr18@rs579596	Myeloid
ERV3-16A3_I-int_dup165-chr18	rs9960710	340	340	3.52967e-13	0.107277	0.0145447	0.00029997	1.52772e-05	1	ERV3-16A3_I-int_dup165-chr18@rs9960710	Myeloid
ERVL-E-int_dup3-chr19	rs2112529	-2534	-2534	3.08575e-42	-0.526821	0.0368215	9.999e-05	8.22228e-35	1	ERVL-E-int_dup3-chr19@rs2112529	Myeloid
MER41A_dup45-chr19	rs35994743	82248	82248	2.95818e-08	-0.213862	0.038258	9.999e-05	5.33795e-05	1	MER41A_dup45-chr19@rs35994743	Myeloid
MER57E3_dup80-chr19	rs7248097	53299	53299	5.17189e-09	-0.105014	0.017813	0.00029997	6.4173e-05	1	MER57E3_dup80-chr19@rs7248097	Myeloid
LTR3A_dup15-chr19	rs61641512	-4936	-4936	1.47948e-09	0.246792	0.0404169	9.999e-05	3.49404e-05	1	LTR3A_dup15-chr19@rs61641512	Myeloid
LTR7C_dup21-chr19	rs639767	9895	9895	3.02314e-09	0.234143	0.0391113	9.999e-05	1.56276e-05	1	LTR7C_dup21-chr19@rs639767	Myeloid
MER4E1_dup16-chr19	rs76201701	-2412	-2412	7.29894e-13	0.218982	0.0301099	9.999e-05	3.20212e-06	1	MER4E1_dup16-chr19@rs76201701	Myeloid
MLT1A0_dup235-chr19	rs17273120	6468	6468	2.42494e-14	-0.461013	0.0595262	9.999e-05	3.4864e-10	1	MLT1A0_dup235-chr19@rs17273120	Myeloid
MLT1A1_dup64-chr2	rs17005524	-739149	-739149	1.24699e-13	0.0841283	0.011186	0.00019998	4.16768e-05	1	MLT1A1_dup64-chr2@rs17005524	Myeloid
MLT1A0_dup245-chr2	rs4952097	-55494	-55494	3.14957e-12	-0.326489	0.046233	9.999e-05	1.9202e-08	1	MLT1A0_dup245-chr2@rs4952097	Myeloid
ERVL-E-int_dup83-chr2	rs176411	31719	31719	1.3015e-08	0.154017	0.0268531	0.00019998	9.6838e-05	1	ERVL-E-int_dup83-chr2@rs176411	Myeloid
MLT1O_dup89-chr2	rs11676770	2107	2107	2.77247e-12	0.219089	0.0309428	9.999e-05	4.51877e-07	1	MLT1O_dup89-chr2@rs11676770	Myeloid
MSTA_dup404-chr2	rs7594244	264033	264033	9.31924e-13	0.0875387	0.0120945	0.00029997	0.000204516	1	MSTA_dup404-chr2@rs7594244	Myeloid
LTR1C1_dup2-chr2	rs12366	6031	6031	5.07777e-20	0.181059	0.019326	9.999e-05	2.02453e-13	1	LTR1C1_dup2-chr2@rs12366	Myeloid
THE1A-int_dup47-chr2	rs6547634	-28734	-28734	1.50144e-09	0.232253	0.0380511	9.999e-05	5.98878e-06	1	THE1A-int_dup47-chr2@rs6547634	Myeloid
MLT2C2_dup33-chr2	rs12328100	-111359	-111359	8.8331e-25	-0.367197	0.034739	9.999e-05	9.86724e-19	1	MLT2C2_dup33-chr2@rs12328100	Myeloid
ERV24B_Prim-int_dup6-chr2	rs139144024	-373085	-373085	2.10404e-10	0.0709809	0.0110518	0.00089991	0.000100677	1	ERV24B_Prim-int_dup6-chr2@rs139144024	Myeloid
THE1B_dup658-chr2	rs12151660	-149497	-149497	1.03224e-10	0.134699	0.0206128	0.00019998	1.69795e-05	1	THE1B_dup658-chr2@rs12151660	Myeloid
ERV3-16A3_I-int_dup243-chr2	rs4508545	-6065	-6065	5.36078e-11	0.399579	0.0602097	9.999e-05	1.62566e-07	1	ERV3-16A3_I-int_dup243-chr2@rs4508545	Myeloid
MER57D_dup2-chr20	rs7266341	-7569	-7569	2.13559e-39	-0.472633	0.034377	9.999e-05	6.84872e-31	1	MER57D_dup2-chr20@rs7266341	Myeloid
MLT1D_dup334-chr20	rs6019406	-8285	-8285	5.75248e-14	0.225836	0.0296087	9.999e-05	2.96906e-09	1	MLT1D_dup334-chr20@rs6019406	Myeloid
MER66D_dup8-chr20	rs4811072	-689	-689	1.69848e-12	-0.215444	0.0301255	9.999e-05	9.57708e-08	1	MER66D_dup8-chr20@rs4811072	Myeloid
LTR40a_dup14-chr20	rs144286556	565701	565701	7.77237e-15	0.0461176	0.00583985	0.00039996	0.000164282	1	LTR40a_dup14-chr20@rs144286556	Myeloid
MER50_dup1-chr21	rs16990041	49286	49286	2.24366e-12	0.105331	0.014812	0.00049995	2.53055e-05	1	MER50_dup1-chr21@rs16990041	Myeloid
THE1C_dup121-chr21	rs2018956	566	566	2.51788e-09	0.203019	0.0337386	9.999e-05	6.51858e-06	1	THE1C_dup121-chr21@rs2018956	Myeloid
MER11A_dup10-chr21	rs35962930	-10090	-10090	2.26106e-13	0.18713	0.0251583	9.999e-05	1.65493e-08	1	MER11A_dup10-chr21@rs35962930	Myeloid
MLT1E2_dup11-chr22	rs5751771	25451	25451	4.37618e-17	0.304374	0.035552	9.999e-05	2.25072e-12	1	MLT1E2_dup11-chr22@rs5751771	Myeloid
MER21C_dup39-chr22	rs5750961	47683	47683	9.13521e-09	-0.234159	0.0403911	9.999e-05	1.5512e-05	1	MER21C_dup39-chr22@rs5750961	Myeloid
MER95_dup6-chr22	rs739248	135355	135355	3.68874e-13	-0.238253	0.0323298	9.999e-05	2.17896e-08	1	MER95_dup6-chr22@rs739248	Myeloid
THE1D_dup87-chr22	rs739243	84640	84640	8.69788e-13	-0.301644	0.041619	9.999e-05	1.40408e-08	1	THE1D_dup87-chr22@rs739243	Myeloid
MLT1J_dup83-chr3	rs78343351	134241	134241	3.06453e-12	-0.34259	0.0484855	9.999e-05	2.58237e-08	1	MLT1J_dup83-chr3@rs78343351	Myeloid
LOR1-int_dup9-chr3	rs59865404	18211	18211	1.92912e-19	0.396722	0.0430571	9.999e-05	3.34743e-13	1	LOR1-int_dup9-chr3@rs59865404	Myeloid
LTR56_dup19-chr3	rs751625	1629	1629	1.35556e-09	0.108496	0.0177262	0.00039996	0.000153907	1	LTR56_dup19-chr3@rs751625	Myeloid
MLT1D_dup393-chr3	rs1864896	14212	14212	1.59234e-26	-0.380533	0.0346432	9.999e-05	2.19311e-20	1	MLT1D_dup393-chr3@rs1864896	Myeloid
MLT1C_dup356-chr3	rs11719454	-315	-315	9.72171e-20	-0.25877	0.0278439	9.999e-05	6.98036e-14	1	MLT1C_dup356-chr3@rs11719454	Myeloid
MER41C_dup19-chr3	rs6791064	-9833	-9833	1.79587e-21	-0.561812	0.0576364	9.999e-05	1.51007e-16	1	MER41C_dup19-chr3@rs6791064	Myeloid
LTR70_dup3-chr4	rs61794992	78221	78221	4.16503e-09	0.0931833	0.0157078	0.00029997	6.16755e-05	1	LTR70_dup3-chr4@rs61794992	Myeloid
HERVL-int_dup18-chr4	rs12649308	-6738	-6738	8.2551e-21	-0.258537	0.0269981	9.999e-05	4.50079e-15	1	HERVL-int_dup18-chr4@rs12649308	Myeloid
ERV24_Prim-int_dup5-chr4	rs13108845	-30246	-30246	1.39952e-11	-0.121778	0.0178016	9.999e-05	5.11556e-06	1	ERV24_Prim-int_dup5-chr4@rs13108845	Myeloid
MER41-int_dup26-chr4	rs11736965	-22533	-22533	8.74454e-10	0.213003	0.0343949	9.999e-05	4.85763e-06	1	MER41-int_dup26-chr4@rs11736965	Myeloid
LTR7B_dup21-chr4	rs11731367	-14548	-14548	1.72807e-10	0.332196	0.0514734	9.999e-05	7.45438e-07	1	LTR7B_dup21-chr4@rs11731367	Myeloid
MER65-int_dup75-chr4	rs11940509	-64213	-64213	3.82214e-12	0.350633	0.049852	9.999e-05	2.86664e-08	1	MER65-int_dup75-chr4@rs11940509	Myeloid
MLT1A0_dup1222-chr4	rs13146326	-36999	-36999	3.848e-08	0.276724	0.0499262	9.999e-05	3.89994e-05	1	MLT1A0_dup1222-chr4@rs13146326	Myeloid
MER34B-int_dup16-chr4	rs74341183	-22	-22	5.13755e-10	0.463606	0.0738288	9.999e-05	1.47918e-06	1	MER34B-int_dup16-chr4@rs74341183	Myeloid
MLT1A0_dup296-chr5	rs78438205	338272	338272	4.10879e-11	0.189073	0.0283154	9.999e-05	5.79306e-06	1	MLT1A0_dup296-chr5@rs78438205	Myeloid
LTR47B4-chr5	rs116763277	132615	132615	2.20958e-14	0.0921325	0.0118769	0.00019998	3.03135e-06	1	LTR47B4-chr5@rs116763277	Myeloid
LTR12E_dup9-chr5	rs13168712	982946	982946	1.56453e-16	-0.22391	0.0266494	9.999e-05	2.96088e-14	1	LTR12E_dup9-chr5@rs13168712	Myeloid
MER4D1_dup36-chr5	rs254414	3405	3405	7.17098e-11	0.144415	0.0219095	9.999e-05	2.4676e-06	1	MER4D1_dup36-chr5@rs254414	Myeloid
MER52D_dup18-chr5	rs3733893	-21528	-21528	1.50781e-20	0.319877	0.033644	9.999e-05	1.99266e-15	1	MER52D_dup18-chr5@rs3733893	Myeloid
LTR86B1_dup11-chr5	rs76849192	-58172	-58172	3.41037e-14	0.214869	0.0279103	9.999e-05	1.42117e-07	1	LTR86B1_dup11-chr5@rs76849192	Myeloid
LTR78_dup190-chr5	rs17629683	-611209	-611209	3.00122e-10	0.126824	0.0199222	0.00029997	0.000135828	1	LTR78_dup190-chr5@rs17629683	Myeloid
THE1C_dup481-chr5	rs10065099	-1435	-1435	1.83674e-09	0.140645	0.0231697	9.999e-05	4.5932e-05	1	THE1C_dup481-chr5@rs10065099	Myeloid
ERVL-E-int_dup484-chr5	rs6860806	13686	13686	4.89894e-38	-0.556176	0.0412732	9.999e-05	3.77028e-30	1	ERVL-E-int_dup484-chr5@rs6860806	Myeloid
MSTA_dup1042-chr5	rs6596149	-206088	-206088	3.75519e-18	-0.048672	0.00549243	9.999e-05	8.25234e-06	1	MSTA_dup1042-chr5@rs6596149	Myeloid
MLT1C_dup1156-chr5	rs72815470	-923011	-923011	4.03641e-13	0.0653126	0.00887792	0.00069993	0.000130934	1	MLT1C_dup1156-chr5@rs72815470	Myeloid
MER51B_dup3-chr6	rs9368701	6159	6159	3.16116e-29	-0.443241	0.0381984	9.999e-05	2.29807e-22	1	MER51B_dup3-chr6@rs9368701	Myeloid
MLT1J_dup96-chr6	rs7739370	127698	127698	2.20528e-13	0.0722483	0.0097087	0.00039996	0.00011956	1	MLT1J_dup96-chr6@rs7739370	Myeloid
THE1D_dup36-chr6	rs72836347	-11545	-11545	1.17549e-21	0.466242	0.0476014	9.999e-05	2.89184e-16	1	THE1D_dup36-chr6@rs72836347	Myeloid
MLT1E3_dup38-chr6	rs11754620	215325	215325	1.03094e-18	0.1132	0.0125549	9.999e-05	6.88164e-09	1	MLT1E3_dup38-chr6@rs11754620	Myeloid
MLT1F1_dup38-chr6	rs73725950	181896	181896	1.38041e-19	0.200414	0.0216596	9.999e-05	4.61569e-10	1	MLT1F1_dup38-chr6@rs73725950	Myeloid
MLT1E3_dup46-chr6	rs9260052	-14031	-14031	3.22773e-11	0.176332	0.026262	9.999e-05	6.51297e-06	1	MLT1E3_dup46-chr6@rs9260052	Myeloid
LTR9_dup12-chr6	rs28807128	-27326	-27326	1.03369e-11	0.456774	0.0663313	9.999e-05	3.00152e-07	1	LTR9_dup12-chr6@rs28807128	Myeloid
MER11C_dup11-chr6	rs9274639	12622	12622	7.62941e-51	-1.174	0.0737212	9.999e-05	2.71102e-40	1	MER11C_dup11-chr6@rs9274639	Myeloid
MER11C_dup11-chr6	rs9274662	12970	12970	2.00818e-19	-0.617207	0.0670195	9.999e-05	4.97646e-14	2	MER11C_dup11-chr6@rs9274662	Myeloid
LTR5_Hs_dup10-chr6	rs28414125	2072	2072	1.749e-32	0.469555	0.038116	9.999e-05	1.52148e-22	1	LTR5_Hs_dup10-chr6@rs28414125	Myeloid
MER31B_dup50-chr6	rs13218318	265469	265469	2.42872e-12	0.069927	0.00984927	0.00069993	0.000187685	1	MER31B_dup50-chr6@rs13218318	Myeloid
LTR8_dup148-chr6	rs3805765	18445	18445	3.09824e-42	0.553969	0.0387199	9.999e-05	1.53902e-29	1	LTR8_dup148-chr6@rs3805765	Myeloid
MER77_dup9-chr7	rs62453613	-3444	-3444	4.8622e-14	0.164168	0.021459	9.999e-05	1.74446e-07	1	MER77_dup9-chr7@rs62453613	Myeloid
THE1B-int_dup25-chr7	rs11489282	6564	6564	6.33999e-26	0.288781	0.0266324	9.999e-05	9.27699e-17	1	THE1B-int_dup25-chr7@rs11489282	Myeloid
MER4-int_dup15-chr7	rs12533961	2091	2091	5.92083e-28	0.539123	0.0476461	9.999e-05	4.1962e-22	1	MER4-int_dup15-chr7@rs12533961	Myeloid
MER4B-int_dup12-chr7	rs10262952	-6288	-6288	7.73575e-11	-0.287742	0.0437318	9.999e-05	3.67057e-07	1	MER4B-int_dup12-chr7@rs10262952	Myeloid
LTR8_dup48-chr7	rs1195	71189	71189	1.24343e-08	-0.351757	0.0612441	0.00019998	2.59023e-05	1	LTR8_dup48-chr7@rs1195	Myeloid
MLT1B_dup260-chr7	rs1027926	465	465	4.34481e-21	-0.299263	0.0310165	9.999e-05	3.37157e-15	1	MLT1B_dup260-chr7@rs1027926	Myeloid
MER31A_dup33-chr7	rs113918352	94593	94593	7.62297e-10	0.353664	0.056902	9.999e-05	7.01337e-06	1	MER31A_dup33-chr7@rs113918352	Myeloid
LTR86A2_dup12-chr7	rs117834624	-992660	-992660	1.25706e-12	0.0315146	0.0043801	0.0009999	0.000199183	1	LTR86A2_dup12-chr7@rs117834624	Myeloid
LTR86B2_dup11-chr7	rs7790321	6394	6394	1.65672e-08	0.30189	0.0530274	9.999e-05	3.04233e-05	1	LTR86B2_dup11-chr7@rs7790321	Myeloid
MER34_dup69-chr7	rs7803700	1889	1889	1.52578e-15	-0.348294	0.0429421	9.999e-05	3.57953e-11	1	MER34_dup69-chr7@rs7803700	Myeloid
MER31-int_dup51-chr7	rs4554383	-6083	-6083	1.19e-12	-0.152581	0.0211835	9.999e-05	4.98209e-08	1	MER31-int_dup51-chr7@rs4554383	Myeloid
MSTC_dup1-chr8	rs1703941	60279	60279	4.91125e-24	-0.534567	0.0514519	9.999e-05	2.90755e-16	1	MSTC_dup1-chr8@rs1703941	Myeloid
MSTC_dup1-chr8	rs336417	-12680	-12680	7.79373e-11	0.262468	0.0398972	9.999e-05	3.14787e-06	2	MSTC_dup1-chr8@rs336417	Myeloid
MER66B_dup28-chr8	rs1193323	-660	-660	5.29755e-09	0.143756	0.0244016	0.00019998	0.000106356	1	MER66B_dup28-chr8@rs1193323	Myeloid
PABL_A-int_dup3-chr8	rs111370514	1199	1199	4.26638e-37	0.494184	0.0371997	9.999e-05	2.1018e-29	1	PABL_A-int_dup3-chr8@rs111370514	Myeloid
LTR16B1_dup32-chr8	rs28655196	-10171	-10171	5.583e-09	-0.169267	0.0287759	0.00019998	1.54867e-05	1	LTR16B1_dup32-chr8@rs28655196	Myeloid
MLT1J_dup639-chr8	rs10101025	27848	27848	8.76553e-15	0.0857514	0.0108807	9.999e-05	8.79051e-07	1	MLT1J_dup639-chr8@rs10101025	Myeloid
MSTC_dup122-chr8	rs16904187	-5022	-5022	7.48541e-09	-0.491444	0.0842699	9.999e-05	3.10677e-05	1	MSTC_dup122-chr8@rs16904187	Myeloid
MER90a-chr9	rs59967511	-19478	-19478	4.05257e-13	0.354678	0.0482149	9.999e-05	7.22765e-09	1	MER90a-chr9@rs59967511	Myeloid
MSTA-int_dup129-chr9	rs118106267	-600984	-600984	0.000175042	0.0295548	0.00784503	0.0069993	0.000214549	1	MSTA-int_dup129-chr9@rs118106267	Myeloid
LTR85a_dup42-chr9	rs2310125	-3577	-3577	2.92228e-09	0.173272	0.0289157	9.999e-05	1.34118e-05	1	LTR85a_dup42-chr9@rs2310125	Myeloid
MER41A_dup42-chr9	rs35663142	-5796	-5796	2.51913e-12	0.130619	0.0184116	9.999e-05	1.04214e-06	1	MER41A_dup42-chr9@rs35663142	Myeloid
LTR61_dup1-chr9	rs113475155	635607	635607	4.8701e-16	0.0498487	0.00603648	0.00089991	2.25489e-05	1	LTR61_dup1-chr9@rs113475155	Myeloid
MER4D_dup50-chr9	rs7858642	9373	9373	2.47686e-09	-0.411382	0.0683342	9.999e-05	3.56776e-06	1	MER4D_dup50-chr9@rs7858642	Myeloid
MLT2B3_dup111-chr9	rs113242965	23518	23518	1.11939e-09	0.162174	0.02636	0.00029997	0.000151528	1	MLT2B3_dup111-chr9@rs113242965	Myeloid
MLT1B_dup644-chr9	rs55646136	-44468	-44468	8.11741e-10	0.222868	0.0359172	0.00019998	1.3616e-05	1	MLT1B_dup644-chr9@rs55646136	Myeloid
MLT1J_dup86-chr1	rs12031023	-40753	-40753	1.97017e-23	-0.246815	0.0241003	9.999e-05	9.16191e-17	1	MLT1J_dup86-chr1@rs12031023	Bcells
MLT1B_dup196-chr1	rs72660961	160695	160695	1.98678e-09	-0.135094	0.0223034	9.999e-05	1.31315e-05	1	MLT1B_dup196-chr1@rs72660961	Bcells
MLT2B3_dup27-chr1	rs72660908	-75668	-75668	7.90759e-27	-0.400657	0.0362412	9.999e-05	1.37733e-21	1	MLT2B3_dup27-chr1@rs72660908	Bcells
MLT1A_dup67-chr1	rs4366307	-16491	-16491	1.01331e-07	0.189975	0.0354084	9.999e-05	0.000128854	1	MLT1A_dup67-chr1@rs4366307	Bcells
LTR8_dup68-chr1	rs72919758	-43373	-43373	1.37866e-23	0.416082	0.0404761	9.999e-05	1.20369e-15	1	LTR8_dup68-chr1@rs72919758	Bcells
LTR8_dup68-chr1	rs12136917	-34206	-34206	2.99056e-09	0.147527	0.0246351	0.00029997	4.43803e-05	2	LTR8_dup68-chr1@rs12136917	Bcells
LTR49-int_dup42-chr1	rs2985809	-104742	-104742	1.99215e-12	-0.514443	0.0721672	9.999e-05	1.34271e-08	1	LTR49-int_dup42-chr1@rs2985809	Bcells
MLT2B3_dup65-chr1	rs12068468	-24122	-24122	2.46022e-13	0.532107	0.0716516	9.999e-05	1.55024e-09	1	MLT2B3_dup65-chr1@rs12068468	Bcells
MLT1K_dup611-chr1	rs2430284	157754	157754	2.93342e-08	-0.231174	0.0413439	0.00029997	7.15159e-05	1	MLT1K_dup611-chr1@rs2430284	Bcells
MER57A-int_dup39-chr1	rs10747336	22849	22849	1.05017e-20	-0.374084	0.039176	9.999e-05	1.36123e-15	1	MER57A-int_dup39-chr1@rs10747336	Bcells
MSTA_dup486-chr1	rs10157783	131818	131818	2.67725e-79	-0.548091	0.026415	9.999e-05	1.0803e-24	1	MSTA_dup486-chr1@rs10157783	Bcells
MSTA_dup486-chr1	rs7536560	108101	108101	9.32928e-62	0.547307	0.0306629	9.999e-05	5.66761e-31	2	MSTA_dup486-chr1@rs7536560	Bcells
THE1D-int_dup78-chr1	rs9727445	619	619	3.51979e-08	0.195292	0.0351324	9.999e-05	6.48199e-05	1	THE1D-int_dup78-chr1@rs9727445	Bcells
LTR16D_dup47-chr1	rs601063	-1405	-1405	4.15991e-13	-0.201773	0.0274428	9.999e-05	2.00697e-07	1	LTR16D_dup47-chr1@rs601063	Bcells
LTR8_dup108-chr1	rs4084434	-245	-245	2.20492e-30	-0.441247	0.0372006	9.999e-05	3.45824e-24	1	LTR8_dup108-chr1@rs4084434	Bcells
MLT2A1_dup134-chr1	rs12126927	-32112	-32112	5.67281e-10	0.257906	0.0411765	9.999e-05	2.19718e-06	1	MLT2A1_dup134-chr1@rs12126927	Bcells
THE1D_dup450-chr1	rs9424915	-178133	-178133	7.32701e-09	-0.14275	0.0244625	9.999e-05	6.2153e-06	1	THE1D_dup450-chr1@rs9424915	Bcells
MLT1L_dup523-chr1	rs12121021	3265	3265	6.23532e-27	0.254809	0.0229987	9.999e-05	8.96133e-20	1	MLT1L_dup523-chr1@rs12121021	Bcells
ERV3-16A3_I-int_dup277-chr1	rs11584355	-3294	-3294	5.56939e-14	0.191457	0.0250869	9.999e-05	1.42232e-09	1	ERV3-16A3_I-int_dup277-chr1@rs11584355	Bcells
LTR26C_dup14-chr1	rs541655	-74151	-74151	2.57277e-33	-0.511771	0.0409492	9.999e-05	9.12766e-27	1	LTR26C_dup14-chr1@rs541655	Bcells
LTR26C_dup14-chr1	rs12143260	-35306	-35306	4.24429e-16	-0.560921	0.0677797	9.999e-05	8.30142e-12	2	LTR26C_dup14-chr1@rs12143260	Bcells
ERVL-B4-int_dup188-chr1	rs17346300	-396505	-396505	1.40217e-08	0.127177	0.0222242	0.0009999	0.000422744	1	ERVL-B4-int_dup188-chr1@rs17346300	Bcells
MLT1A1_dup302-chr1	rs6697306	15643	15643	2.38523e-53	-0.761352	0.0464912	9.999e-05	7.48641e-44	1	MLT1A1_dup302-chr1@rs6697306	Bcells
MER34A_dup73-chr1	rs17361990	-44901	-44901	6.83815e-11	-0.472226	0.0715621	9.999e-05	2.89588e-07	1	MER34A_dup73-chr1@rs17361990	Bcells
MLT1C_dup884-chr1	rs12025737	-823	-823	1.54444e-16	0.185611	0.0220869	9.999e-05	1.40224e-11	1	MLT1C_dup884-chr1@rs12025737	Bcells
Harlequin-int_dup62-chr1	rs28616647	-1663	-1663	1.26178e-07	-0.218549	0.0410471	0.00039996	0.000249682	1	Harlequin-int_dup62-chr1@rs28616647	Bcells
MER11A_dup67-chr1	rs6692337	-105391	-105391	9.93192e-13	-0.19416	0.0268593	9.999e-05	1.67632e-08	1	MER11A_dup67-chr1@rs6692337	Bcells
LTR82B_dup33-chr1	rs2474635	-26179	-26179	9.33414e-10	-0.150795	0.024392	9.999e-05	1.09051e-05	1	LTR82B_dup33-chr1@rs2474635	Bcells
MLT1D_dup1282-chr1	rs562495324	713784	713784	8.69249e-09	0.101407	0.0174662	0.00029997	0.00048278	1	MLT1D_dup1282-chr1@rs562495324	Bcells
THE1B_dup1402-chr1	rs12563492	584666	584666	1.93383e-08	0.207816	0.0366794	0.00059994	0.000194129	1	THE1B_dup1402-chr1@rs12563492	Bcells
MER41-int_dup109-chr1	rs113623234	-489	-489	5.2336e-12	0.164194	0.023499	9.999e-05	5.48912e-07	1	MER41-int_dup109-chr1@rs113623234	Bcells
LTR49-int_dup9-chr10	rs11253530	35372	35372	1.202e-34	0.518369	0.0405667	9.999e-05	2.36093e-28	1	LTR49-int_dup9-chr10@rs11253530	Bcells
MLT1C_dup11-chr10	rs76637982	-741568	-741568	7.83702e-13	0.0709982	0.00977583	0.00019998	0.000127145	1	MLT1C_dup11-chr10@rs76637982	Bcells
MSTD_dup23-chr10	rs56407448	5744	5744	4.27082e-16	0.45784	0.0553302	9.999e-05	1.36132e-11	1	MSTD_dup23-chr10@rs56407448	Bcells
HERVL-int_dup11-chr10	rs7075806	-15637	-15637	1.66049e-11	0.264207	0.0387676	9.999e-05	7.71998e-08	1	HERVL-int_dup11-chr10@rs7075806	Bcells
MLT1F-int_dup4-chr10	rs17230256	-14569	-14569	2.92315e-12	0.285781	0.0404061	9.999e-05	3.48768e-08	1	MLT1F-int_dup4-chr10@rs17230256	Bcells
MSTD_dup73-chr10	rs1009002	-524	-524	2.33787e-121	1.17494	0.0431757	9.999e-05	1.08912e-103	1	MSTD_dup73-chr10@rs1009002	Bcells
LTR2B_dup6-chr10	rs55746511	10245	10245	1.15052e-16	0.169389	0.0200681	9.999e-05	8.09181e-10	1	LTR2B_dup6-chr10@rs55746511	Bcells
LTR65_dup20-chr10	rs11815672	83785	83785	1.62308e-11	0.0942225	0.0138185	9.999e-05	2.04246e-06	1	LTR65_dup20-chr10@rs11815672	Bcells
MLT1F_dup119-chr10	rs772014	15249	15249	6.92744e-22	0.427107	0.0433453	9.999e-05	2.59879e-16	1	MLT1F_dup119-chr10@rs772014	Bcells
MLT1F_dup119-chr10	rs10786663	17303	17303	2.81249e-13	0.380614	0.051381	9.999e-05	3.16722e-09	2	MLT1F_dup119-chr10@rs10786663	Bcells
MLT1C_dup451-chr10	rs7920727	-1067	-1067	4.43561e-12	-0.232341	0.0331365	9.999e-05	4.1672e-08	1	MLT1C_dup451-chr10@rs7920727	Bcells
MLT1B_dup752-chr10	rs2245170	1224	1224	3.62892e-13	-0.0965515	0.0130975	9.999e-05	2.72453e-07	1	MLT1B_dup752-chr10@rs2245170	Bcells
MSTA_dup2-chr11	rs35409720	678	678	8.23829e-17	0.137792	0.0162441	9.999e-05	2.43127e-10	1	MSTA_dup2-chr11@rs35409720	Bcells
MSTA-int_dup8-chr11	rs11041377	49	49	1.1223e-18	-0.298405	0.0331329	9.999e-05	6.33368e-14	1	MSTA-int_dup8-chr11@rs11041377	Bcells
MLT1N2_dup9-chr11	rs397250	746	746	1.64752e-24	0.384993	0.0366495	9.999e-05	2.55423e-18	1	MLT1N2_dup9-chr11@rs397250	Bcells
MLT1E2_dup15-chr11	rs4909942	-30249	-30249	2.06122e-08	0.326989	0.0578288	0.00019998	6.32627e-05	1	MLT1E2_dup15-chr11@rs4909942	Bcells
LTR54_dup3-chr11	rs2915408	-30468	-30468	1.97759e-08	-0.315506	0.0557256	9.999e-05	3.51899e-05	1	LTR54_dup3-chr11@rs2915408	Bcells
LTR8A_dup26-chr11	rs34814128	123543	123543	3.83783e-15	0.162443	0.0203301	9.999e-05	5.13613e-09	1	LTR8A_dup26-chr11@rs34814128	Bcells
MLT1A1_dup120-chr11	rs7934659	-27383	-27383	2.3887e-08	-0.273407	0.048578	9.999e-05	2.23005e-05	1	MLT1A1_dup120-chr11@rs7934659	Bcells
MER57-int_dup21-chr11	rs7940678	-9874	-9874	1.28983e-18	-0.193825	0.0215607	9.999e-05	6.89978e-13	1	MER57-int_dup21-chr11@rs7940678	Bcells
MER65C_dup8-chr11	rs1558974	-79515	-79515	1.19763e-08	-0.22717	0.0395071	9.999e-05	1.54079e-05	1	MER65C_dup8-chr11@rs1558974	Bcells
HUERS-P3-int_dup9-chr11	rs11236281	125459	125459	2.96841e-26	0.464833	0.0425637	9.999e-05	3.94287e-21	1	HUERS-P3-int_dup9-chr11@rs11236281	Bcells
MSTD-int_dup20-chr11	rs10751137	17861	17861	3.51171e-53	0.58534	0.035809	9.999e-05	9.74074e-43	1	MSTD-int_dup20-chr11@rs10751137	Bcells
MLT1A1_dup234-chr11	rs61902492	754524	754524	3.84878e-09	0.0500911	0.00842474	0.00059994	0.000420404	1	MLT1A1_dup234-chr11@rs61902492	Bcells
MLT1H_dup388-chr11	rs72995533	-79417	-79417	1.02609e-08	0.149358	0.0258535	0.0009999	0.000444308	1	MLT1H_dup388-chr11@rs72995533	Bcells
LTR29_dup23-chr11	rs59781045	201406	201406	1.12645e-36	0.513454	0.0389027	9.999e-05	7.63756e-27	1	LTR29_dup23-chr11@rs59781045	Bcells
MER89-int_dup2-chr12	rs116883393	-19110	-19110	5.39036e-42	0.315142	0.0220993	9.999e-05	1.39275e-28	1	MER89-int_dup2-chr12@rs116883393	Bcells
THE1B_dup27-chr12	rs7961262	6505	6505	2.53129e-09	0.151957	0.0252567	0.00019998	4.61771e-05	1	THE1B_dup27-chr12@rs7961262	Bcells
ERVL-B4-int_dup29-chr12	rs4763231	-53086	-53086	7.82753e-13	0.121248	0.0166944	9.999e-05	2.7155e-07	1	ERVL-B4-int_dup29-chr12@rs4763231	Bcells
LTR38-int_dup1-chr12	rs10845295	-44177	-44177	8.36513e-15	-0.163661	0.02075	9.999e-05	7.53022e-10	1	LTR38-int_dup1-chr12@rs10845295	Bcells
ERVL-E-int_dup29-chr12	rs11054334	402401	402401	9.73952e-15	0.0424926	0.00540134	0.00069993	7.5474e-05	1	ERVL-E-int_dup29-chr12@rs11054334	Bcells
THE1B_dup143-chr12	rs11049731	993807	993807	1.77618e-11	0.125059	0.0183776	9.999e-05	3.38151e-05	1	THE1B_dup143-chr12@rs11049731	Bcells
MLT1H_dup68-chr12	rs4082413	8299	8299	1.22288e-13	0.163353	0.0217121	9.999e-05	5.99787e-09	1	MLT1H_dup68-chr12@rs4082413	Bcells
LTR8B_dup18-chr12	rs10466822	57066	57066	1.6368e-08	0.0858903	0.0150811	0.00049995	0.000389727	1	LTR8B_dup18-chr12@rs10466822	Bcells
MER41B_dup30-chr12	rs1150967	8600	8600	2.73255e-40	0.662544	0.0475766	9.999e-05	1.96824e-31	1	MER41B_dup30-chr12@rs1150967	Bcells
MER4E1_dup4-chr12	rs10771870	7807	7807	6.57926e-36	-0.639783	0.0490584	9.999e-05	3.91282e-29	1	MER4E1_dup4-chr12@rs10771870	Bcells
MER4E1_dup4-chr12	rs1797821	-8055	-8055	6.36604e-11	-0.345972	0.0523409	9.999e-05	3.27186e-07	2	MER4E1_dup4-chr12@rs1797821	Bcells
MER4E_dup6-chr12	rs10771886	84829	84829	2.81017e-14	0.290053	0.0375483	9.999e-05	4.53144e-10	1	MER4E_dup6-chr12@rs10771886	Bcells
LTR1B_dup4-chr12	rs4931568	-49809	-49809	1.67615e-11	-0.30984	0.045473	9.999e-05	1.56387e-07	1	LTR1B_dup4-chr12@rs4931568	Bcells
MER21B_dup60-chr12	rs12370315	-12567	-12567	4.23981e-08	0.201526	0.0364746	0.00019998	0.000122162	1	MER21B_dup60-chr12@rs12370315	Bcells
THE1A_dup62-chr12	rs75919324	-32004	-32004	5.90794e-16	0.61868	0.0751434	9.999e-05	1.04164e-11	1	THE1A_dup62-chr12@rs75919324	Bcells
THE1A_dup62-chr12	rs7969016	-175096	-175096	1.8107e-08	0.251218	0.0442485	9.999e-05	2.65908e-05	2	THE1A_dup62-chr12@rs7969016	Bcells
MSTD-int_dup20-chr12	rs10785659	-13318	-13318	3.84376e-12	0.268833	0.0382259	9.999e-05	2.89552e-08	1	MSTD-int_dup20-chr12@rs10785659	Bcells
MSTD-int_dup20-chr12	rs79609374	-67374	-67374	6.71552e-09	-0.242253	0.0414068	9.999e-05	1.91675e-05	2	MSTD-int_dup20-chr12@rs79609374	Bcells
LTR6B_dup3-chr12	rs73100721	-456307	-456307	1.22503e-07	0.354131	0.0664428	9.999e-05	0.000225981	1	LTR6B_dup3-chr12@rs73100721	Bcells
MLT1F1-int_dup9-chr12	rs12578801	4218	4218	1.24289e-31	0.478226	0.0394088	9.999e-05	1.20609e-21	1	MLT1F1-int_dup9-chr12@rs12578801	Bcells
LTR68_dup4-chr12	rs7956612	-6284	-6284	1.32077e-12	0.151469	0.0210729	9.999e-05	8.775e-08	1	LTR68_dup4-chr12@rs7956612	Bcells
MER4D0_dup17-chr12	rs2159064	-81536	-81536	5.9791e-08	0.136569	0.025001	0.00059994	0.000226867	1	MER4D0_dup17-chr12@rs2159064	Bcells
MLT1D_dup346-chr12	rs10878723	-100285	-100285	4.81079e-09	-0.15816	0.0267717	9.999e-05	1.95727e-05	1	MLT1D_dup346-chr12@rs10878723	Bcells
MLT1J1_dup90-chr12	rs11177008	-151314	-151314	9.91548e-13	-0.289289	0.0400178	9.999e-05	9.97111e-09	1	MLT1J1_dup90-chr12@rs11177008	Bcells
LTR16C_dup39-chr12	rs17104682	-143894	-143894	1.70869e-21	-0.439945	0.0451084	9.999e-05	3.32849e-17	1	LTR16C_dup39-chr12@rs17104682	Bcells
MamGypLTR3_dup16-chr12	rs12228471	-157530	-157530	1.0776e-11	-0.237476	0.0345167	9.999e-05	8.60165e-08	1	MamGypLTR3_dup16-chr12@rs12228471	Bcells
MamGypLTR3_dup17-chr12	rs1019076	-181316	-181316	2.43729e-08	0.174292	0.0309874	9.999e-05	8.42871e-05	1	MamGypLTR3_dup17-chr12@rs1019076	Bcells
LTR9B_dup27-chr12	rs73129467	-628228	-628228	1.60089e-08	0.15008	0.0263338	0.00029997	0.000417323	1	LTR9B_dup27-chr12@rs73129467	Bcells
MSTA_dup527-chr12	rs61935212	-3782	-3782	7.06323e-19	0.166865	0.0184152	9.999e-05	8.85588e-12	1	MSTA_dup527-chr12@rs61935212	Bcells
MLT1H1_dup99-chr12	rs10861605	12131	12131	2.02412e-07	-0.163139	0.0311618	0.00029997	0.000492672	1	MLT1H1_dup99-chr12@rs10861605	Bcells
MLT1H1_dup100-chr12	rs10861619	111804	111804	4.45738e-09	-0.204012	0.0344572	9.999e-05	1.61867e-05	1	MLT1H1_dup100-chr12@rs10861619	Bcells
MLT1J-int_dup82-chr12	rs11068360	898	898	4.20656e-09	-0.0924212	0.0155838	0.00029997	0.000119225	1	MLT1J-int_dup82-chr12@rs11068360	Bcells
MER68B_dup21-chr12	rs7961682	-9964	-9964	5.12144e-11	0.110469	0.0166281	9.999e-05	6.00109e-06	1	MER68B_dup21-chr12@rs7961682	Bcells
MLT1D_dup8-chr13	rs112698748	-584274	-584274	9.03673e-12	0.079357	0.0114905	0.00039996	0.000141855	1	MLT1D_dup8-chr13@rs112698748	Bcells
MLT1M-chr13	rs4770053	18900	18900	8.57943e-09	0.0969954	0.0166998	0.00049995	0.000220376	1	MLT1M-chr13@rs4770053	Bcells
MLT1H_dup9-chr13	rs9511278	-1499	-1499	6.14215e-13	-0.200014	0.0274092	9.999e-05	9.12189e-09	1	MLT1H_dup9-chr13@rs9511278	Bcells
MLT1H2_dup27-chr13	rs75449276	-8454	-8454	3.36728e-08	0.273745	0.0491752	0.00019998	5.59055e-05	1	MLT1H2_dup27-chr13@rs75449276	Bcells
MER21C_dup65-chr13	rs9533339	10621	10621	1.38265e-11	-0.335126	0.0489752	9.999e-05	7.79534e-08	1	MER21C_dup65-chr13@rs9533339	Bcells
MER21C_dup65-chr13	rs4245318	-1201	-1201	6.52866e-11	0.308929	0.0467644	9.999e-05	3.21846e-07	2	MER21C_dup65-chr13@rs4245318	Bcells
LTR78B_dup38-chr13	rs6561426	-47117	-47117	5.08179e-29	-0.417655	0.0361379	9.999e-05	7.88633e-21	1	LTR78B_dup38-chr13@rs6561426	Bcells
LTR37-int_dup13-chr13	rs7990679	-30069	-30069	1.02765e-09	-0.25509	0.041368	9.999e-05	2.54452e-06	1	LTR37-int_dup13-chr13@rs7990679	Bcells
MLT1D_dup337-chr13	rs9529141	-39470	-39470	7.24408e-10	-0.17383	0.0279306	9.999e-05	3.55616e-06	1	MLT1D_dup337-chr13@rs9529141	Bcells
LOR1b_dup33-chr13	rs79715944	25967	25967	2.92087e-31	0.216793	0.0179849	9.999e-05	6.10633e-17	1	LOR1b_dup33-chr13@rs79715944	Bcells
MSTA_dup528-chr13	rs75496109	-7062	-7062	2.19977e-120	0.822817	0.030399	9.999e-05	1.50253e-84	1	MSTA_dup528-chr13@rs75496109	Bcells
ERVL-E-int_dup338-chr13	rs7331549	109095	109095	2.17624e-36	0.498812	0.0379622	9.999e-05	9.4467e-28	1	ERVL-E-int_dup338-chr13@rs7331549	Bcells
MSTA_dup697-chr13	rs35832914	1484	1484	7.60638e-12	0.28238	0.0407362	9.999e-05	3.81377e-08	1	MSTA_dup697-chr13@rs35832914	Bcells
LTR10A_dup5-chr14	rs7151941	-15590	-15590	1.18961e-08	-0.0947325	0.0164716	0.00059994	0.000299007	1	LTR10A_dup5-chr14@rs7151941	Bcells
HERVK-int_dup1-chr14	rs150982884	-33997	-33997	5.32206e-11	0.244427	0.0368247	9.999e-05	3.77589e-07	1	HERVK-int_dup1-chr14@rs150982884	Bcells
HERV1_I-int-chr14	rs1958991	209482	209482	5.91306e-09	0.0760486	0.0129502	0.00079992	0.000178936	1	HERV1_I-int-chr14@rs1958991	Bcells
MLT1A0-int_dup1-chr14	rs1958991	87483	87483	2.9905e-10	0.0829844	0.0130344	0.00029997	2.3754e-05	1	MLT1A0-int_dup1-chr14@rs1958991	Bcells
HERVIP10FH-int_dup2-chr14	rs61976772	-33917	-33917	6.81137e-14	-0.452518	0.0595089	9.999e-05	4.50945e-10	1	HERVIP10FH-int_dup2-chr14@rs61976772	Bcells
LTR40b_dup11-chr14	rs6572639	21994	21994	1.92267e-10	-0.120664	0.0187458	9.999e-05	3.81364e-06	1	LTR40b_dup11-chr14@rs6572639	Bcells
THE1D_dup226-chr14	rs8012054	-4936	-4936	2.07149e-08	0.30963	0.0547674	9.999e-05	3.95169e-05	1	THE1D_dup226-chr14@rs8012054	Bcells
MSTB_dup146-chr14	rs61990518	-7841	-7841	8.7569e-16	-0.389725	0.0476285	9.999e-05	1.81519e-11	1	MSTB_dup146-chr14@rs61990518	Bcells
LTR16A2_dup35-chr14	rs4900148	731249	731249	3.22748e-12	-0.043906	0.00622052	0.0009999	0.000403268	1	LTR16A2_dup35-chr14@rs4900148	Bcells
MER21B_dup77-chr14	rs960	396488	396488	2.79727e-11	-0.108041	0.016039	0.00069993	0.000229911	1	MER21B_dup77-chr14@rs960	Bcells
MLT1F2_dup63-chr15	rs11632454	-12237	-12237	5.49356e-08	-0.0936133	0.0170889	0.00039996	0.000297207	1	MLT1F2_dup63-chr15@rs11632454	Bcells
MLT1A0-int_dup8-chr15	rs75874589	-36304	-36304	1.21988e-16	-0.189984	0.0225276	9.999e-05	1.32626e-11	1	MLT1A0-int_dup8-chr15@rs75874589	Bcells
MLT1A_dup28-chr15	rs12594413	-616	-616	8.85796e-33	-0.564613	0.0455975	9.999e-05	7.58241e-27	1	MLT1A_dup28-chr15@rs12594413	Bcells
MLT1H2_dup19-chr15	rs10775233	-49746	-49746	3.48578e-38	0.359114	0.0265868	9.999e-05	1.57321e-16	3	MLT1H2_dup19-chr15@rs10775233	Bcells
MLT1H2_dup19-chr15	rs9806705	-50617	-50617	3.3421e-25	-0.325331	0.0304832	9.999e-05	1.26494e-10	4	MLT1H2_dup19-chr15@rs9806705	Bcells
MLT1G1_dup17-chr15	rs1659563	-99946	-99946	2.61312e-12	0.254183	0.0358557	9.999e-05	1.45079e-08	1	MLT1G1_dup17-chr15@rs1659563	Bcells
LTR8B_dup6-chr15	rs35538776	-51786	-51786	2.11656e-07	-0.21626	0.0413758	0.00039996	0.000270407	1	LTR8B_dup6-chr15@rs35538776	Bcells
MLT1A0_dup213-chr15	rs8026785	500	500	3.38728e-27	-0.399686	0.0358759	9.999e-05	1.1232e-20	1	MLT1A0_dup213-chr15@rs8026785	Bcells
MER41B_dup38-chr15	rs11070806	1760	1760	1.83388e-25	0.555778	0.0517785	9.999e-05	1.8867e-19	1	MER41B_dup38-chr15@rs11070806	Bcells
MSTB_dup85-chr15	rs3784302	-74209	-74209	2.09727e-07	-0.144537	0.0276443	0.00039996	0.000364022	1	MSTB_dup85-chr15@rs3784302	Bcells
LTR15_dup17-chr15	rs112168319	-12	-12	2.89997e-21	0.188922	0.0194887	9.999e-05	1.20308e-12	1	LTR15_dup17-chr15@rs112168319	Bcells
MER67A_dup16-chr15	rs2718918	896	896	3.20523e-08	0.131022	0.0234992	9.999e-05	0.000116324	1	MER67A_dup16-chr15@rs2718918	Bcells
MLT1F1_dup43-chr15	rs34338282	-2347	-2347	1.70591e-14	0.278067	0.0356859	9.999e-05	3.04e-10	1	MLT1F1_dup43-chr15@rs34338282	Bcells
HERVK14-int_dup11-chr15	rs4886789	5633	5633	1.12268e-44	0.518684	0.0351021	9.999e-05	2.36322e-35	1	HERVK14-int_dup11-chr15@rs4886789	Bcells
HERVIP10FH-int_dup8-chr15	rs11852590	-10414	-10414	5.54394e-09	0.216641	0.0368221	9.999e-05	2.24017e-05	1	HERVIP10FH-int_dup8-chr15@rs11852590	Bcells
MLT1C_dup306-chr15	rs28479644	627	627	8.60713e-71	-0.769672	0.0397461	9.999e-05	1.41654e-60	1	MLT1C_dup306-chr15@rs28479644	Bcells
MER21B_dup70-chr15	rs12899961	-37749	-37749	1.32361e-28	0.460894	0.0402045	9.999e-05	2.9599e-22	1	MER21B_dup70-chr15@rs12899961	Bcells
MER21B_dup70-chr15	rs7181542	32167	32167	1.17023e-10	-0.193689	0.029729	9.999e-05	1.0197e-06	2	MER21B_dup70-chr15@rs7181542	Bcells
LTR10D_dup3-chr15	rs138304552	14372	14372	3.16493e-31	0.659833	0.0547736	9.999e-05	1.49399e-23	1	LTR10D_dup3-chr15@rs138304552	Bcells
HERV35I-int_dup4-chr16	rs4550444	18737	18737	1.18994e-15	0.382911	0.0470233	9.999e-05	3.48729e-11	1	HERV35I-int_dup4-chr16@rs4550444	Bcells
THE1B_dup199-chr16	rs7200798	-11292	-11292	3.54068e-227	1.66358	0.038541	9.999e-05	3.42133e-199	1	THE1B_dup199-chr16@rs7200798	Bcells
HERV35I-int_dup17-chr16	rs8054583	21915	21915	4.61112e-21	0.421832	0.0437491	9.999e-05	1.25402e-16	1	HERV35I-int_dup17-chr16@rs8054583	Bcells
HERV35I-int_dup17-chr16	rs77702353	-138	-138	4.12355e-08	0.483447	0.0874194	9.999e-05	4.23446e-05	2	HERV35I-int_dup17-chr16@rs77702353	Bcells
MER21B_dup73-chr16	rs28588489	-42336	-42336	3.06797e-15	0.248396	0.0309734	9.999e-05	1.11554e-10	1	MER21B_dup73-chr16@rs28588489	Bcells
THE1B_dup512-chr16	rs55855050	-1750	-1750	1.0644e-13	0.124327	0.0164829	9.999e-05	1.71671e-07	1	THE1B_dup512-chr16@rs55855050	Bcells
LTR50_dup39-chr16	rs4889377	9190	9190	9.01057e-08	-0.138916	0.0257871	0.00069993	0.000523683	1	LTR50_dup39-chr16@rs4889377	Bcells
THE1A-chr17	rs35722835	32965	32965	1.51857e-41	-0.710122	0.0501029	9.999e-05	5.69483e-35	1	THE1A-chr17@rs35722835	Bcells
THE1A-chr17	rs56153770	31853	31853	1.90616e-17	-0.546721	0.0631016	9.999e-05	3.77204e-13	2	THE1A-chr17@rs56153770	Bcells
LTR37A_dup1-chr17	rs58625333	15186	15186	9.83188e-17	0.285652	0.0337633	9.999e-05	6.59366e-12	1	LTR37A_dup1-chr17@rs58625333	Bcells
THE1C_dup10-chr17	rs4790602	-71634	-71634	1.3371e-18	-0.377068	0.0419644	9.999e-05	3.74797e-14	1	THE1C_dup10-chr17@rs4790602	Bcells
LTR35_dup1-chr17	rs596008	-4449	-4449	7.11234e-08	-0.191904	0.035337	9.999e-05	0.000109989	1	LTR35_dup1-chr17@rs596008	Bcells
MLT1I_dup69-chr17	rs11653617	417279	417279	1.04128e-33	0.240775	0.0191378	0.00019998	2.87943e-11	1	MLT1I_dup69-chr17@rs11653617	Bcells
MLT1I_dup69-chr17	rs79964218	412143	412143	1.19901e-21	-0.187711	0.0191683	0.0157984	3.99485e-05	2	MLT1I_dup69-chr17@rs79964218	Bcells
LTR7C_dup10-chr17	rs216410	-12080	-12080	5.82487e-10	-0.12164	0.0194341	0.00019998	1.08039e-05	1	LTR7C_dup10-chr17@rs216410	Bcells
MLT1L_dup135-chr17	rs72811097	-41983	-41983	6.14284e-16	-0.491741	0.0597631	9.999e-05	1.00421e-11	1	MLT1L_dup135-chr17@rs72811097	Bcells
MER4-int_dup28-chr17	rs6503599	5973	5973	4.03306e-41	0.672065	0.0476997	9.999e-05	8.15718e-34	1	MER4-int_dup28-chr17@rs6503599	Bcells
MER4-int_dup33-chr17	rs2132843	21142	21142	1.78805e-09	0.241961	0.0398311	9.999e-05	4.041e-06	1	MER4-int_dup33-chr17@rs2132843	Bcells
MER4-int_dup34-chr17	rs168397	-8156	-8156	6.34386e-34	0.584814	0.0463177	9.999e-05	1.20274e-27	1	MER4-int_dup34-chr17@rs168397	Bcells
MER4-int_dup36-chr17	rs168397	-9135	-9135	7.23197e-31	0.565341	0.047238	9.999e-05	2.26794e-25	1	MER4-int_dup36-chr17@rs168397	Bcells
MER4-int_dup37-chr17	rs11653591	-7011	-7011	3.64727e-16	0.371822	0.0448259	9.999e-05	5.36907e-12	1	MER4-int_dup37-chr17@rs11653591	Bcells
MER4A1_dup13-chr17	rs11653591	-10587	-10587	1.06693e-08	0.194855	0.0337687	9.999e-05	2.36918e-05	1	MER4A1_dup13-chr17@rs11653591	Bcells
THE1B-int_dup17-chr17	rs7224790	352230	352230	2.69026e-07	0.298199	0.0575571	0.00049995	0.000338767	1	THE1B-int_dup17-chr17@rs7224790	Bcells
HERVK13-int_dup11-chr17	rs34278977	-135778	-135778	6.55534e-10	0.255297	0.0409135	9.999e-05	1.73508e-06	1	HERVK13-int_dup11-chr17@rs34278977	Bcells
PRIMA41-int_dup6-chr17	rs16940410	29272	29272	4.88325e-08	0.161588	0.0293824	0.00029997	0.000122194	1	PRIMA41-int_dup6-chr17@rs16940410	Bcells
PRIMA41-int_dup8-chr17	rs79555595	-32164	-32164	1.93855e-61	0.769889	0.043265	9.999e-05	1.46278e-50	1	PRIMA41-int_dup8-chr17@rs79555595	Bcells
PRIMA41-int_dup8-chr17	rs58858902	14707	14707	2.80853e-18	0.553338	0.0621951	9.999e-05	1.11697e-13	2	PRIMA41-int_dup8-chr17@rs58858902	Bcells
MLT1A_dup86-chr17	rs1378358	469456	469456	4.70377e-61	0.580258	0.0327326	9.999e-05	3.16242e-48	1	MLT1A_dup86-chr17@rs1378358	Bcells
LTR5_Hs_dup8-chr17	rs17573447	-281413	-281413	3.55772e-21	1.91642	0.198157	0.00129987	3.72181e-05	1	LTR5_Hs_dup8-chr17@rs17573447	Bcells
LTR5_Hs_dup8-chr17	rs17572893	-296772	-296772	2.24761e-19	-1.82842	0.198823	0.00259974	0.000135533	2	LTR5_Hs_dup8-chr17@rs17572893	Bcells
LTR17_dup6-chr17	rs8082622	88681	88681	1.30594e-08	0.185745	0.0323882	9.999e-05	3.16287e-05	1	LTR17_dup6-chr17@rs8082622	Bcells
HERVIP10B3-int_dup5-chr17	rs2077948	15312	15312	1.47257e-07	-0.156952	0.0296396	0.00049995	0.000428484	1	HERVIP10B3-int_dup5-chr17@rs2077948	Bcells
LTR105_Mam_dup2-chr18	rs2111678	-18278	-18278	6.47831e-40	0.449028	0.0324171	9.999e-05	6.13941e-32	1	LTR105_Mam_dup2-chr18@rs2111678	Bcells
MamGypLTR3a_dup14-chr18	rs12958569	5593	5593	5.50656e-13	-0.264419	0.0361583	9.999e-05	3.33684e-09	1	MamGypLTR3a_dup14-chr18@rs12958569	Bcells
ERVL-E-int_dup92-chr18	rs2909340	74483	74483	2.03757e-09	0.47509	0.0784901	9.999e-05	3.17041e-06	1	ERVL-E-int_dup92-chr18@rs2909340	Bcells
MER21B_dup28-chr18	rs1785926	-1268	-1268	7.74098e-12	0.117347	0.0169348	0.00019998	6.69902e-07	1	MER21B_dup28-chr18@rs1785926	Bcells
MER21-int_dup2-chr18	rs113564019	20649	20649	1.16052e-23	-0.367546	0.0356897	9.999e-05	8.08362e-16	1	MER21-int_dup2-chr18@rs113564019	Bcells
MER21-int_dup2-chr18	rs1785908	2431	2431	1.36281e-12	0.261315	0.0363769	0.00019998	1.42556e-07	2	MER21-int_dup2-chr18@rs1785908	Bcells
MER21-int_dup2-chr18	rs17739761	-18521	-18521	7.35073e-08	-0.294251	0.0542427	0.00069993	0.000185987	3	MER21-int_dup2-chr18@rs17739761	Bcells
MER68-int-chr19	rs8110583	3732	3732	1.37233e-08	0.152125	0.0265663	9.999e-05	8.1464e-05	1	MER68-int-chr19@rs8110583	Bcells
ERVL-E-int_dup3-chr19	rs4804105	10724	10724	2.76536e-126	-1.04954	0.0375518	9.999e-05	2.05345e-113	1	ERVL-E-int_dup3-chr19@rs4804105	Bcells
HERVL74-int_dup1-chr19	rs9305057	-157828	-157828	7.72264e-09	0.205006	0.0351857	9.999e-05	2.13616e-05	1	HERVL74-int_dup1-chr19@rs9305057	Bcells
MER39_dup1-chr19	rs113671908	-44919	-44919	5.04869e-28	0.427507	0.037729	9.999e-05	1.18765e-20	1	MER39_dup1-chr19@rs113671908	Bcells
MER57E3_dup45-chr19	rs77546923	-1250	-1250	4.70181e-14	0.0711502	0.00929475	0.00029997	1.28329e-05	1	MER57E3_dup45-chr19@rs77546923	Bcells
MER57E3_dup62-chr19	rs12104220	51585	51585	1.38951e-13	-0.52066	0.0693669	9.999e-05	1.52097e-09	1	MER57E3_dup62-chr19@rs12104220	Bcells
MER41A_dup45-chr19	rs8103411	8857	8857	2.59406e-30	0.45453	0.038371	9.999e-05	1.01623e-23	1	MER41A_dup45-chr19@rs8103411	Bcells
MLT1L_dup51-chr19	rs12974504	-2510	-2510	1.37825e-15	-0.36441	0.0448561	9.999e-05	1.72785e-11	1	MLT1L_dup51-chr19@rs12974504	Bcells
MSTB1_dup63-chr19	rs144748691	-825922	-825922	4.19181e-15	0.040314	0.00505271	0.00079992	0.000210924	1	MSTB1_dup63-chr19@rs144748691	Bcells
MLT1C_dup398-chr19	rs10409713	-4970	-4970	4.42041e-09	0.164239	0.0277331	9.999e-05	3.33697e-05	1	MLT1C_dup398-chr19@rs10409713	Bcells
MER4-int_dup29-chr19	rs12459452	-869397	-869397	2.44782e-12	0.0736516	0.0103756	0.00069993	0.000188141	1	MER4-int_dup29-chr19@rs12459452	Bcells
LTR3A_dup15-chr19	rs35777966	-928	-928	1.14456e-08	0.181336	0.0314928	0.00019998	9.59873e-05	1	LTR3A_dup15-chr19@rs35777966	Bcells
LTR7C_dup21-chr19	rs406232	5794	5794	6.84102e-13	0.311349	0.042756	9.999e-05	6.82885e-09	1	LTR7C_dup21-chr19@rs406232	Bcells
HERVK22-int_dup22-chr19	rs12151255	1835	1835	8.23321e-21	0.196037	0.0204709	9.999e-05	1.23285e-13	1	HERVK22-int_dup22-chr19@rs12151255	Bcells
MER4E1_dup16-chr19	rs79557402	1177	1177	1.15531e-11	0.165709	0.024122	9.999e-05	3.66915e-06	1	MER4E1_dup16-chr19@rs79557402	Bcells
MLT1A0_dup235-chr19	rs17273120	6468	6468	2.27224e-30	-0.493643	0.0416282	9.999e-05	1.15945e-23	1	MLT1A0_dup235-chr19@rs17273120	Bcells
MER77B_dup34-chr19	rs2099349	-21192	-21192	1.28443e-07	-0.225068	0.042298	0.00029997	0.000410825	1	MER77B_dup34-chr19@rs2099349	Bcells
MER21C_dup214-chr19	rs8106506	428	428	1.1526e-10	0.0927521	0.0142313	0.00029997	5.11906e-05	1	MER21C_dup214-chr19@rs8106506	Bcells
THE1B_dup193-chr19	rs10407837	1264	1264	4.76813e-08	0.197858	0.0359492	9.999e-05	0.000102498	1	THE1B_dup193-chr19@rs10407837	Bcells
MER89-int_dup2-chr19	rs11667293	2599	2599	1.4757e-08	-0.133973	0.0234486	9.999e-05	6.84794e-05	1	MER89-int_dup2-chr19@rs11667293	Bcells
MLT1A_dup70-chr2	rs17456426	475278	475278	2.31795e-07	0.331613	0.0636564	0.00039996	0.000539125	1	MLT1A_dup70-chr2@rs17456426	Bcells
MER52D_dup12-chr2	rs10221768	33472	33472	8.39528e-41	0.35177	0.0250782	9.999e-05	5.7127e-29	1	MER52D_dup12-chr2@rs10221768	Bcells
MLT1A0_dup245-chr2	rs2361745	-39322	-39322	4.78477e-30	-0.499632	0.0423893	9.999e-05	4.47114e-24	1	MLT1A0_dup245-chr2@rs2361745	Bcells
ERVL-E-int_dup83-chr2	rs427177	-73983	-73983	3.7154e-17	-0.240698	0.028048	9.999e-05	6.3721e-12	1	ERVL-E-int_dup83-chr2@rs427177	Bcells
MLT1J-int_dup24-chr2	rs72857003	90023	90023	9.18177e-14	0.0548058	0.00724642	0.00079992	0.000263099	1	MLT1J-int_dup24-chr2@rs72857003	Bcells
MLT1G_dup37-chr2	rs12185730	-4352	-4352	4.47685e-08	-0.137688	0.024965	0.00019998	0.000284142	1	MLT1G_dup37-chr2@rs12185730	Bcells
MER21B_dup35-chr2	rs34653836	778	778	1.14965e-09	0.159919	0.026012	9.999e-05	2.46857e-05	1	MER21B_dup35-chr2@rs34653836	Bcells
MLT1I_dup146-chr2	rs4145965	845852	845852	2.23389e-28	-1.29305	0.113305	0.00409959	4.60636e-10	1	MLT1I_dup146-chr2@rs4145965	Bcells
MLT1I_dup146-chr2	rs11125180	847988	847988	3.85707e-26	1.23729	0.11357	0.00409959	3.10046e-09	2	MLT1I_dup146-chr2@rs11125180	Bcells
LTR19A_dup11-chr2	rs139931085	-49629	-49629	4.01999e-12	0.21966	0.0312636	9.999e-05	7.44514e-08	1	LTR19A_dup11-chr2@rs139931085	Bcells
THE1D-int_dup49-chr2	rs782600	60774	60774	6.89986e-18	-0.241117	0.0274369	9.999e-05	1.56886e-12	1	THE1D-int_dup49-chr2@rs782600	Bcells
LTR9B_dup6-chr2	rs13023037	-50806	-50806	7.75432e-33	-0.49434	0.0398825	9.999e-05	4.66619e-26	1	LTR9B_dup6-chr2@rs13023037	Bcells
MLT1A0_dup537-chr2	rs12366	53888	53888	1.36884e-12	0.102521	0.0142734	9.999e-05	1.29027e-07	1	MLT1A0_dup537-chr2@rs12366	Bcells
LTR1C1_dup2-chr2	rs12366	6031	6031	3.13723e-24	0.223515	0.021416	9.999e-05	2.57264e-17	1	LTR1C1_dup2-chr2@rs12366	Bcells
THE1A-int_dup47-chr2	rs4832215	4443	4443	2.01995e-09	0.230109	0.0380074	9.999e-05	4.17719e-06	1	THE1A-int_dup47-chr2@rs4832215	Bcells
MLT2C2_dup33-chr2	rs1424522	-102105	-102105	9.45219e-32	-0.444424	0.0365456	9.999e-05	1.35863e-25	1	MLT2C2_dup33-chr2@rs1424522	Bcells
THE1D_dup418-chr2	rs13426838	-165708	-165708	6.40671e-42	0.416436	0.0292309	9.999e-05	1.04102e-26	1	THE1D_dup418-chr2@rs13426838	Bcells
THE1D_dup418-chr2	rs6726494	-280894	-280894	6.36358e-16	-0.242078	0.0294363	0.00049995	2.26145e-07	2	THE1D_dup418-chr2@rs6726494	Bcells
MLT1H2_dup140-chr2	rs60349850	425	425	1.17614e-08	0.33191	0.0576907	9.999e-05	2.16357e-05	1	MLT1H2_dup140-chr2@rs60349850	Bcells
LTR1D1_dup15-chr2	rs2067679	-428659	-428659	5.96191e-09	0.222565	0.0379094	0.00019998	5.13474e-05	1	LTR1D1_dup15-chr2@rs2067679	Bcells
LTR16E1_dup80-chr2	rs6719577	-5867	-5867	8.89402e-11	-0.333825	0.0509037	9.999e-05	2.13012e-07	1	LTR16E1_dup80-chr2@rs6719577	Bcells
ERV3-16A3_I-int_dup243-chr2	rs6719577	-6533	-6533	3.26689e-50	0.422179	0.0267056	9.999e-05	2.5307e-40	1	ERV3-16A3_I-int_dup243-chr2@rs6719577	Bcells
ERV3-16A3_I-int_dup246-chr2	rs116588542	-276169	-276169	2.46595e-07	-0.231337	0.0445085	0.00049995	0.000448202	1	ERV3-16A3_I-int_dup246-chr2@rs116588542	Bcells
MLT1F2_dup321-chr2	rs72882066	-448748	-448748	1.02106e-26	0.196582	0.0178234	9.999e-05	5.11763e-16	1	MLT1F2_dup321-chr2@rs72882066	Bcells
MER31-int_dup70-chr2	rs7561038	-83978	-83978	4.20534e-08	0.223858	0.0405056	9.999e-05	9.49478e-05	1	MER31-int_dup70-chr2@rs7561038	Bcells
THE1C_dup776-chr2	rs11677462	-8316	-8316	1.36145e-09	0.237648	0.0388317	9.999e-05	5.98167e-06	1	THE1C_dup776-chr2@rs11677462	Bcells
LOR1-int_dup96-chr2	rs1678197	-6721	-6721	6.93155e-11	-0.318128	0.0482251	9.999e-05	2.48783e-07	1	LOR1-int_dup96-chr2@rs1678197	Bcells
MSTD_dup532-chr2	rs1649915	-3472	-3472	1.2004e-13	-0.266549	0.0354164	9.999e-05	2.02635e-09	1	MSTD_dup532-chr2@rs1649915	Bcells
MSTC-chr20	rs6051550	287	287	6.34441e-08	0.119545	0.0219281	0.00069993	0.000331863	1	MSTC-chr20@rs6051550	Bcells
MER34A_dup2-chr20	rs113470302	-646427	-646427	8.55943e-11	0.0541401	0.0082481	0.00089991	0.000416603	1	MER34A_dup2-chr20@rs113470302	Bcells
ERVL-E-int_dup29-chr20	rs861371	-36956	-36956	1.21923e-21	-0.380532	0.0388659	9.999e-05	5.38094e-17	1	ERVL-E-int_dup29-chr20@rs861371	Bcells
ERVL-E-int_dup29-chr20	rs651847	-45634	-45634	1.71718e-08	0.256401	0.0450869	0.00019998	4.00865e-05	2	ERVL-E-int_dup29-chr20@rs651847	Bcells
MER57D_dup2-chr20	rs7266341	-7569	-7569	4.79475e-89	-0.762014	0.0341869	9.999e-05	7.97341e-75	1	MER57D_dup2-chr20@rs7266341	Bcells
MER4-int_dup15-chr20	rs77932445	-442100	-442100	7.03819e-09	0.169583	0.0290261	0.00029997	5.98553e-05	1	MER4-int_dup15-chr20@rs77932445	Bcells
MER68_dup23-chr20	rs6068478	-40414	-40414	4.07937e-12	0.162927	0.023196	9.999e-05	1.74647e-07	1	MER68_dup23-chr20@rs6068478	Bcells
HUERS-P3b-int-chr20	rs2425961	20450	20450	1.97584e-09	0.315554	0.0520888	9.999e-05	6.20321e-06	1	HUERS-P3b-int-chr20@rs2425961	Bcells
MLT1B_dup238-chr20	rs2273022	69075	69075	1.53252e-28	-0.720146	0.0629008	9.999e-05	1.14058e-22	1	MLT1B_dup238-chr20@rs2273022	Bcells
MLT1D_dup334-chr20	rs6066855	14478	14478	2.29616e-29	0.313526	0.0269473	9.999e-05	2.55177e-22	1	MLT1D_dup334-chr20@rs6066855	Bcells
MER61E_dup1-chr20	rs6126477	169785	169785	2.71245e-39	1.09408	0.0796945	0.00789921	1.3705e-09	1	MER61E_dup1-chr20@rs6126477	Bcells
MER61E_dup1-chr20	rs2144772	161053	161053	1.59243e-35	-1.04594	0.0806942	0.00419958	1.06682e-09	2	MER61E_dup1-chr20@rs2144772	Bcells
LTR22A_dup1-chr21	rs743392	-44281	-44281	2.98958e-07	0.397026	0.0769331	0.00039996	0.000520028	1	LTR22A_dup1-chr21@rs743392	Bcells
MER11A_dup10-chr21	rs2156414	-27259	-27259	3.16546e-36	-0.543215	0.0414452	9.999e-05	1.26449e-29	1	MER11A_dup10-chr21@rs2156414	Bcells
MER11A_dup10-chr21	rs34253237	-3573	-3573	1.75217e-15	0.483795	0.0597798	9.999e-05	2.50935e-11	2	MER11A_dup10-chr21@rs34253237	Bcells
MLT1G3_dup34-chr21	rs9978240	-13974	-13974	1.49481e-10	0.341911	0.0527916	9.999e-05	1.54385e-06	1	MLT1G3_dup34-chr21@rs9978240	Bcells
MLT1E2_dup11-chr22	rs5751777	33721	33721	4.32794e-17	0.241931	0.028254	9.999e-05	1.81691e-12	1	MLT1E2_dup11-chr22@rs5751777	Bcells
MLT1F_dup35-chr22	rs28701638	-328148	-328148	2.94692e-10	0.109586	0.0172064	0.00019998	1.80819e-05	1	MLT1F_dup35-chr22@rs28701638	Bcells
MER66-int_dup1-chr22	rs5754500	138511	138511	7.27746e-13	0.206207	0.0283516	9.999e-05	1.87273e-07	1	MER66-int_dup1-chr22@rs5754500	Bcells
MLT1B_dup120-chr22	rs5749579	7688	7688	4.48438e-13	0.0959279	0.0130658	9.999e-05	9.77929e-07	1	MLT1B_dup120-chr22@rs5749579	Bcells
MER49_dup23-chr22	rs78092381	-7430	-7430	2.15072e-141	1.94155	0.064298	9.999e-05	2.68057e-121	1	MER49_dup23-chr22@rs78092381	Bcells
MER21C_dup39-chr22	rs35486251	56828	56828	8.5589e-26	-0.43751	0.0404639	9.999e-05	3.51065e-20	1	MER21C_dup39-chr22@rs35486251	Bcells
MER21A_dup13-chr22	rs134868	1468	1468	7.98898e-10	0.252217	0.04063	9.999e-05	2.67174e-06	1	MER21A_dup13-chr22@rs134868	Bcells
MSTA_dup172-chr22	rs5767438	917	917	9.53416e-27	-0.492788	0.0446512	9.999e-05	3.7946e-21	1	MSTA_dup172-chr22@rs5767438	Bcells
MER95_dup6-chr22	rs5769712	137360	137360	4.89928e-40	-0.485469	0.0349872	9.999e-05	1.83795e-32	1	MER95_dup6-chr22@rs5769712	Bcells
MLT1A1_dup79-chr22	rs135826	5200	5200	1.30732e-10	0.208494	0.0320874	0.00019998	8.50632e-06	1	MLT1A1_dup79-chr22@rs135826	Bcells
THE1D_dup87-chr22	rs739241	80350	80350	9.74403e-21	-0.382069	0.0399766	9.999e-05	8.63197e-16	1	THE1D_dup87-chr22@rs739241	Bcells
MLT1B_dup268-chr22	rs1018814	63950	63950	6.94392e-09	-0.106939	0.0182967	0.00069993	0.000217968	1	MLT1B_dup268-chr22@rs1018814	Bcells
LTR13_dup8-chr22	rs5771109	-840	-840	1.85382e-30	-0.442618	0.037264	9.999e-05	2.67097e-24	1	LTR13_dup8-chr22@rs5771109	Bcells
PRIMA4_LTR-chr3	rs11716263	-13090	-13090	3.41252e-08	-0.108458	0.0194917	0.00069993	0.000360646	1	PRIMA4_LTR-chr3@rs11716263	Bcells
MLT1J_dup83-chr3	rs112893811	73678	73678	5.9306e-55	-0.771863	0.0463237	9.999e-05	5.69844e-46	1	MLT1J_dup83-chr3@rs112893811	Bcells
MSTB-int_dup4-chr3	rs11709686	73704	73704	6.4276e-09	0.173678	0.0296477	9.999e-05	4.1144e-05	1	MSTB-int_dup4-chr3@rs11709686	Bcells
HERV9N-int_dup1-chr3	rs79674649	7678	7678	1.29713e-07	-0.139995	0.026319	0.00049995	0.00047751	1	HERV9N-int_dup1-chr3@rs79674649	Bcells
MER84_dup3-chr3	rs77171617	-90645	-90645	8.66912e-10	0.240103	0.0387621	9.999e-05	5.42217e-06	1	MER84_dup3-chr3@rs77171617	Bcells
MSTB_dup60-chr3	rs9856107	22161	22161	7.81418e-22	0.315145	0.0320261	9.999e-05	7.39078e-16	1	MSTB_dup60-chr3@rs9856107	Bcells
MSTB_dup60-chr3	rs62241669	-139542	-139542	1.83007e-07	-0.338081	0.0643428	0.00029997	0.000471707	2	MSTB_dup60-chr3@rs62241669	Bcells
ERVL-E-int_dup30-chr3	rs34970845	156517	156517	5.66821e-08	0.384101	0.0701901	0.00019998	0.000122285	1	ERVL-E-int_dup30-chr3@rs34970845	Bcells
MER41C_dup6-chr3	rs17029455	25475	25475	4.99811e-17	0.106686	0.0124854	9.999e-05	1.43249e-06	1	MER41C_dup6-chr3@rs17029455	Bcells
MER21C_dup64-chr3	rs651180	7597	7597	2.32069e-12	-0.294553	0.0414494	9.999e-05	1.19737e-08	1	MER21C_dup64-chr3@rs651180	Bcells
MLT1D_dup393-chr3	rs11917652	18502	18502	1.09963e-23	-0.296407	0.0287674	9.999e-05	2.62567e-18	1	MLT1D_dup393-chr3@rs11917652	Bcells
MSTA-int_dup33-chr3	rs4974343	110818	110818	8.3637e-12	-0.136868	0.0197848	9.999e-05	1.40466e-07	1	MSTA-int_dup33-chr3@rs4974343	Bcells
LTR7_dup88-chr3	rs6763454	4018	4018	2.56766e-135	-1.73428	0.0592036	9.999e-05	5.5334e-117	1	LTR7_dup88-chr3@rs6763454	Bcells
LTR7_dup89-chr3	rs13072602	-2229	-2229	6.49192e-10	0.312902	0.0501325	9.999e-05	2.29818e-06	1	LTR7_dup89-chr3@rs13072602	Bcells
MER41A_dup78-chr3	rs12637968	-73745	-73745	4.45124e-39	0.563504	0.0411772	9.999e-05	1.95879e-31	1	MER41A_dup78-chr3@rs12637968	Bcells
LTR83_dup45-chr3	rs2176269	67261	67261	1.01821e-07	0.194923	0.0363367	9.999e-05	0.000123688	1	LTR83_dup45-chr3@rs2176269	Bcells
ERVL-B4-int_dup222-chr3	rs7632766	4127	4127	1.86403e-13	0.267171	0.035789	9.999e-05	6.30768e-09	1	ERVL-B4-int_dup222-chr3@rs7632766	Bcells
ERVL-B4-int_dup222-chr3	rs1201294	-44674	-44674	3.40891e-08	-0.173571	0.0311922	0.00019998	0.000112472	2	ERVL-B4-int_dup222-chr3@rs1201294	Bcells
MLT1F1_dup224-chr3	rs62287115	-1500	-1500	2.67393e-18	0.27242	0.0306004	9.999e-05	5.59566e-13	1	MLT1F1_dup224-chr3@rs62287115	Bcells
LTR70_dup3-chr4	rs34600886	42035	42035	1.57859e-14	0.166428	0.0213301	9.999e-05	6.61436e-10	1	LTR70_dup3-chr4@rs34600886	Bcells
MSTD_dup1-chr4	rs9684973	9002	9002	3.90056e-11	0.152673	0.022837	9.999e-05	8.78585e-07	1	MSTD_dup1-chr4@rs9684973	Bcells
MLT1A_dup5-chr4	rs113663222	-348019	-348019	4.0968e-13	0.0547791	0.00744822	0.00059994	0.000316739	1	MLT1A_dup5-chr4@rs113663222	Bcells
HERVL-int_dup18-chr4	rs12649308	-6738	-6738	3.37008e-47	-0.514302	0.0337204	9.999e-05	2.47998e-39	1	HERVL-int_dup18-chr4@rs12649308	Bcells
MLT1C_dup384-chr4	rs6854161	22829	22829	1.94338e-11	0.273867	0.0403256	9.999e-05	8.36021e-08	1	MLT1C_dup384-chr4@rs6854161	Bcells
ERV24_Prim-int_dup5-chr4	rs1589656	-42572	-42572	1.20153e-12	-0.111673	0.0155069	9.999e-05	9.92781e-07	1	ERV24_Prim-int_dup5-chr4@rs1589656	Bcells
MLT1I_dup218-chr4	rs2711982	-6563	-6563	2.63906e-22	0.466786	0.0468677	9.999e-05	5.30876e-17	1	MLT1I_dup218-chr4@rs2711982	Bcells
MER41-int_dup26-chr4	rs7697176	7825	7825	5.09366e-18	0.31719	0.0359429	9.999e-05	1.76345e-13	1	MER41-int_dup26-chr4@rs7697176	Bcells
Harlequin-int_dup23-chr4	rs138976474	-117340	-117340	2.34728e-08	0.13138	0.0233301	9.999e-05	0.000102639	1	Harlequin-int_dup23-chr4@rs138976474	Bcells
HUERS-P3b-int_dup13-chr4	rs186047084	9335	9335	2.73514e-13	0.201155	0.0271411	9.999e-05	1.38271e-07	1	HUERS-P3b-int_dup13-chr4@rs186047084	Bcells
HERV17-int_dup38-chr4	rs4693442	-3704	-3704	2.6161e-09	-0.160966	0.0267788	9.999e-05	1.14271e-05	1	HERV17-int_dup38-chr4@rs4693442	Bcells
MER21B_dup59-chr4	rs9884932	-177637	-177637	6.50365e-21	-0.412034	0.0429065	9.999e-05	5.77753e-16	1	MER21B_dup59-chr4@rs9884932	Bcells
ERVL-E-int_dup333-chr4	rs35446399	-10262	-10262	2.71019e-09	-0.251501	0.0418819	9.999e-05	5.03913e-06	1	ERVL-E-int_dup333-chr4@rs35446399	Bcells
LTR33_dup369-chr4	rs197233	15132	15132	7.06168e-08	0.136303	0.0250925	0.00019998	0.000178669	1	LTR33_dup369-chr4@rs197233	Bcells
HERV16-int_dup124-chr4	rs13124410	44532	44532	6.05224e-12	0.161429	0.0231745	9.999e-05	1.63975e-07	1	HERV16-int_dup124-chr4@rs13124410	Bcells
MLT1A0_dup1222-chr4	rs34342939	47930	47930	1.64624e-17	0.345483	0.0397933	9.999e-05	6.89309e-13	1	MLT1A0_dup1222-chr4@rs34342939	Bcells
MER61-int_dup83-chr4	rs4560389	3368	3368	2.93175e-08	-0.239265	0.0427901	9.999e-05	4.06935e-05	1	MER61-int_dup83-chr4@rs4560389	Bcells
MLT1H_dup601-chr4	rs28605560	1264	1264	1.27017e-10	0.135324	0.020812	9.999e-05	1.17277e-06	1	MLT1H_dup601-chr4@rs28605560	Bcells
MLT1A0_dup1282-chr4	rs10001211	8032	8032	1.76122e-10	-0.194531	0.0301564	9.999e-05	4.62905e-07	1	MLT1A0_dup1282-chr4@rs10001211	Bcells
THE1B_dup1596-chr4	rs6818281	1096	1096	7.25276e-08	-0.0998985	0.0184074	0.00029997	0.00030931	1	THE1B_dup1596-chr4@rs6818281	Bcells
MER34A_dup88-chr4	rs1564880	114660	114660	2.57478e-12	0.299034	0.0421697	9.999e-05	2.02665e-08	1	MER34A_dup88-chr4@rs1564880	Bcells
LTR2C_dup9-chr4	rs56343583	919191	919191	1.59671e-18	0.0506525	0.00565049	0.00019998	1.15051e-05	1	LTR2C_dup9-chr4@rs56343583	Bcells
MER77B_dup10-chr5	rs78438205	412384	412384	1.25499e-10	0.0741259	0.0113968	0.00089991	0.000354897	1	MER77B_dup10-chr5@rs78438205	Bcells
MER21-int_dup2-chr5	rs73746522	445709	445709	3.97934e-09	0.111967	0.0188494	0.00059994	0.000396113	2	MER21-int_dup2-chr5@rs73746522	Bcells
MSTA_dup256-chr5	rs77446464	-561141	-561141	2.4238e-12	0.226072	0.0318411	9.999e-05	2.80421e-07	1	MSTA_dup256-chr5@rs77446464	Bcells
MLT1A0_dup296-chr5	rs34112229	-462480	-462480	2.57877e-11	0.146007	0.0216352	0.00369963	2.7415e-05	1	MLT1A0_dup296-chr5@rs34112229	Bcells
MLT1A0_dup296-chr5	rs1369684	196460	196460	2.49173e-10	-0.116245	0.0181754	9.999e-05	1.28208e-05	2	MLT1A0_dup296-chr5@rs1369684	Bcells
ERVL-B4-int_dup46-chr5	rs78438205	330451	330451	1.46674e-17	0.217878	0.0250547	9.999e-05	2.10062e-10	1	ERVL-B4-int_dup46-chr5@rs78438205	Bcells
LTR48_dup8-chr5	rs188332471	846786	846786	1.6478e-17	0.0621149	0.00715459	0.00019998	8.05773e-07	1	LTR48_dup8-chr5@rs188332471	Bcells
MER11D_dup8-chr5	rs2548378	564	564	4.18289e-21	-0.237337	0.0245873	9.999e-05	2.43982e-15	1	MER11D_dup8-chr5@rs2548378	Bcells
MLT1J_dup191-chr5	rs1593971	-197003	-197003	3.1691e-14	-0.267443	0.0346945	9.999e-05	4.89996e-10	1	MLT1J_dup191-chr5@rs1593971	Bcells
LTR78_dup98-chr5	rs296408	-156	-156	6.89459e-08	-0.23321	0.0428977	9.999e-05	0.000112605	1	LTR78_dup98-chr5@rs296408	Bcells
MSTD_dup187-chr5	rs56199003	38991	38991	1.62881e-07	0.250777	0.0475284	0.00019998	0.000228984	1	MSTD_dup187-chr5@rs56199003	Bcells
LTR12E_dup9-chr5	rs13168712	982946	982946	5.71535e-37	-0.445444	0.0335964	9.999e-05	9.67059e-33	1	LTR12E_dup9-chr5@rs13168712	Bcells
MSTD_dup225-chr5	rs3846640	-161735	-161735	2.32581e-08	0.0993373	0.017635	0.00039996	0.00011846	1	MSTD_dup225-chr5@rs3846640	Bcells
MER4D1_dup36-chr5	rs352555	-71197	-71197	2.68548e-38	0.391144	0.0289134	9.999e-05	8.97279e-30	1	MER4D1_dup36-chr5@rs352555	Bcells
MER52D_dup18-chr5	rs10061497	-19499	-19499	1.19675e-97	0.87098	0.0368693	9.999e-05	3.13056e-84	1	MER52D_dup18-chr5@rs10061497	Bcells
THE1C_dup446-chr5	rs3909452	-58314	-58314	2.63616e-11	0.224931	0.0333471	9.999e-05	1.22018e-07	1	THE1C_dup446-chr5@rs3909452	Bcells
THE1C_dup481-chr5	rs10065099	-1435	-1435	1.18995e-44	0.495952	0.0335746	9.999e-05	1.41069e-35	1	THE1C_dup481-chr5@rs10065099	Bcells
MER61A_dup34-chr5	rs10058365	-73265	-73265	3.26077e-09	0.219157	0.0366864	9.999e-05	1.68393e-05	1	MER61A_dup34-chr5@rs10058365	Bcells
THE1D_dup792-chr5	rs114353277	993905	993905	2.15619e-11	0.0702465	0.0103675	9.999e-05	4.86842e-05	1	THE1D_dup792-chr5@rs114353277	Bcells
MER83B-int_dup9-chr5	rs6596010	-374288	-374288	2.75076e-11	0.347583	0.0515802	9.999e-05	8.58981e-08	1	MER83B-int_dup9-chr5@rs6596010	Bcells
MER39_dup176-chr5	rs77030891	-191908	-191908	2.86481e-07	0.363928	0.0704078	0.00019998	0.000258074	1	MER39_dup176-chr5@rs77030891	Bcells
MLT1K_dup666-chr5	rs264338	-197569	-197569	5.66787e-08	0.0864145	0.0157912	0.00049995	0.000522819	1	MLT1K_dup666-chr5@rs264338	Bcells
LTR79_dup214-chr5	rs55726586	159901	159901	1.82491e-57	0.535698	0.0313182	9.999e-05	2.21118e-47	1	LTR79_dup214-chr5@rs55726586	Bcells
MER39_dup202-chr5	rs11135271	-16063	-16063	1.27798e-08	-0.332697	0.0579739	9.999e-05	2.22215e-05	1	MER39_dup202-chr5@rs11135271	Bcells
LTR12C_dup10-chr6	rs366714	3	3	2.75022e-09	-0.146254	0.0243653	9.999e-05	1.68309e-05	1	LTR12C_dup10-chr6@rs366714	Bcells
MLT1C_dup19-chr6	rs4959783	-692	-692	7.24711e-13	0.367058	0.0504631	9.999e-05	5.7582e-09	1	MLT1C_dup19-chr6@rs4959783	Bcells
THE1D_dup36-chr6	rs7754755	-45543	-45543	1.4127e-20	-0.56202	0.059063	9.999e-05	7.86651e-16	1	THE1D_dup36-chr6@rs7754755	Bcells
THE1D_dup36-chr6	rs16876416	-11706	-11706	1.27695e-40	1.07968	0.0771613	9.999e-05	1.46302e-33	2	THE1D_dup36-chr6@rs16876416	Bcells
THE1D_dup36-chr6	rs2237113	13571	13571	7.07555e-15	0.346815	0.0438463	9.999e-05	8.09442e-11	3	THE1D_dup36-chr6@rs2237113	Bcells
MSTC_dup27-chr6	rs880226	40440	40440	6.23855e-09	-0.171569	0.0292621	9.999e-05	2.79804e-05	1	MSTC_dup27-chr6@rs880226	Bcells
MLT1F1_dup32-chr6	rs73725950	289563	289563	2.76581e-31	0.201699	0.0167256	9.999e-05	7.76039e-18	1	MLT1F1_dup32-chr6@rs73725950	Bcells
MLT1F1_dup36-chr6	rs11758516	286674	286674	2.53129e-28	0.20326	0.0178308	9.999e-05	2.07006e-15	1	MLT1F1_dup36-chr6@rs11758516	Bcells
MLT1E3_dup38-chr6	rs11758516	277812	277812	2.84193e-29	0.288403	0.0248323	9.999e-05	8.9706e-17	1	MLT1E3_dup38-chr6@rs11758516	Bcells
MLT1F1_dup38-chr6	rs11758516	251393	251393	1.35365e-100	0.647719	0.0269037	9.999e-05	5.1861e-69	1	MLT1F1_dup38-chr6@rs11758516	Bcells
MER9a1_dup3-chr6	rs9258946	-3927	-3927	1.35635e-47	-0.525234	0.0342715	9.999e-05	3.67553e-35	1	MER9a1_dup3-chr6@rs9258946	Bcells
HERVK9-int_dup2-chr6	rs7739434	86677	86677	1.29917e-11	-0.124681	0.0181963	9.999e-05	1.9892e-06	1	HERVK9-int_dup2-chr6@rs7739434	Bcells
HERVK9-int_dup3-chr6	rs1655914	73424	73424	5.94865e-27	-1.44744	0.130579	9.999e-05	1.84975e-09	1	HERVK9-int_dup3-chr6@rs1655914	Bcells
HERVK9-int_dup3-chr6	rs1234836	-47468	-47468	7.4218e-13	1.01914	0.140172	0.00109989	1.14855e-05	2	HERVK9-int_dup3-chr6@rs1234836	Bcells
HERVK9-int_dup3-chr6	rs3128904	-17037	-17037	5.45932e-12	0.371161	0.0531657	0.0110989	0.000303443	3	HERVK9-int_dup3-chr6@rs3128904	Bcells
MLT1F1_dup43-chr6	rs1611641	-83652	-83652	1.94407e-12	0.178897	0.0250836	9.999e-05	1.17212e-06	1	MLT1F1_dup43-chr6@rs1611641	Bcells
MLT1F1_dup44-chr6	rs11758516	121955	121955	5.65201e-39	0.525756	0.0384772	9.999e-05	3.25132e-26	1	MLT1F1_dup44-chr6@rs11758516	Bcells
MLT1E3_dup46-chr6	rs60587228	29477	29477	1.64274e-41	0.489153	0.0345286	9.999e-05	6.83684e-23	1	MLT1E3_dup46-chr6@rs60587228	Bcells
MLT1E3_dup46-chr6	rs539530521	-7061	-7061	2.02114e-13	0.249002	0.0334056	0.00019998	1.55868e-07	2	MLT1E3_dup46-chr6@rs539530521	Bcells
Harlequin-int_dup6-chr6	rs9380221	-1353	-1353	5.02613e-12	0.261946	0.0374571	9.999e-05	5.29137e-07	1	Harlequin-int_dup6-chr6@rs9380221	Bcells
Harlequin-int_dup7-chr6	rs6899875	1705	1705	9.98547e-17	0.34294	0.0405438	9.999e-05	9.39352e-11	1	Harlequin-int_dup7-chr6@rs6899875	Bcells
LTR9_dup12-chr6	rs1055821	3709	3709	6.08084e-18	0.57498	0.0653135	9.999e-05	7.30264e-12	1	LTR9_dup12-chr6@rs1055821	Bcells
MLT1F_dup46-chr6	rs2076530	13263	13263	1.79073e-08	-0.210175	0.0370068	9.999e-05	0.000103318	1	MLT1F_dup46-chr6@rs2076530	Bcells
LTR12_dup18-chr6	rs9269511	-3844	-3844	2.27113e-20	-0.38876	0.0410908	9.999e-05	1.89467e-13	1	LTR12_dup18-chr6@rs9269511	Bcells
MER11C_dup11-chr6	rs3104367	-20037	-20037	7.66766e-116	-1.48214	0.056163	9.999e-05	3.72447e-92	1	MER11C_dup11-chr6@rs3104367	Bcells
MER11C_dup11-chr6	rs72844390	9912	9912	2.44419e-14	-0.565683	0.0730501	9.999e-05	1.40259e-09	2	MER11C_dup11-chr6@rs72844390	Bcells
LTR5_Hs_dup10-chr6	rs9274639	11243	11243	9.5785e-25	-0.332514	0.0314831	9.999e-05	3.05815e-17	1	LTR5_Hs_dup10-chr6@rs9274639	Bcells
MER70B_dup8-chr6	rs9274742	-12406	-12406	4.80337e-17	0.256587	0.0300109	9.999e-05	5.81476e-11	1	MER70B_dup8-chr6@rs9274742	Bcells
LTR8B_dup28-chr6	rs9380482	290233	290233	2.30726e-08	0.34616	0.061437	9.999e-05	7.13943e-05	1	LTR8B_dup28-chr6@rs9380482	Bcells
THE1D-int_dup13-chr6	rs10807196	1397	1397	3.06379e-08	-0.193893	0.0347248	0.00019998	0.000121954	1	THE1D-int_dup13-chr6@rs10807196	Bcells
MLT1A1_dup126-chr6	rs742782	-240968	-240968	1.56092e-07	-0.194791	0.0368616	0.00019998	0.000120095	1	MLT1A1_dup126-chr6@rs742782	Bcells
MLT1A-int_dup12-chr6	rs6918661	53501	53501	7.72826e-14	0.207058	0.0272916	9.999e-05	1.85455e-08	1	MLT1A-int_dup12-chr6@rs6918661	Bcells
HERVIP10FH-int_dup13-chr6	rs9351171	-11411	-11411	3.29619e-22	0.39791	0.0400503	9.999e-05	2.17816e-16	1	HERVIP10FH-int_dup13-chr6@rs9351171	Bcells
MLT1A1_dup183-chr6	rs10944412	22	22	1.21506e-10	0.309218	0.0475049	9.999e-05	5.60076e-07	1	MLT1A1_dup183-chr6@rs10944412	Bcells
MSTC_dup96-chr6	rs57759359	-682	-682	0	2.71421	0.0444082	9.999e-05	3.79652e-281	1	MSTC_dup96-chr6@rs57759359	Bcells
MLT1L_dup387-chr6	rs10485407	641408	641408	2.46414e-08	0.174646	0.0310611	0.00089991	0.000345541	1	MLT1L_dup387-chr6@rs10485407	Bcells
MER21C_dup177-chr6	rs330873	38944	38944	2.44163e-11	-0.27997	0.0414353	9.999e-05	1.22732e-07	1	MER21C_dup177-chr6@rs330873	Bcells
MLT1K_dup422-chr6	rs4946897	49048	49048	4.71749e-10	0.122982	0.0195418	9.999e-05	1.27173e-05	1	MLT1K_dup422-chr6@rs4946897	Bcells
MLT1G3_dup98-chr6	rs4947086	33349	33349	9.67134e-21	-0.352186	0.0368466	9.999e-05	2.97438e-15	1	MLT1G3_dup98-chr6@rs4947086	Bcells
LTR85b_dup56-chr6	rs56241446	-322038	-322038	2.11743e-09	0.15783	0.026103	9.999e-05	6.49567e-05	1	LTR85b_dup56-chr6@rs56241446	Bcells
LTR8_dup148-chr6	rs1887761	9080	9080	1.02462e-106	1.27703	0.0510642	9.999e-05	6.93218e-86	1	LTR8_dup148-chr6@rs1887761	Bcells
MLT1D_dup858-chr6	rs111693305	-244934	-244934	3.7583e-08	0.203959	0.0367697	0.00069993	0.000298422	1	MLT1D_dup858-chr6@rs111693305	Bcells
LTR13_dup12-chr6	rs444210	25878	25878	6.61837e-08	-0.146657	0.0269395	0.00049995	0.000258541	1	LTR13_dup12-chr6@rs444210	Bcells
MER67B-chr7	rs28685713	-777983	-777983	7.41372e-13	0.0611205	0.00840658	0.00069993	0.000289751	1	MER67B-chr7@rs28685713	Bcells
Harlequin-int_dup1-chr7	rs11983452	-5122	-5122	5.94715e-10	0.219642	0.0351104	0.00029997	2.34021e-05	1	Harlequin-int_dup1-chr7@rs11983452	Bcells
MER77_dup9-chr7	rs567781085	-20109	-20109	7.1878e-22	0.257515	0.0261456	9.999e-05	1.83366e-13	1	MER77_dup9-chr7@rs567781085	Bcells
MSTC_dup16-chr7	rs10245376	5500	5500	1.09259e-07	-0.257375	0.0480965	0.00049995	0.000339478	1	MSTC_dup16-chr7@rs10245376	Bcells
LTR1F_dup1-chr7	rs35402340	-1013	-1013	1.71957e-18	-0.377439	0.0421464	9.999e-05	6.59011e-14	1	LTR1F_dup1-chr7@rs35402340	Bcells
LTR16E2_dup14-chr7	rs10265117	53496	53496	1.05256e-07	0.282522	0.0527273	9.999e-05	0.000279289	1	LTR16E2_dup14-chr7@rs10265117	Bcells
THE1B-int_dup25-chr7	rs7807785	-1656	-1656	1.6306e-49	0.462503	0.029495	9.999e-05	3.49943e-37	1	THE1B-int_dup25-chr7@rs7807785	Bcells
LTR8_dup29-chr7	rs2391270	-6325	-6325	1.22424e-07	-0.163966	0.030763	0.00129987	0.000388538	1	LTR8_dup29-chr7@rs2391270	Bcells
MER4-int_dup15-chr7	rs12533961	2091	2091	3.71425e-82	0.870463	0.0410529	9.999e-05	5.38085e-71	1	MER4-int_dup15-chr7@rs12533961	Bcells
MER4B-int_dup12-chr7	rs10273165	-95057	-95057	2.81039e-10	-0.334907	0.0525223	9.999e-05	1.05907e-06	1	MER4B-int_dup12-chr7@rs10273165	Bcells
MLT1L_dup154-chr7	rs34683490	-49525	-49525	1.66118e-11	0.113159	0.0166043	9.999e-05	2.55485e-06	1	MLT1L_dup154-chr7@rs34683490	Bcells
MLT1B_dup260-chr7	rs7793087	2852	2852	5.65363e-84	-0.868682	0.0404148	9.999e-05	4.98305e-72	1	MLT1B_dup260-chr7@rs7793087	Bcells
MLT1B_dup260-chr7	rs35670058	-633	-633	2.11415e-08	-0.300791	0.0532375	9.999e-05	5.07386e-05	2	MLT1B_dup260-chr7@rs35670058	Bcells
MLT2D_dup91-chr7	rs12155302	-2730	-2730	1.49338e-15	0.154895	0.0190909	9.999e-05	1.03122e-09	1	MLT2D_dup91-chr7@rs12155302	Bcells
MLT1G3_dup55-chr7	rs142953447	5265	5265	2.40235e-13	0.152557	0.0205336	9.999e-05	2.46857e-06	1	MLT1G3_dup55-chr7@rs142953447	Bcells
LTR25-int_dup7-chr7	rs1853407	-26712	-26712	2.03119e-24	0.21997	0.0209841	9.999e-05	1.04497e-16	1	LTR25-int_dup7-chr7@rs1853407	Bcells
LTR61_dup3-chr7	rs549677	-490304	-490304	8.20802e-11	-0.042168	0.00641781	0.0019998	0.000529258	1	LTR61_dup3-chr7@rs549677	Bcells
MER34_dup36-chr7	rs17140890	-119069	-119069	3.51061e-07	-0.254374	0.0495887	0.00049995	0.000500699	1	MER34_dup36-chr7@rs17140890	Bcells
MER65C_dup31-chr7	rs11770641	-9773	-9773	9.27372e-21	0.463126	0.0484281	9.999e-05	2.51004e-16	1	MER65C_dup31-chr7@rs11770641	Bcells
MER65C_dup31-chr7	rs254927	-21892	-21892	4.4344e-07	-0.243124	0.0478181	0.00029997	0.000516091	2	MER65C_dup31-chr7@rs254927	Bcells
MLT1C_dup463-chr7	rs10264224	89006	89006	8.91203e-19	0.224926	0.0248986	9.999e-05	3.47601e-10	1	MLT1C_dup463-chr7@rs10264224	Bcells
MER34B-int_dup19-chr7	rs111291266	801659	801659	6.65161e-12	0.0499477	0.00718484	0.00069993	0.00044965	1	MER34B-int_dup19-chr7@rs111291266	Bcells
MER65A_dup30-chr7	rs2041350	-842	-842	9.78827e-35	-0.644434	0.0503588	9.999e-05	3.99018e-28	1	MER65A_dup30-chr7@rs2041350	Bcells
LTR7_dup64-chr7	rs6959507	-746775	-746775	1.26386e-08	0.106666	0.0185808	0.00079992	0.000527732	1	LTR7_dup64-chr7@rs6959507	Bcells
MER4-int_dup84-chr7	rs62468776	223255	223255	4.01896e-17	0.139491	0.016273	9.999e-05	5.60073e-09	1	MER4-int_dup84-chr7@rs62468776	Bcells
LTR87_dup27-chr7	rs7778378	-7355	-7355	4.73546e-13	0.381453	0.0520102	9.999e-05	2.21948e-09	1	LTR87_dup27-chr7@rs7778378	Bcells
Harlequin-int_dup25-chr7	rs73153794	-4498	-4498	7.99147e-08	0.229408	0.0424105	0.00029997	0.000138926	1	Harlequin-int_dup25-chr7@rs73153794	Bcells
Harlequin-int_dup26-chr7	rs55776614	-77158	-77158	1.8493e-08	0.228821	0.0403304	9.999e-05	3.61553e-05	1	Harlequin-int_dup26-chr7@rs55776614	Bcells
LTR86B2_dup11-chr7	rs71543355	-40814	-40814	1.55117e-09	0.223189	0.0365985	9.999e-05	5.9593e-06	1	LTR86B2_dup11-chr7@rs71543355	Bcells
LTR7_dup102-chr7	rs78603442	-51325	-51325	2.67967e-09	0.127556	0.0212348	0.00029997	5.64687e-05	1	LTR7_dup102-chr7@rs78603442	Bcells
MSTC_dup1-chr8	rs1703912	2475	2475	4.42966e-106	-1.10444	0.0443278	9.999e-05	1.74898e-83	1	MSTC_dup1-chr8@rs1703912	Bcells
MSTC_dup1-chr8	rs11782786	-23477	-23477	6.98081e-27	0.487985	0.0440887	9.999e-05	1.7109e-19	2	MSTC_dup1-chr8@rs11782786	Bcells
MSTA_dup64-chr8	rs62493868	-17411	-17411	2.49081e-14	-0.315856	0.0408025	9.999e-05	1.42196e-09	1	MSTA_dup64-chr8@rs62493868	Bcells
PABL_A-int_dup3-chr8	rs150950295	-188	-188	1.55101e-40	0.570031	0.0407911	9.999e-05	6.49775e-33	1	PABL_A-int_dup3-chr8@rs150950295	Bcells
MLT1D_dup145-chr8	rs4316160	-234838	-234838	7.42345e-12	-0.100457	0.0144844	0.00089991	0.000215849	1	MLT1D_dup145-chr8@rs4316160	Bcells
MLT1J_dup182-chr8	rs62515894	668931	668931	1.20387e-09	0.132896	0.0216433	0.00049995	0.000184286	1	MLT1J_dup182-chr8@rs62515894	Bcells
MER4D1_dup35-chr8	rs13255569	-153391	-153391	8.34025e-17	0.0568944	0.00670843	0.00019998	2.78429e-05	1	MER4D1_dup35-chr8@rs13255569	Bcells
MLT1E2_dup115-chr8	rs72674698	18271	18271	6.77289e-15	0.475695	0.0600981	9.999e-05	5.63388e-11	1	MLT1E2_dup115-chr8@rs72674698	Bcells
THE1B_dup914-chr8	rs17432651	45625	45625	1.19973e-14	0.217678	0.0277677	9.999e-05	1.97526e-09	1	THE1B_dup914-chr8@rs17432651	Bcells
MLT1B_dup823-chr8	rs55757407	4549	4549	3.12142e-11	-0.236078	0.0351337	9.999e-05	1.78878e-07	1	MLT1B_dup823-chr8@rs55757407	Bcells
MSTC_dup122-chr8	rs142657036	-1450	-1450	2.60828e-13	-0.449176	0.0605511	9.999e-05	4.4616e-09	1	MSTC_dup122-chr8@rs142657036	Bcells
LTR62_dup11-chr8	rs59912214	-5020	-5020	3.18075e-08	0.390496	0.0700194	9.999e-05	6.9691e-05	1	LTR62_dup11-chr8@rs59912214	Bcells
MER90a-chr9	rs11791950	-2075	-2075	5.24428e-21	0.240103	0.0249391	9.999e-05	4.21583e-15	1	MER90a-chr9@rs11791950	Bcells
MER90a-chr9	rs4742272	2001	2001	1.48928e-14	0.194886	0.0249521	9.999e-05	1.23064e-09	2	MER90a-chr9@rs4742272	Bcells
MLT1C_dup147-chr9	rs2484319	-3847	-3847	2.17126e-20	0.437406	0.0462074	9.999e-05	1.97293e-15	1	MLT1C_dup147-chr9@rs2484319	Bcells
MLT1F_dup34-chr9	rs7466536	326	326	5.1829e-09	0.219315	0.0372037	9.999e-05	1.35451e-05	1	MLT1F_dup34-chr9@rs7466536	Bcells
LTR106_Mam_dup12-chr9	rs1928424	-4403	-4403	6.23035e-20	-0.193683	0.0207257	9.999e-05	1.308e-13	1	LTR106_Mam_dup12-chr9@rs1928424	Bcells
LTR104_Mam_dup28-chr9	rs4085128	3491	3491	1.36063e-11	-0.277189	0.0404946	9.999e-05	1.06624e-07	1	LTR104_Mam_dup28-chr9@rs4085128	Bcells
LTR82A_dup19-chr9	rs1591230	-393258	-393258	1.67137e-07	-0.222448	0.0421984	0.00049995	0.000375258	1	LTR82A_dup19-chr9@rs1591230	Bcells
LTR16C_dup107-chr9	rs7858892	-507499	-507499	7.35853e-08	-0.239629	0.0441758	9.999e-05	0.000175453	1	LTR16C_dup107-chr9@rs7858892	Bcells
LTR9D_dup12-chr9	rs1049164	4520	4520	4.77737e-08	-0.240533	0.0437058	9.999e-05	0.000119614	1	LTR9D_dup12-chr9@rs1049164	Bcells
MLT1D_dup544-chr9	rs4744150	-3665	-3665	1.53405e-34	-0.484852	0.0380098	9.999e-05	3.64738e-27	1	MLT1D_dup544-chr9@rs4744150	Bcells
MLT1D_dup545-chr9	rs4744150	-4177	-4177	4.56051e-08	-0.0830514	0.0150677	0.00049995	0.000492756	1	MLT1D_dup545-chr9@rs4744150	Bcells
MER41B_dup93-chr9	rs12552444	52862	52862	2.13896e-18	0.374198	0.0419067	9.999e-05	7.54403e-14	1	MER41B_dup93-chr9@rs12552444	Bcells
MLT2A1_dup150-chr9	rs13297233	-22426	-22426	3.86117e-12	0.0805716	0.0114579	0.00019998	1.2558e-05	1	MLT2A1_dup150-chr9@rs13297233	Bcells
MER4D_dup50-chr9	rs10987870	3838	3838	1.31677e-12	-0.405843	0.0564589	9.999e-05	4.38006e-09	1	MER4D_dup50-chr9@rs10987870	Bcells
MER54A_dup39-chr9	rs184229411	828727	828727	9.29298e-10	0.0930028	0.015042	0.00089991	0.000494493	1	MER54A_dup39-chr9@rs184229411	Bcells
LTR5B_dup14-chr9	rs2810472	-520	-520	1.58e-08	0.192489	0.0337613	0.00039996	8.026e-05	1	LTR5B_dup14-chr9@rs2810472	Bcells
MLT1B_dup644-chr9	rs10821533	-17258	-17258	1.02717e-08	0.256723	0.0444397	9.999e-05	4.41854e-05	1	MLT1B_dup644-chr9@rs10821533	Bcells
LTR33A_dup84-chr9	rs4917360	3221	3221	1.2501e-20	-0.393409	0.0412853	9.999e-05	1.36893e-15	1	LTR33A_dup84-chr9@rs4917360	Bcells
MER41E_dup8-chr1	rs7513616	77588	77588	2.9114e-08	-0.157246	0.0281156	0.00019998	7.27273e-05	1	MER41E_dup8-chr1@rs7513616	NK
MLT1J_dup86-chr1	rs10916900	49467	49467	4.20154e-41	0.388209	0.02756	9.999e-05	1.24295e-32	1	MLT1J_dup86-chr1@rs10916900	NK
MLT1B_dup196-chr1	rs55794721	-96090	-96090	1.58799e-15	-0.208902	0.0257725	9.999e-05	3.09662e-11	1	MLT1B_dup196-chr1@rs55794721	NK
MLT2B3_dup27-chr1	rs72660908	-75668	-75668	2.36919e-44	-0.548031	0.037244	9.999e-05	1.54545e-36	1	MLT2B3_dup27-chr1@rs72660908	NK
LTR67B_dup82-chr1	rs338228	54619	54619	1.95434e-07	0.145526	0.0277622	0.00039996	0.000390473	1	LTR67B_dup82-chr1@rs338228	NK
LTR49-int_dup42-chr1	rs11208977	-35793	-35793	3.65108e-17	-0.557969	0.0650025	9.999e-05	1.38783e-12	1	LTR49-int_dup42-chr1@rs11208977	NK
MLT1D_dup420-chr1	rs12751814	10648	10648	1.11435e-18	0.246865	0.0274071	9.999e-05	2.34435e-13	1	MLT1D_dup420-chr1@rs12751814	NK
MLT1D_dup420-chr1	rs12070470	3056	3056	4.18995e-12	-0.298576	0.0425316	9.999e-05	6.14538e-08	2	MLT1D_dup420-chr1@rs12070470	NK
HERVK-int_dup10-chr1	rs115071980	21850	21850	4.38957e-09	0.0870565	0.0146972	0.00119988	0.000422033	1	HERVK-int_dup10-chr1@rs115071980	NK
LTR16D_dup33-chr1	rs4949655	26438	26438	3.50608e-09	0.0893386	0.0149858	0.00029997	0.000154791	1	LTR16D_dup33-chr1@rs4949655	NK
MamGypsy2-I_dup35-chr1	rs4949655	-68009	-68009	9.79414e-44	0.672981	0.0461051	9.999e-05	3.06783e-35	1	MamGypsy2-I_dup35-chr1@rs4949655	NK
MER57-int_dup29-chr1	rs12093881	-69133	-69133	7.24997e-13	0.180321	0.0247907	9.999e-05	2.86495e-08	1	MER57-int_dup29-chr1@rs12093881	NK
MLT1C_dup529-chr1	rs79214614	-37451	-37451	1.31461e-07	0.212073	0.0398885	0.00129987	0.000596921	1	MLT1C_dup529-chr1@rs79214614	NK
MLT2B3_dup65-chr1	rs166642	20441	20441	2.84493e-09	-0.375346	0.0625906	9.999e-05	6.01764e-06	1	MLT2B3_dup65-chr1@rs166642	NK
MER57A-int_dup39-chr1	rs10747336	22849	22849	7.50271e-21	-0.324276	0.0338249	9.999e-05	1.03982e-15	1	MER57A-int_dup39-chr1@rs10747336	NK
MSTA_dup486-chr1	rs7553139	-54316	-54316	1.00411e-80	-0.697343	0.0332425	9.999e-05	8.0146e-33	1	MSTA_dup486-chr1@rs7553139	NK
MSTA_dup486-chr1	rs4454521	88323	88323	5.93887e-65	0.709502	0.0385755	9.999e-05	9.84454e-36	2	MSTA_dup486-chr1@rs4454521	NK
THE1D-int_dup78-chr1	rs12049255	849	849	3.16377e-07	0.205443	0.0398938	0.00029997	0.000430587	1	THE1D-int_dup78-chr1@rs12049255	NK
LTR8_dup108-chr1	rs4084434	-245	-245	9.3275e-22	-0.314357	0.0320106	9.999e-05	8.00575e-17	1	LTR8_dup108-chr1@rs4084434	NK
MLT1H1-int_dup25-chr1	rs111546759	-313505	-313505	1.77988e-08	-0.172061	0.0302901	9.999e-05	7.81718e-06	1	MLT1H1-int_dup25-chr1@rs111546759	NK
LTR49_dup42-chr1	rs6683357	467296	467296	1.31731e-05	0.148822	0.0339779	0.00029997	0.000297461	1	LTR49_dup42-chr1@rs6683357	NK
MLT1H_dup434-chr1	rs12124527	-273841	-273841	3.06413e-17	-0.262146	0.030462	9.999e-05	6.43717e-14	1	MLT1H_dup434-chr1@rs12124527	NK
MLT1H_dup434-chr1	rs34169189	-284030	-284030	4.16298e-06	0.184663	0.0398858	9.999e-05	0.00049269	2	MLT1H_dup434-chr1@rs34169189	NK
LTR25-int_dup11-chr1	rs77766535	-847387	-847387	1.16248e-08	0.0745254	0.012949	0.0009999	0.000383766	1	LTR25-int_dup11-chr1@rs77766535	NK
HERVK22-int_dup15-chr1	rs10908697	19497	19497	1.18701e-10	-0.260808	0.0400451	9.999e-05	4.50206e-07	1	HERVK22-int_dup15-chr1@rs10908697	NK
MLT1A0_dup905-chr1	rs6691761	-2923	-2923	7.73046e-13	0.154568	0.0212769	9.999e-05	2.20555e-08	1	MLT1A0_dup905-chr1@rs6691761	NK
MLT1B_dup743-chr1	rs9427403	-29715	-29715	3.84667e-08	0.234126	0.0422402	0.00019998	8.49431e-05	1	MLT1B_dup743-chr1@rs9427403	NK
LTR26C_dup14-chr1	rs571398	6195	6195	7.86369e-63	0.738327	0.0409438	9.999e-05	1.71624e-52	1	LTR26C_dup14-chr1@rs571398	NK
LTR26C_dup14-chr1	rs80142973	-597	-597	1.99439e-27	-0.75702	0.0676252	9.999e-05	1.08054e-21	2	LTR26C_dup14-chr1@rs80142973	NK
MLT1A1_dup302-chr1	rs6697306	15643	15643	3.70947e-47	-0.637911	0.0418461	9.999e-05	9.87327e-38	1	MLT1A1_dup302-chr1@rs6697306	NK
MLT1B_dup784-chr1	rs3768445	24041	24041	1.90303e-14	-0.358466	0.0460901	9.999e-05	1.48103e-10	1	MLT1B_dup784-chr1@rs3768445	NK
MLT1B_dup784-chr1	rs78045252	21307	21307	5.22588e-08	0.334184	0.0609028	9.999e-05	7.88314e-05	2	MLT1B_dup784-chr1@rs78045252	NK
MLT1J_dup867-chr1	rs2378949	9217	9217	3.85944e-07	0.119763	0.023431	0.00059994	0.000461329	1	MLT1J_dup867-chr1@rs2378949	NK
MLT1C_dup884-chr1	rs7519019	-40283	-40283	1.99872e-26	0.29511	0.0269231	9.999e-05	7.96524e-21	1	MLT1C_dup884-chr1@rs7519019	NK
LTR1A2_dup51-chr1	rs12406094	1041	1041	2.29703e-08	-0.0720304	0.0127823	0.00019998	0.000188246	1	LTR1A2_dup51-chr1@rs12406094	NK
MLT2A1_dup241-chr1	rs7535333	40269	40269	5.66719e-16	-0.288683	0.0350407	9.999e-05	1.59523e-11	1	MLT2A1_dup241-chr1@rs7535333	NK
LTR82B_dup33-chr1	rs2247124	-24460	-24460	1.22937e-08	-0.152146	0.0264808	0.00029997	5.65824e-05	1	LTR82B_dup33-chr1@rs2247124	NK
MLT1G3_dup171-chr1	rs10927195	70545	70545	1.51556e-14	0.129759	0.0166189	9.999e-05	1.30138e-08	1	MLT1G3_dup171-chr1@rs10927195	NK
LTR1C_dup6-chr1	rs74373761	21479	21479	5.68841e-26	0.5709	0.0525949	9.999e-05	3.31649e-18	1	LTR1C_dup6-chr1@rs74373761	NK
LTR1C_dup6-chr1	rs112804251	36893	36893	3.66938e-09	-0.339163	0.0569651	0.00039996	4.50874e-05	2	LTR1C_dup6-chr1@rs112804251	NK
HERV16-int_dup108-chr1	rs74982651	10870	10870	2.06578e-16	0.189005	0.0225894	9.999e-05	3.42594e-10	1	HERV16-int_dup108-chr1@rs74982651	NK
MSTA_dup1227-chr1	rs72760824	295	295	1.79693e-07	-0.20403	0.0388053	0.00039996	0.000446947	1	MSTA_dup1227-chr1@rs72760824	NK
HUERS-P3-int_dup33-chr1	rs11585566	-2395	-2395	2.57698e-13	0.116915	0.0157571	9.999e-05	5.18933e-08	1	HUERS-P3-int_dup33-chr1@rs11585566	NK
LTR9A1_dup26-chr1	rs9287203	-12336	-12336	8.97374e-21	-0.239953	0.0250822	9.999e-05	3.12752e-15	1	LTR9A1_dup26-chr1@rs9287203	NK
LTR49-int_dup9-chr10	rs12777021	8913	8913	3.43088e-32	0.541734	0.0442013	9.999e-05	1.21821e-25	1	LTR49-int_dup9-chr10@rs12777021	NK
MSTD_dup23-chr10	rs72768931	1512	1512	7.19396e-12	0.320574	0.0461909	9.999e-05	9.03823e-08	1	MSTD_dup23-chr10@rs72768931	NK
HERVL-int_dup11-chr10	rs7900628	28051	28051	1.15908e-11	0.262067	0.0381514	9.999e-05	4.65144e-08	1	HERVL-int_dup11-chr10@rs7900628	NK
Harlequin-int_dup2-chr10	rs7894581	-534816	-534816	4.88062e-21	0.0760608	0.00789386	9.999e-05	2.33112e-08	1	Harlequin-int_dup2-chr10@rs7894581	NK
MLT1F-int_dup4-chr10	rs2505417	-24794	-24794	1.01514e-14	-0.432967	0.0550741	9.999e-05	1.72792e-10	1	MLT1F-int_dup4-chr10@rs2505417	NK
MSTD_dup73-chr10	rs1009002	-524	-524	2.80405e-171	1.24559	0.0359591	9.999e-05	5.69258e-146	1	MSTD_dup73-chr10@rs1009002	NK
MSTA_dup310-chr10	rs2075912	-105346	-105346	5.17446e-10	-0.304763	0.0485422	9.999e-05	2.09168e-06	1	MSTA_dup310-chr10@rs2075912	NK
LTR2B_dup6-chr10	rs71478860	-5923	-5923	4.11276e-15	0.145233	0.0181969	9.999e-05	9.02533e-09	1	LTR2B_dup6-chr10@rs71478860	NK
HERVK9-int_dup25-chr10	rs12098408	-158592	-158592	1.76077e-10	0.0576183	0.00893201	0.00129987	0.000430249	1	HERVK9-int_dup25-chr10@rs12098408	NK
MLT1A_dup228-chr10	rs3312	14816	14816	1.53791e-08	-0.176155	0.0308707	0.00019998	5.288e-05	1	MLT1A_dup228-chr10@rs3312	NK
MER21B_dup70-chr10	rs55824660	9266	9266	1.64833e-24	-0.269471	0.0256524	9.999e-05	1.31656e-17	1	MER21B_dup70-chr10@rs55824660	NK
MLT1F_dup119-chr10	rs10786662	-57433	-57433	1.18169e-33	-0.536133	0.0426536	9.999e-05	3.79548e-26	1	MLT1F_dup119-chr10@rs10786662	NK
MLT1F_dup119-chr10	rs10883717	-79655	-79655	4.22744e-15	0.452188	0.0566815	9.999e-05	9.48306e-11	2	MLT1F_dup119-chr10@rs10883717	NK
MLT1C_dup451-chr10	rs7920727	-1067	-1067	3.36215e-10	-0.159113	0.025066	9.999e-05	2.58986e-06	1	MLT1C_dup451-chr10@rs7920727	NK
MLT1A0_dup824-chr10	rs1114838	413724	413724	2.59702e-07	-0.191828	0.0369777	0.00049995	0.000603723	1	MLT1A0_dup824-chr10@rs1114838	NK
MLT1B_dup752-chr10	rs2265638	-24474	-24474	5.29184e-16	-0.131961	0.0160006	9.999e-05	6.60077e-10	1	MLT1B_dup752-chr10@rs2265638	NK
MSTA_dup2-chr11	rs35409720	678	678	1.00157e-09	0.126873	0.020561	0.00029997	1.38792e-05	1	MSTA_dup2-chr11@rs35409720	NK
MLT1A0_dup12-chr11	rs72850292	112776	112776	5.86568e-11	0.0891191	0.0134569	0.00119988	0.000550832	1	MLT1A0_dup12-chr11@rs72850292	NK
MER4-int_dup6-chr11	rs2084241	1548	1548	8.79645e-60	0.809092	0.0462126	9.999e-05	1.15214e-50	1	MER4-int_dup6-chr11@rs2084241	NK
MLT1N2_dup9-chr11	rs11604967	-4612	-4612	3.24735e-08	0.147976	0.0265512	9.999e-05	9.73076e-05	1	MLT1N2_dup9-chr11@rs11604967	NK
MER77B_dup1-chr11	rs113343528	-1251	-1251	6.98565e-11	0.340916	0.051689	9.999e-05	3.83536e-07	1	MER77B_dup1-chr11@rs113343528	NK
MLT1A1_dup120-chr11	rs11039513	13447	13447	2.60435e-11	-0.193384	0.0286621	9.999e-05	1.2915e-07	1	MLT1A1_dup120-chr11@rs11039513	NK
MER21C_dup97-chr11	rs560816	-730922	-730922	6.98476e-15	-0.0238701	0.00301724	0.00029997	0.000206811	1	MER21C_dup97-chr11@rs560816	NK
MLT1D_dup433-chr11	rs112997947	58366	58366	3.05026e-10	0.0874967	0.01375	0.00109989	0.000404157	1	MLT1D_dup433-chr11@rs112997947	NK
MLT1E1_dup31-chr11	rs149240135	199044	199044	8.94656e-13	0.0713687	0.00985249	0.00069993	0.00048669	1	MLT1E1_dup31-chr11@rs149240135	NK
HUERS-P3-int_dup9-chr11	rs61734374	-123987	-123987	3.47978e-22	0.423475	0.0426491	9.999e-05	9.2385e-17	1	HUERS-P3-int_dup9-chr11@rs61734374	NK
MSTA-int_dup87-chr11	rs34424653	-765256	-765256	1.59162e-08	0.135738	0.023813	0.00139986	0.000592123	1	MSTA-int_dup87-chr11@rs34424653	NK
MSTD-int_dup20-chr11	rs11234596	-4563	-4563	1.75202e-58	0.588668	0.0340613	9.999e-05	2.21089e-47	1	MSTD-int_dup20-chr11@rs11234596	NK
THE1C-int_dup45-chr11	rs111590675	-294845	-294845	9.05187e-12	0.0518515	0.00750812	0.0009999	0.000409567	1	THE1C-int_dup45-chr11@rs111590675	NK
LTR29_dup23-chr11	rs11826742	30489	30489	2.89148e-12	0.497981	0.0703901	9.999e-05	1.67787e-06	2	LTR29_dup23-chr11@rs11826742	NK
LTR29_dup23-chr11	rs4938338	79017	79017	1.41237e-50	-1.06902	0.0673262	9.999e-05	2.07892e-33	3	LTR29_dup23-chr11@rs4938338	NK
LTR29_dup23-chr11	rs4936363	79058	79058	1.35026e-11	0.62041	0.090617	0.00039996	7.39368e-06	4	LTR29_dup23-chr11@rs4936363	NK
MLT1A0-int_dup25-chr11	rs10892639	137902	137902	1.02062e-34	-0.359404	0.0280937	9.999e-05	9.37629e-28	1	MLT1A0-int_dup25-chr11@rs10892639	NK
MSTB1_dup151-chr11	rs949055	43050	43050	9.50086e-23	-0.280643	0.0278658	9.999e-05	2.32091e-17	1	MSTB1_dup151-chr11@rs949055	NK
LTR8B_dup3-chr12	rs12819409	2176	2176	1.31109e-10	-0.281271	0.0432908	9.999e-05	4.32798e-07	1	LTR8B_dup3-chr12@rs12819409	NK
MLT1G3-int-chr12	rs12827501	-6948	-6948	5.46776e-15	-0.340301	0.0428394	9.999e-05	6.62495e-11	1	MLT1G3-int-chr12@rs12827501	NK
MLT1G3-chr12	rs12827501	-8620	-8620	3.15722e-18	-0.377179	0.042463	9.999e-05	1.32443e-13	1	MLT1G3-chr12@rs12827501	NK
MLT1J_dup57-chr12	rs759468	-80548	-80548	8.67211e-18	-0.360111	0.0411073	9.999e-05	2.89997e-13	1	MLT1J_dup57-chr12@rs759468	NK
MSTC_dup6-chr12	rs2377680	-120605	-120605	3.24343e-12	-0.355521	0.0503741	9.999e-05	2.01181e-08	1	MSTC_dup6-chr12@rs2377680	NK
MSTC_dup6-chr12	rs2377740	-21148	-21148	2.74952e-08	0.288883	0.0515573	0.00039996	5.45498e-05	2	MSTC_dup6-chr12@rs2377740	NK
LTR37-int_dup2-chr12	rs12827501	-177442	-177442	2.54231e-13	-0.274449	0.0369791	9.999e-05	2.68383e-09	1	LTR37-int_dup2-chr12@rs12827501	NK
LTR37-int_dup6-chr12	rs759468	-177564	-177564	1.32738e-18	-0.387508	0.043122	9.999e-05	5.95444e-14	1	LTR37-int_dup6-chr12@rs759468	NK
MER51B_dup1-chr12	rs12826978	-212294	-212294	1.92467e-17	-0.337441	0.0389531	9.999e-05	5.51089e-13	1	MER51B_dup1-chr12@rs12826978	NK
MER89-int_dup2-chr12	rs146924348	-28332	-28332	3.02112e-19	0.183975	0.0200817	9.999e-05	7.11697e-12	1	MER89-int_dup2-chr12@rs146924348	NK
LTR12C_dup10-chr12	rs3863335	18970	18970	3.32348e-47	0.508134	0.0333135	9.999e-05	4.28399e-39	1	LTR12C_dup10-chr12@rs3863335	NK
MER61-int_dup1-chr12	rs7961262	12470	12470	3.6657e-18	0.505667	0.0570425	9.999e-05	1.64289e-13	1	MER61-int_dup1-chr12@rs7961262	NK
MER61-int_dup1-chr12	rs10844141	-44395	-44395	1.42093e-08	-0.199976	0.0349598	0.00019998	3.51501e-05	2	MER61-int_dup1-chr12@rs10844141	NK
THE1-int-chr12	rs7961262	7626	7626	3.74197e-69	1.13106	0.059237	9.999e-05	2.62446e-58	1	THE1-int-chr12@rs7961262	NK
THE1B_dup27-chr12	rs7961262	6505	6505	2.81625e-142	1.73151	0.0570944	9.999e-05	1.84077e-120	1	THE1B_dup27-chr12@rs7961262	NK
HERVIP10FH-int_dup1-chr12	rs1600128	20899	20899	6.04382e-13	0.327425	0.0448545	9.999e-05	4.66894e-09	1	HERVIP10FH-int_dup1-chr12@rs1600128	NK
HERVIP10FH-int_dup1-chr12	rs11053775	118	118	3.15716e-12	0.290289	0.0411084	9.999e-05	2.13559e-08	2	HERVIP10FH-int_dup1-chr12@rs11053775	NK
ERVL-B4-int_dup29-chr12	rs1817104	159636	159636	1.34741e-16	-0.165701	0.0196775	9.999e-05	9.03413e-11	1	ERVL-B4-int_dup29-chr12@rs1817104	NK
LTR38-int_dup1-chr12	rs2708319	-26968	-26968	5.93257e-16	-0.171139	0.0207878	9.999e-05	8.35052e-11	1	LTR38-int_dup1-chr12@rs2708319	NK
LTR106_Mam_dup6-chr12	rs10772397	-414838	-414838	2.56248e-11	-0.208675	0.0309172	9.999e-05	1.6266e-07	1	LTR106_Mam_dup6-chr12@rs10772397	NK
HERVL-int_dup36-chr12	rs4644713	1361	1361	9.5236e-37	0.411426	0.0311371	9.999e-05	8.23315e-30	1	HERVL-int_dup36-chr12@rs4644713	NK
MLT1H_dup68-chr12	rs2043845	49640	49640	9.80727e-12	0.159468	0.0231311	9.999e-05	1.62587e-07	1	MLT1H_dup68-chr12@rs2043845	NK
MER41B_dup30-chr12	rs1150967	8600	8600	6.96223e-38	0.39089	0.0290742	9.999e-05	3.68069e-27	1	MER41B_dup30-chr12@rs1150967	NK
MER4E1_dup4-chr12	rs56103961	8840	8840	4.33768e-35	-0.482625	0.037498	9.999e-05	2.11193e-28	1	MER4E1_dup4-chr12@rs56103961	NK
LTR12C_dup46-chr12	rs1259706	51572	51572	2.58881e-11	-0.224897	0.0333283	9.999e-05	2.8813e-07	1	LTR12C_dup46-chr12@rs1259706	NK
LTR1B_dup4-chr12	rs61931086	1068	1068	3.87152e-08	-0.250428	0.0451908	0.00019998	0.000110114	1	LTR1B_dup4-chr12@rs61931086	NK
THE1A_dup62-chr12	rs75919324	-32004	-32004	2.85934e-16	0.629291	0.0755821	9.999e-05	6.30841e-12	1	THE1A_dup62-chr12@rs75919324	NK
THE1A_dup62-chr12	rs75016769	92651	92651	3.54497e-07	0.27509	0.0536466	0.00019998	0.000363329	2	THE1A_dup62-chr12@rs75016769	NK
LTR1B_dup7-chr12	rs11183166	4684	4684	6.7381e-09	0.0955021	0.0163254	0.00029997	6.29788e-05	1	LTR1B_dup7-chr12@rs11183166	NK
THE1B_dup267-chr12	rs6582582	-196896	-196896	2.73141e-12	0.0415125	0.00586119	0.00119988	0.000278873	1	THE1B_dup267-chr12@rs6582582	NK
MSTD-int_dup20-chr12	rs1525452	1707	1707	2.22091e-11	0.267116	0.0394489	9.999e-05	7.57864e-08	1	MSTD-int_dup20-chr12@rs1525452	NK
LTR6B_dup3-chr12	rs2193721	-1255	-1255	2.62592e-09	-0.260494	0.0433411	9.999e-05	7.22597e-06	1	LTR6B_dup3-chr12@rs2193721	NK
MER21A_dup38-chr12	rs7133495	31391	31391	7.95477e-08	-0.261165	0.0482738	9.999e-05	9.49003e-05	1	MER21A_dup38-chr12@rs7133495	NK
MLT1F1-int_dup9-chr12	rs12823414	40710	40710	3.7257e-35	0.444512	0.0344998	9.999e-05	2.27986e-25	1	MLT1F1-int_dup9-chr12@rs12823414	NK
LTR33_dup140-chr12	rs2216438	41069	41069	5.88264e-34	0.473396	0.0374727	9.999e-05	4.79355e-28	1	LTR33_dup140-chr12@rs2216438	NK
MLT2F_dup38-chr12	rs6581825	31156	31156	3.55902e-09	0.139446	0.0234009	0.00019998	2.67088e-05	1	MLT2F_dup38-chr12@rs6581825	NK
LTR1E_dup5-chr12	rs79396410	-55391	-55391	1.31774e-21	0.182012	0.0186069	9.999e-05	7.42085e-10	1	LTR1E_dup5-chr12@rs79396410	NK
ERV3-16A3_I-int_dup114-chr12	rs17181725	165202	165202	2.35034e-10	0.062965	0.00983066	0.00049995	0.000109357	1	ERV3-16A3_I-int_dup114-chr12@rs17181725	NK
MLT1C_dup354-chr12	rs61932671	-80601	-80601	5.29495e-10	0.0675509	0.0107658	0.0009999	0.000603759	1	MLT1C_dup354-chr12@rs61932671	NK
LTR5_Hs_dup20-chr12	rs12423479	205151	205151	1.08725e-10	0.0951146	0.0145734	0.00019998	6.92154e-05	1	LTR5_Hs_dup20-chr12@rs12423479	NK
MLT1H1_dup99-chr12	rs10861577	-77519	-77519	1.20868e-11	-0.252662	0.0368159	9.999e-05	8.12177e-08	1	MLT1H1_dup99-chr12@rs10861577	NK
MLT1H1_dup100-chr12	rs7136098	7776	7776	1.76193e-11	-0.266757	0.0391933	9.999e-05	1.00164e-07	1	MLT1H1_dup100-chr12@rs7136098	NK
MLT1D_dup8-chr13	rs7991800	41519	41519	7.38975e-28	-0.215213	0.0190564	0.00029997	1.20582e-09	1	MLT1D_dup8-chr13@rs7991800	NK
MLT1D_dup8-chr13	rs6490506	125701	125701	2.81474e-13	-0.126679	0.0171013	9.999e-05	2.13306e-05	2	MLT1D_dup8-chr13@rs6490506	NK
MLT1M-chr13	rs4770053	18900	18900	4.94673e-10	0.101582	0.0161611	9.999e-05	2.01911e-05	1	MLT1M-chr13@rs4770053	NK
MLT1H_dup9-chr13	rs9511278	-1499	-1499	1.75125e-21	-0.319535	0.0327718	9.999e-05	1.10539e-16	1	MLT1H_dup9-chr13@rs9511278	NK
MLT1D_dup103-chr13	rs7325187	2366	2366	2.84103e-07	-0.199983	0.0386779	0.00059994	0.000414087	1	MLT1D_dup103-chr13@rs7325187	NK
LTR2_dup10-chr13	rs9525438	83297	83297	6.34888e-08	-0.108763	0.0199509	0.00049995	0.000281856	1	LTR2_dup10-chr13@rs9525438	NK
MER21C_dup65-chr13	rs2104316	31	31	1.46265e-35	0.623923	0.0481072	9.999e-05	1.61228e-29	1	MER21C_dup65-chr13@rs2104316	NK
MER21C_dup65-chr13	rs36081563	5481	5481	2.00486e-07	-0.24135	0.0460849	0.00039996	0.000284067	2	MER21C_dup65-chr13@rs36081563	NK
MLT1E2_dup24-chr13	rs75396052	-410543	-410543	6.83086e-10	0.0774974	0.012433	0.00159984	0.00058097	1	MLT1E2_dup24-chr13@rs75396052	NK
LTR78B_dup38-chr13	rs7982479	-432	-432	1.22829e-43	-0.490854	0.0336714	9.999e-05	3.78469e-33	1	LTR78B_dup38-chr13@rs7982479	NK
LTR37-int_dup13-chr13	rs4456399	-6748	-6748	8.42295e-11	-0.261803	0.0398698	9.999e-05	3.25621e-07	1	LTR37-int_dup13-chr13@rs4456399	NK
ERVL-E-int_dup338-chr13	rs111904979	62668	62668	3.68262e-44	0.768091	0.0523294	9.999e-05	5.55358e-36	1	ERVL-E-int_dup338-chr13@rs111904979	NK
MSTA_dup697-chr13	rs35832914	1484	1484	2.0785e-14	0.24552	0.0316167	9.999e-05	4.06807e-10	1	MSTA_dup697-chr13@rs35832914	NK
LTR14B_dup19-chr13	rs56091842	-813	-813	1.60507e-08	-0.283625	0.0497703	9.999e-05	3.64953e-05	1	LTR14B_dup19-chr13@rs56091842	NK
MER57-int_dup19-chr13	rs61973886	-130870	-130870	2.67826e-11	0.0983214	0.0145818	0.00159984	0.000329617	1	MER57-int_dup19-chr13@rs61973886	NK
MER11C_dup4-chr14	rs4982521	-7884	-7884	3.69865e-25	0.52541	0.049282	9.999e-05	3.01439e-20	1	MER11C_dup4-chr14@rs4982521	NK
MER11C_dup4-chr14	rs2293712	-25941	-25941	1.12746e-07	-0.243136	0.045485	0.00039996	0.000238833	2	MER11C_dup4-chr14@rs2293712	NK
HERVK-int_dup1-chr14	rs150982884	-33997	-33997	5.83732e-11	0.263245	0.0397452	9.999e-05	2.05803e-07	1	HERVK-int_dup1-chr14@rs150982884	NK
HERVIP10FH-int_dup2-chr14	rs179724	48160	48160	8.39198e-18	-0.445236	0.0508014	9.999e-05	1.94089e-13	1	HERVIP10FH-int_dup2-chr14@rs179724	NK
MER66D-chr14	rs1954027	20831	20831	2.10401e-10	0.271037	0.0422008	9.999e-05	5.58525e-07	1	MER66D-chr14@rs1954027	NK
MER4-int_dup42-chr14	rs7153079	-5611	-5611	3.32249e-15	0.195731	0.0244382	9.999e-05	4.03835e-10	1	MER4-int_dup42-chr14@rs7153079	NK
PRIMA4_LTR_dup6-chr14	rs1495788	11402	11402	3.46477e-10	-0.259629	0.0409318	9.999e-05	1.21694e-06	1	PRIMA4_LTR_dup6-chr14@rs1495788	NK
PRIMA4-int_dup6-chr14	rs60616322	386	386	9.3624e-11	-0.33656	0.0513834	9.999e-05	6.82981e-07	1	PRIMA4-int_dup6-chr14@rs60616322	NK
MSTB_dup146-chr14	rs114911942	19799	19799	5.3137e-10	-0.238735	0.0380515	9.999e-05	1.83096e-06	1	MSTB_dup146-chr14@rs114911942	NK
MLT1E3_dup25-chr14	rs17767761	784030	784030	3.21598e-13	0.0487338	0.00659568	0.00039996	0.000365466	1	MLT1E3_dup25-chr14@rs17767761	NK
MLT1F2_dup98-chr14	rs10148373	101108	101108	1.16802e-08	-0.191454	0.0332704	9.999e-05	4.76601e-05	1	MLT1F2_dup98-chr14@rs10148373	NK
THE1B_dup623-chr14	rs111418232	64	64	1.46536e-20	0.286929	0.0301682	9.999e-05	1.2868e-15	1	THE1B_dup623-chr14@rs111418232	NK
MLT1A0_dup504-chr14	rs10138661	303303	303303	6.34687e-15	0.0341861	0.00431429	0.00069993	0.000118795	1	MLT1A0_dup504-chr14@rs10138661	NK
MLT1D_dup446-chr14	rs73337869	-17842	-17842	2.75128e-15	0.438822	0.054621	9.999e-05	3.43825e-11	1	MLT1D_dup446-chr14@rs73337869	NK
MSTA_dup539-chr14	rs67791045	847	847	5.43353e-08	0.132649	0.024206	0.00029997	0.000262562	1	MSTA_dup539-chr14@rs67791045	NK
MLT1A_dup236-chr14	rs35580745	775703	775703	5.20071e-12	0.0521417	0.0074614	0.00039996	0.000264686	1	MLT1A_dup236-chr14@rs35580745	NK
MER57A-int_dup1-chr15	rs8031119	385289	385289	3.08935e-09	0.277537	0.046388	0.00019998	2.8876e-05	1	MER57A-int_dup1-chr15@rs8031119	NK
MLT1F2_dup63-chr15	rs11070620	-19973	-19973	1.41577e-16	-0.166281	0.0197609	9.999e-05	1.4467e-11	1	MLT1F2_dup63-chr15@rs11070620	NK
ERVL-B4-int_dup71-chr15	rs11070620	-48001	-48001	1.62663e-10	-0.124784	0.0193065	9.999e-05	1.56941e-06	1	ERVL-B4-int_dup71-chr15@rs11070620	NK
ERVL-B4-int_dup72-chr15	rs11070620	-49564	-49564	3.65297e-08	-0.0771512	0.013896	0.00049995	0.000307355	1	ERVL-B4-int_dup72-chr15@rs11070620	NK
MLT1A0-int_dup8-chr15	rs75874589	-36304	-36304	8.83778e-29	-0.322717	0.0280549	9.999e-05	2.6272e-22	1	MLT1A0-int_dup8-chr15@rs75874589	NK
MLT1D_dup84-chr15	rs4779582	57194	57194	7.81495e-17	-0.121719	0.0143381	9.999e-05	9.16658e-10	1	MLT1D_dup84-chr15@rs4779582	NK
MLT1A_dup28-chr15	rs4780194	3705	3705	1.63701e-47	-0.712035	0.0465064	9.999e-05	6.50794e-40	1	MLT1A_dup28-chr15@rs4780194	NK
LTR49_dup5-chr15	rs60096946	141	141	1.23027e-10	0.131032	0.0201364	0.00019998	6.1956e-06	1	LTR49_dup5-chr15@rs60096946	NK
MLT1H2_dup19-chr15	rs183920641	-9214	-9214	8.76814e-20	0.104476	0.0112272	9.999e-05	1.50707e-08	1	MLT1H2_dup19-chr15@rs183920641	NK
HERVK11-int_dup2-chr15	rs4924466	-278042	-278042	2.647e-12	-0.0716608	0.0101113	0.00029997	3.22719e-05	1	HERVK11-int_dup2-chr15@rs4924466	NK
LTR8B_dup6-chr15	rs8037613	18145	18145	1.20505e-10	-0.29597	0.0454604	9.999e-05	3.20196e-07	1	LTR8B_dup6-chr15@rs8037613	NK
MLT2C2_dup13-chr15	rs2924121	-543961	-543961	2.85708e-87	0.337915	0.0153465	0.00209979	2.68134e-13	1	MLT2C2_dup13-chr15@rs2924121	NK
MLT2C2_dup13-chr15	rs7168673	-554997	-554997	7.55303e-230	-1.18152	0.0270822	9.999e-05	7.99881e-32	2	MLT2C2_dup13-chr15@rs7168673	NK
MLT2C2_dup13-chr15	rs28490581	-564819	-564819	7.465e-151	1.19153	0.0376833	9.999e-05	3.16499e-23	3	MLT2C2_dup13-chr15@rs28490581	NK
MLT2C2_dup13-chr15	rs7170580	-560081	-560081	4.54038e-27	-0.340135	0.0306086	0.0166983	0.000312387	4	MLT2C2_dup13-chr15@rs7170580	NK
MLT1A0_dup213-chr15	rs8026785	500	500	2.33165e-14	-0.212387	0.0274048	9.999e-05	6.04924e-10	1	MLT1A0_dup213-chr15@rs8026785	NK
MER41B_dup38-chr15	rs62017202	-13204	-13204	4.58854e-23	0.503888	0.0496437	9.999e-05	2.05114e-17	1	MER41B_dup38-chr15@rs62017202	NK
MSTB_dup85-chr15	rs2118785	32029	32029	1.34747e-13	-0.213228	0.028392	9.999e-05	2.10863e-09	1	MSTB_dup85-chr15@rs2118785	NK
LTR15_dup17-chr15	rs1724585	37951	37951	2.08023e-19	0.165231	0.01795	9.999e-05	1.89504e-12	1	LTR15_dup17-chr15@rs1724585	NK
MLT1F1_dup43-chr15	rs58335303	-26038	-26038	2.2777e-19	0.271433	0.0295215	9.999e-05	7.32275e-14	1	MLT1F1_dup43-chr15@rs58335303	NK
MLT1F_dup51-chr15	rs72755101	999276	999276	2.30589e-09	0.0722547	0.0119782	0.00109989	0.000671357	1	MLT1F_dup51-chr15@rs72755101	NK
MER68-int_dup14-chr15	rs17774473	127867	127867	1.65271e-08	0.226549	0.0397907	9.999e-05	3.28153e-05	1	MER68-int_dup14-chr15@rs17774473	NK
MLT1J1-int_dup3-chr15	rs12900404	-703500	-703500	8.68389e-08	0.122192	0.0226539	0.00079992	0.000381758	1	MLT1J1-int_dup3-chr15@rs12900404	NK
HERVK14-int_dup11-chr15	rs61300240	-57718	-57718	1.48608e-77	0.827154	0.0404146	9.999e-05	8.06975e-64	1	HERVK14-int_dup11-chr15@rs61300240	NK
HERVIP10FH-int_dup8-chr15	rs11852590	-10414	-10414	4.49391e-15	0.284403	0.0356863	9.999e-05	1.40997e-10	1	HERVIP10FH-int_dup8-chr15@rs11852590	NK
HERVIP10FH-int_dup9-chr15	rs12900093	-26041	-26041	3.2674e-08	0.213762	0.0383627	9.999e-05	0.000126612	1	HERVIP10FH-int_dup9-chr15@rs12900093	NK
MLT1C_dup306-chr15	rs28479644	627	627	2.09179e-47	-0.535238	0.0350043	9.999e-05	2.57241e-39	1	MLT1C_dup306-chr15@rs28479644	NK
MLT1D_dup410-chr15	rs72751339	818	818	9.45497e-13	0.288037	0.0398071	9.999e-05	8.01717e-08	1	MLT1D_dup410-chr15@rs72751339	NK
MSTB_dup205-chr15	rs2684774	5890	5890	5.0258e-37	0.764773	0.0576287	9.999e-05	1.64631e-25	1	MSTB_dup205-chr15@rs2684774	NK
MSTB_dup205-chr15	rs74865241	-14008	-14008	1.00763e-30	-0.747777	0.0626452	9.999e-05	4.59778e-22	2	MSTB_dup205-chr15@rs74865241	NK
MER21B_dup70-chr15	rs7178948	-15016	-15016	2.6141e-08	-0.08547	0.0152295	0.00089991	0.000471329	1	MER21B_dup70-chr15@rs7178948	NK
LTR10D_dup3-chr15	rs12900282	-78861	-78861	6.49076e-09	0.156681	0.0267539	0.00059994	0.000165257	1	LTR10D_dup3-chr15@rs12900282	NK
HERV35I-int_dup4-chr16	rs9939787	-29821	-29821	2.82358e-11	-0.352667	0.0523656	9.999e-05	2.34978e-07	1	HERV35I-int_dup4-chr16@rs9939787	NK
THE1B_dup199-chr16	rs7200798	-11292	-11292	2.14201e-173	1.16104	0.0332149	9.999e-05	4.79956e-151	1	THE1B_dup199-chr16@rs7200798	NK
MLT1A_dup143-chr16	rs4072402	513201	513201	1.48217e-09	-0.140536	0.0230166	9.999e-05	6.68925e-06	1	MLT1A_dup143-chr16@rs4072402	NK
HERV35I-int_dup17-chr16	rs8054583	21915	21915	2.86863e-26	0.457163	0.0418467	9.999e-05	1.65293e-21	1	HERV35I-int_dup17-chr16@rs8054583	NK
HERV35I-int_dup17-chr16	rs77702353	-138	-138	2.62446e-10	0.53539	0.0838188	9.999e-05	4.19516e-07	2	HERV35I-int_dup17-chr16@rs77702353	NK
MER21B_dup73-chr16	rs12921903	19770	19770	1.75552e-15	0.290677	0.0359191	9.999e-05	4.8606e-11	1	MER21B_dup73-chr16@rs12921903	NK
MSTA_dup453-chr16	rs74035551	-8205	-8205	2.07957e-71	0.907548	0.0466214	9.999e-05	3.96232e-57	1	MSTA_dup453-chr16@rs74035551	NK
LTR55_dup9-chr16	rs62068714	385517	385517	6.86215e-11	0.0634102	0.00961011	0.00139986	0.000677481	1	LTR55_dup9-chr16@rs62068714	NK
THE1A-chr17	rs1109451	66917	66917	4.32304e-54	-0.649064	0.0393161	9.999e-05	6.66307e-46	1	THE1A-chr17@rs1109451	NK
MLT1L_dup11-chr17	rs4790410	-1982	-1982	1.92661e-40	-0.516118	0.0369823	9.999e-05	6.09386e-34	1	MLT1L_dup11-chr17@rs4790410	NK
LTR37A_dup1-chr17	rs58625333	15186	15186	2.65547e-43	0.547428	0.0377187	9.999e-05	2.09351e-36	1	LTR37A_dup1-chr17@rs58625333	NK
THE1C_dup10-chr17	rs8074770	-1573	-1573	3.80407e-33	0.498443	0.0400002	9.999e-05	3.87973e-27	1	THE1C_dup10-chr17@rs8074770	NK
MLT1D_dup158-chr17	rs28375463	-4634	-4634	1.16818e-07	-0.130027	0.0243553	0.00029997	0.000186283	1	MLT1D_dup158-chr17@rs28375463	NK
MER4-int_dup12-chr17	rs4401097	18460	18460	2.99624e-07	0.126153	0.0244471	0.00039996	0.000365832	1	MER4-int_dup12-chr17@rs4401097	NK
MSTA_dup105-chr17	rs7216918	46415	46415	5.43441e-07	-0.15387	0.0305024	0.00029997	0.000381207	1	MSTA_dup105-chr17@rs7216918	NK
LTR7C_dup10-chr17	rs216404	-6680	-6680	4.24908e-22	-0.18911	0.019088	9.999e-05	1.0415e-14	1	LTR7C_dup10-chr17@rs216404	NK
MLT1L_dup135-chr17	rs111459599	-19859	-19859	4.05195e-11	-0.378045	0.0565977	9.999e-05	1.89684e-07	1	MLT1L_dup135-chr17@rs111459599	NK
HERVK13-int_dup11-chr17	rs79555595	-23490	-23490	1.72072e-11	0.228751	0.0335916	9.999e-05	1.0165e-07	1	HERVK13-int_dup11-chr17@rs79555595	NK
PRIMA41-int_dup6-chr17	rs11654307	9268	9268	2.07636e-09	0.180563	0.0298466	9.999e-05	6.32805e-06	1	PRIMA41-int_dup6-chr17@rs11654307	NK
PRIMA41-int_dup8-chr17	rs79555595	-32164	-32164	1.70819e-63	0.821548	0.0452755	9.999e-05	2.02118e-53	1	PRIMA41-int_dup8-chr17@rs79555595	NK
PRIMA41-int_dup8-chr17	rs58858902	14707	14707	2.21064e-19	0.596398	0.064839	9.999e-05	6.4224e-15	2	PRIMA41-int_dup8-chr17@rs58858902	NK
LTR10C_dup1-chr17	rs72836318	467588	467588	7.77433e-20	0.200939	0.0215611	9.999e-05	1.22196e-13	1	LTR10C_dup1-chr17@rs72836318	NK
MLT1A_dup85-chr17	rs62053943	-572412	-572412	1.33869e-10	0.10725	0.0165153	9.999e-05	5.01102e-06	1	MLT1A_dup85-chr17@rs62053943	NK
MER66B_dup37-chr17	rs199498	548373	548373	2.54676e-09	0.0928577	0.0154365	0.00019998	5.4178e-05	1	MER66B_dup37-chr17@rs199498	NK
MLT1A_dup86-chr17	rs2696531	37778	37778	7.88764e-108	0.893938	0.035506	9.999e-05	1.27457e-88	1	MLT1A_dup86-chr17@rs2696531	NK
LTR5_Hs_dup8-chr17	rs199455	438236	438236	1.17987e-12	-0.912599	0.126677	9.999e-05	1.92679e-07	1	LTR5_Hs_dup8-chr17@rs199455	NK
LTR5_Hs_dup8-chr17	rs199530	475673	475673	2.2786e-09	0.69806	0.115684	0.00589941	0.000261564	2	LTR5_Hs_dup8-chr17@rs199530	NK
LTR17_dup6-chr17	rs1484776	22497	22497	5.92043e-18	0.313087	0.0355513	9.999e-05	1.29334e-13	1	LTR17_dup6-chr17@rs1484776	NK
MER41A_dup47-chr17	rs1124886	674440	674440	4.49305e-11	0.10185	0.0152844	0.00139986	0.000636235	1	MER41A_dup47-chr17@rs1124886	NK
HERVIP10B3-int_dup5-chr17	rs58794808	-1755	-1755	1.71914e-14	-0.314914	0.04042	9.999e-05	1.83637e-10	1	HERVIP10B3-int_dup5-chr17@rs58794808	NK
THE1B-int_dup55-chr17	rs77923355	-13073	-13073	2.74144e-07	0.324204	0.0626203	0.00059994	0.000659841	1	THE1B-int_dup55-chr17@rs77923355	NK
MSTC-int_dup8-chr17	rs8069719	279561	279561	7.90236e-14	-0.0588951	0.00776591	0.00179982	0.000648312	1	MSTC-int_dup8-chr17@rs8069719	NK
MSTA_dup7-chr18	rs2847330	5642	5642	1.88352e-12	0.248869	0.0348722	9.999e-05	1.06825e-08	1	MSTA_dup7-chr18@rs2847330	NK
LTR105_Mam_dup2-chr18	rs11665331	-38023	-38023	2.4476e-15	0.17665	0.0219462	9.999e-05	2.58852e-10	1	LTR105_Mam_dup2-chr18@rs11665331	NK
MLT2B1_dup17-chr18	rs117927945	38922	38922	7.14715e-09	0.177002	0.0303098	0.00019998	4.2491e-05	1	MLT2B1_dup17-chr18@rs117927945	NK
MLT2A1_dup16-chr18	rs117927945	26234	26234	6.49795e-10	0.187618	0.0300605	9.999e-05	7.10528e-06	1	MLT2A1_dup16-chr18@rs117927945	NK
MSTA_dup120-chr18	rs143609567	262592	262592	3.54892e-10	0.0584896	0.00922678	9.999e-05	0.000176809	1	MSTA_dup120-chr18@rs143609567	NK
MamGypLTR3a_dup14-chr18	rs8096771	-8604	-8604	2.1679e-19	0.379685	0.0412682	9.999e-05	6.62952e-15	1	MamGypLTR3a_dup14-chr18@rs8096771	NK
MamGypLTR3a_dup14-chr18	rs12968621	22371	22371	1.40253e-09	0.337774	0.0552362	9.999e-05	3.06133e-06	2	MamGypLTR3a_dup14-chr18@rs12968621	NK
ERVL-E-int_dup92-chr18	rs8093435	35333	35333	6.93036e-08	0.43157	0.0793989	0.00019998	0.000108427	1	ERVL-E-int_dup92-chr18@rs8093435	NK
MER21B_dup28-chr18	rs1785910	1537	1537	7.76358e-14	0.114261	0.0150616	9.999e-05	1.4855e-08	1	MER21B_dup28-chr18@rs1785910	NK
MER21-int_dup2-chr18	rs8086452	-11554	-11554	2.60645e-21	0.476671	0.0491092	9.999e-05	3.93093e-13	2	MER21-int_dup2-chr18@rs8086452	NK
MER21-int_dup2-chr18	rs948417	-17575	-17575	9.73256e-15	0.360181	0.0457814	9.999e-05	4.06347e-09	3	MER21-int_dup2-chr18@rs948417	NK
LTR37B_dup34-chr18	rs12968635	664	664	1.57499e-16	0.336407	0.0400426	9.999e-05	5.13745e-12	1	LTR37B_dup34-chr18@rs12968635	NK
MLT2F_dup34-chr18	rs11152029	-9731	-9731	3.64794e-13	-0.324164	0.0439782	9.999e-05	3.23045e-09	1	MLT2F_dup34-chr18@rs11152029	NK
MER83_dup10-chr18	rs9320002	-63811	-63811	1.74698e-09	-0.239899	0.0394665	9.999e-05	5.1288e-06	1	MER83_dup10-chr18@rs9320002	NK
ERV3-16A3_I-int_dup165-chr18	rs874739	198	198	3.638e-22	0.238389	0.0240205	9.999e-05	1.60847e-13	1	ERV3-16A3_I-int_dup165-chr18@rs874739	NK
MLT1C_dup22-chr19	rs6510598	170	170	1.17486e-13	-0.161391	0.0214355	9.999e-05	1.53751e-08	1	MLT1C_dup22-chr19@rs6510598	NK
MLT1F2_dup5-chr19	rs8697	-2981	-2981	7.17086e-10	0.122094	0.0196126	9.999e-05	1.82985e-05	1	MLT1F2_dup5-chr19@rs8697	NK
MER68-int-chr19	rs11084960	15417	15417	4.08353e-08	0.173994	0.0314527	9.999e-05	0.000140702	1	MER68-int-chr19@rs11084960	NK
THE1B_dup24-chr19	rs10403167	41316	41316	1.71036e-11	0.0622656	0.00914236	0.00069993	0.000417433	1	THE1B_dup24-chr19@rs10403167	NK
ERVL-E-int_dup3-chr19	rs7248506	-35536	-35536	4.23479e-197	-1.36357	0.0353935	9.999e-05	1.92177e-174	1	ERVL-E-int_dup3-chr19@rs7248506	NK
HERVL74-int_dup1-chr19	rs7258023	-12390	-12390	1.18403e-12	0.271459	0.037684	9.999e-05	7.971e-09	1	HERVL74-int_dup1-chr19@rs7258023	NK
MLT1A0_dup26-chr19	rs1559172	-793338	-793338	3.42252e-08	-0.132039	0.0237318	0.00089991	0.000246229	1	MLT1A0_dup26-chr19@rs1559172	NK
LTR24C_dup8-chr19	rs279190	-227	-227	1.73684e-08	-0.156488	0.0275277	9.999e-05	3.47268e-05	1	LTR24C_dup8-chr19@rs279190	NK
MER39_dup1-chr19	rs8104980	-4650	-4650	4.90234e-54	0.664812	0.0402938	9.999e-05	4.83943e-43	1	MER39_dup1-chr19@rs8104980	NK
LTR19B_dup7-chr19	rs1468460	-12364	-12364	2.33132e-10	0.178478	0.0278599	9.999e-05	1.21829e-06	1	LTR19B_dup7-chr19@rs1468460	NK
MER57E3_dup62-chr19	rs8111827	98802	98802	1.0959e-11	-0.478171	0.0695268	9.999e-05	5.96721e-08	1	MER57E3_dup62-chr19@rs8111827	NK
MER41A_dup45-chr19	rs12461384	-35539	-35539	1.71499e-32	-0.438649	0.0356019	9.999e-05	2.71754e-25	1	MER41A_dup45-chr19@rs12461384	NK
PRIMA41-int_dup12-chr19	rs34313764	-145295	-145295	5.84223e-11	0.0286136	0.00432021	0.00139986	0.000551457	1	PRIMA41-int_dup12-chr19@rs34313764	NK
MER57E3_dup142-chr19	rs10414556	97959	97959	6.82482e-08	-0.248701	0.0457315	9.999e-05	5.93928e-05	1	MER57E3_dup142-chr19@rs10414556	NK
MLT2A2_dup20-chr19	rs8105320	37912	37912	5.15741e-09	-0.0777087	0.0131803	0.00139986	0.000462839	1	MLT2A2_dup20-chr19@rs8105320	NK
MLT1D_dup385-chr19	rs111562074	-64	-64	8.3732e-51	0.446311	0.0280407	9.999e-05	9.72588e-42	1	MLT1D_dup385-chr19@rs111562074	NK
LTR3A_dup15-chr19	rs35897677	309	309	2.16868e-11	0.404611	0.059723	9.999e-05	1.44948e-07	1	LTR3A_dup15-chr19@rs35897677	NK
LTR7C_dup21-chr19	rs11084175	39183	39183	2.15097e-12	0.303135	0.0425909	9.999e-05	1.95056e-08	1	LTR7C_dup21-chr19@rs11084175	NK
HERVK22-int_dup22-chr19	rs8103317	488	488	1.35747e-67	0.55169	0.0292918	9.999e-05	2.20859e-56	1	HERVK22-int_dup22-chr19@rs8103317	NK
MER4E1_dup16-chr19	rs79557402	1177	1177	4.38157e-25	0.334736	0.0314502	9.999e-05	6.62716e-17	1	MER4E1_dup16-chr19@rs79557402	NK
MLT1A0_dup235-chr19	rs17273120	6468	6468	5.60558e-40	-0.537368	0.0387598	9.999e-05	6.57368e-33	1	MLT1A0_dup235-chr19@rs17273120	NK
THE1B_dup193-chr19	rs10407837	1264	1264	5.23712e-10	0.190593	0.0303667	9.999e-05	2.06389e-06	1	THE1B_dup193-chr19@rs10407837	NK
MER89-int_dup2-chr19	rs10084129	358	358	1.02359e-09	0.173873	0.0281941	9.999e-05	6.01604e-06	1	MER89-int_dup2-chr19@rs10084129	NK
MLT1C_dup441-chr19	rs431093	507	507	1.49679e-08	-0.219734	0.0384756	9.999e-05	2.68881e-05	1	MLT1C_dup441-chr19@rs431093	NK
LTR56_dup1-chr2	rs10184676	33975	33975	1.06092e-21	0.292604	0.0298374	9.999e-05	1.53925e-12	1	LTR56_dup1-chr2@rs10184676	NK
LTR56_dup1-chr2	rs13420403	18277	18277	3.72438e-18	-0.260058	0.0293419	9.999e-05	1.35616e-10	2	LTR56_dup1-chr2@rs13420403	NK
LTR56_dup1-chr2	rs6755207	41335	41335	5.93226e-14	0.222934	0.0292435	9.999e-05	1.84172e-07	3	LTR56_dup1-chr2@rs6755207	NK
MSTA_dup103-chr2	rs13016634	13495	13495	6.49054e-15	0.259633	0.032778	9.999e-05	5.38694e-11	1	MSTA_dup103-chr2@rs13016634	NK
MSTA_dup104-chr2	rs73157345	-593658	-593658	1.24263e-08	0.0978568	0.0170374	0.00129987	0.000381919	1	MSTA_dup104-chr2@rs73157345	NK
MLT1B_dup91-chr2	rs11889675	-2557	-2557	4.95399e-21	0.190433	0.0197673	9.999e-05	4.66702e-14	1	MLT1B_dup91-chr2@rs11889675	NK
MER21-int_dup2-chr2	rs3821220	-121388	-121388	2.90736e-09	-0.166487	0.0277794	9.999e-05	1.10255e-05	1	MER21-int_dup2-chr2@rs3821220	NK
MER52D_dup12-chr2	rs34872576	-57776	-57776	2.31958e-45	0.364092	0.0244251	9.999e-05	4.50131e-33	1	MER52D_dup12-chr2@rs34872576	NK
LTR12C_dup17-chr2	rs10193936	-34502	-34502	2.95423e-14	-0.184297	0.0238788	9.999e-05	8.07172e-09	1	LTR12C_dup17-chr2@rs10193936	NK
MLT1A0_dup245-chr2	rs2361745	-39322	-39322	3.56636e-13	-0.321154	0.043551	9.999e-05	3.09502e-09	1	MLT1A0_dup245-chr2@rs2361745	NK
[truncated: 2,626 more rows]

## Sheet: Supplementary data 5
Supplementary data 5-GWAS data for 81 immune-related diseases
[truncated: 25 more rows]

[truncated: 3 more sheets: Supplementary data 6, Supplementary data 7, Supplementary data8]
