# Supplementary material for: Single-cell eQTL mapping of human endogenous retroviruses reveals cell type-specific genetic regulation in autoimmune diseases
Source: Nat Commun. 2025 Aug 14;16:7534. doi: 10.1038/s41467-025-62779-7 (PMC12354754; doi:10.1038/s41467-025-62779-7)
Supplement: Supplementary file 6 — Source Data [file 41467_2025_62779_MOESM6_ESM.xlsx]

## Sheet: fig. 2b
	total	expr
ERVL-MaLR	0.48173	0.461095
ERV1	0.238428	0.313218
ERVL	0.223115	0.169223
ERVK	0.014242	0.033623
Gypsy	0.023201	0.010564
Other	0.019284	0.012277

## Sheet: fig. 2e
	n_cells	name	type	anno	length	family	gene	r	r2	p	mean	logP
LTR67B-chr1	120	LTR67B-chr1	herv	Distal Intergenic	171	ERVL	LINC01409	0.13639	0.0186022	1.81545e-05	0.030427	4.74102
LTR79-chr1	96	LTR79-chr1	herv	Distal Intergenic	257	ERVL	LINC01409	0.0151874	0.000230656	0.634714	0.0213893	0.197422
MSTD_dup10-chr1	49	MSTD_dup10-chr1	herv	Distal Intergenic	355	ERVL-MaLR	PERM1	0.0333223	0.00111038	0.297113	0.0108922	0.527078
MSTA_dup6-chr1	48	MSTA_dup6-chr1	herv	Distal Intergenic	310	ERVL-MaLR	HES4	0.206166	0.0425046	7.06595e-11	0.0110871	10.1508
LTR12C_dup2-chr1	158	LTR12C_dup2-chr1	herv	Distal Intergenic	1706	ERV1	AGRN	0.0173162	0.000299852	0.588019	0.0384459	0.230609
MER49-chr1	946	MER49-chr1	herv	intron_sample_lian	632	ERV1	C1orf159	0.0838682	0.00703387	0.00858604	0.697918	2.06621
MER50_dup1-chr1	171	MER50_dup1-chr1	herv	intron_opposite_lian	269	ERV1	C1orf159	0.00130415	1.7008e-06	0.967459	0.0409501	0.0143673
MER50_dup3-chr1	37	MER50_dup3-chr1	herv	intron_sample_lian	328	ERV1	C1orf159	0.0402625	0.00162107	0.207683	0.00879647	0.682598
MER41B_dup1-chr1	34	MER41B_dup1-chr1	herv	Distal Intergenic	593	ERV1	LINC01342	-0.048081	0.00231178	0.132352	0.00801894	0.878269
MER4B-int_dup5-chr1	558	MER4B-int_dup5-chr1	herv	Promoter	291	ERV1	LINC01786	-0.000820172	6.72683e-07	0.979532	0.179456	0.00898143
MER54A_dup1-chr1	46	MER54A_dup1-chr1	herv	intron_opposite_lian	293	ERVL	MXRA8	0.0264294	0.000698514	0.408303	0.0101456	0.389017
MER54A_dup2-chr1	63	MER54A_dup2-chr1	herv	Promoter	73	ERVL	MXRA8	0.0274	0.000750758	0.391302	0.015656	0.407488
MER41B_dup2-chr1	42	MER41B_dup2-chr1	herv	Downstream (<=300bp)	601	ERV1	ANKRD65	0.0466968	0.0021806	0.143873	0.00933797	0.842022
LTR10A_dup1-chr1	814	LTR10A_dup1-chr1	herv	Promoter	339	ERV1	ATAD3C	0.0285683	0.000816145	0.371415	0.376007	0.43014
LTR7_dup1-chr1	149	LTR7_dup1-chr1	herv	Promoter	377	ERV1	ATAD3B	0.0902281	0.0081411	0.00468115	0.0385265	2.32965
LTR10A_dup2-chr1	793	LTR10A_dup2-chr1	herv	Promoter	138	ERV1	ATAD3B	0.0938698	0.00881155	0.00325215	0.359451	2.48783
LTR10A_dup4-chr1	959	LTR10A_dup4-chr1	herv	Promoter	506	ERV1	ATAD3A	0.0264924	0.000701845	0.407188	0.813583	0.390205
LTR5_Hs_dup1-chr1	21	LTR5_Hs_dup1-chr1	herv	Distal Intergenic	903	ERVK	SSU72	0.000111328	1.23939e-08	0.997221	0.00485604	0.0012084
LTR42-chr1	32	LTR42-chr1	herv	Distal Intergenic	477	ERVL	MIB2	0.0726256	0.00527447	0.0229177	0.00798675	1.63983
MER4D-chr1	27	MER4D-chr1	herv	Distal Intergenic	241	ERV1	MIB2	0.00579359	3.35657e-05	0.856186	0.00632481	0.0674316
MER21C_dup19-chr1	74	MER21C_dup19-chr1	herv	intron_sample_lian	415	ERVL	SLC35E2B	0.0352845	0.001245	0.269559	0.0187868	0.569346
MLT1H_dup9-chr1	698	MLT1H_dup9-chr1	herv	intron_opposite_lian	387	ERVL-MaLR	GNB1	0.12435	0.0154629	9.42421e-05	0.259907	4.02576
MLT1C_dup8-chr1	161	MLT1C_dup8-chr1	herv	intron_opposite_lian	403	ERVL-MaLR	GNB1	0.0146891	0.00021577	0.645864	0.0392517	0.189859
MER68_dup2-chr1	768	MER68_dup2-chr1	herv	intron_opposite_lian	105	ERVL	PRKCZ	0.0197099	0.00038848	0.537496	0.316591	0.269625
MER54A_dup3-chr1	32	MER54A_dup3-chr1	herv	intron_opposite_lian	388	ERVL	PRKCZ	-0.0311853	0.000972524	0.329191	0.0075925	0.482552
THE1A_dup2-chr1	42	THE1A_dup2-chr1	herv	intron_sample_lian	345	ERVL-MaLR	SKI	0.0200079	0.000400316	0.531361	0.00969655	0.27461
MER66B_dup2-chr1	78	MER66B_dup2-chr1	herv	intron_sample_lian	443	ERV1	MORN1	0.0444068	0.00197197	0.164597	0.0176171	0.783578
ERVL-E-int_dup5-chr1	33	ERVL-E-int_dup5-chr1	herv	intron_sample_lian	225	ERVL	MORN1	-0.0156895	0.00024616	0.623559	0.00771484	0.205123
MLT1A0_dup13-chr1	19	MLT1A0_dup13-chr1	herv	Promoter	219	ERVL-MaLR	TNFRSF14	-0.029712	0.000882802	0.352565	0.00482469	0.452761
MLT1B_dup15-chr1	35	MLT1B_dup15-chr1	herv	Distal Intergenic	355	ERVL-MaLR	TNFRSF14	-0.0473027	0.00223754	0.138739	0.00772084	0.857801
MLT1B_dup16-chr1	205	MLT1B_dup16-chr1	herv	Distal Intergenic	191	ERVL-MaLR	PRXL2B	0.0175875	0.000309319	0.582185	0.052116	0.234939
MER65A_dup6-chr1	49	MER65A_dup6-chr1	herv	Promoter	402	ERV1	PRXL2B	0.0449376	0.00201939	0.159604	0.0105819	0.796956
MER34-chr1	41	MER34-chr1	herv	Promoter	197	ERV1	PRXL2B	-0.0217459	0.000472882	0.496307	0.00982668	0.30425
MLT1C_dup36-chr1	33	MLT1C_dup36-chr1	herv	intron_opposite_lian	379	ERVL-MaLR	MEGF6	0.0314855	0.00099134	0.324554	0.0074709	0.488713
THE1D_dup6-chr1	34	THE1D_dup6-chr1	herv	Distal Intergenic	343	ERVL-MaLR	TPRG1L	0.0435537	0.00189693	0.172867	0.00841407	0.762289
THE1D-int_dup5-chr1	31	THE1D-int_dup5-chr1	herv	Distal Intergenic	870	ERVL-MaLR	TPRG1L	-0.0209277	0.000437967	0.512655	0.0076966	0.290175
LTR13-chr1	27	LTR13-chr1	herv	Distal Intergenic	995	ERVK	TPRG1L	-0.0422819	0.00178776	0.185766	0.00590995	0.731035
THE1D_dup7-chr1	20	THE1D_dup7-chr1	herv	Distal Intergenic	348	ERVL-MaLR	TPRG1L	0.0684513	0.00468558	0.0320538	0.00420991	1.49412
MER34C2-chr1	22	MER34C2-chr1	herv	intron_opposite_lian	555	ERV1	TP73	0.0270655	0.00073254	0.397112	0.00468343	0.401087
MLT1D_dup33-chr1	20	MLT1D_dup33-chr1	herv	intron_sample_lian	539	ERVL-MaLR	TP73	0.0788756	0.00622135	0.0134677	0.00420445	1.87071
LTR8A_dup1-chr1	108	LTR8A_dup1-chr1	herv	intron_opposite_lian	521	ERV1	LRRC47	0.00679998	4.62397e-05	0.831551	0.0255014	0.080111
MER4A_dup1-chr1	35	MER4A_dup1-chr1	herv	Promoter	725	ERV1	LRRC47	0.0244946	0.000599984	0.443481	0.00840703	0.353125
MER4D1_dup2-chr1	56	MER4D1_dup2-chr1	herv	Distal Intergenic	233	ERV1	LRRC47	0.0134183	0.000180051	0.674663	0.0123945	0.170913
MSTA_dup12-chr1	32	MSTA_dup12-chr1	herv	Distal Intergenic	334	ERVL-MaLR	CEP104	0.0189806	0.000360263	0.552656	0.0082936	0.257545
MER51A_dup3-chr1	53	MER51A_dup3-chr1	herv	Distal Intergenic	641	ERV1	LINC01134	-0.0247388	0.000612008	0.438947	0.0131013	0.357588
LTR13_dup3-chr1	76	LTR13_dup3-chr1	herv	intron_sample_lian	1007	ERVK	NPHP4	0.0162513	0.000264104	0.61118	0.0186037	0.213831
MLT1C_dup128-chr1	58	MLT1C_dup128-chr1	herv	intron_opposite_lian	406	ERVL-MaLR	KCNAB2	0.0259206	0.000671878	0.41739	0.0134943	0.379458
MLT1C_dup130-chr1	658	MLT1C_dup130-chr1	herv	intron_sample_lian	174	ERVL-MaLR	KCNAB2	0.205546	0.0422492	8.07465e-11	0.230715	10.0929
MER51A_dup5-chr1	42	MER51A_dup5-chr1	herv	intron_opposite_lian	448	ERV1	KCNAB2	0.0203619	0.000414609	0.52412	0.00916335	0.280569
MLT1C_dup131-chr1	153	MLT1C_dup131-chr1	herv	intron_sample_lian	174	ERVL-MaLR	KCNAB2	0.111345	0.0123978	0.000476088	0.037642	3.32231
MLT1C_dup133-chr1	162	MLT1C_dup133-chr1	herv	intron_opposite_lian	148	ERVL-MaLR	KCNAB2	0.105226	0.0110724	0.000964355	0.0392062	3.01576
MLT1D_dup75-chr1	40	MLT1D_dup75-chr1	herv	intron_opposite_lian	519	ERVL-MaLR	KCNAB2	0.0152971	0.000234001	0.632269	0.00790477	0.199098
MLT1A0_dup48-chr1	27	MLT1A0_dup48-chr1	herv	intron_sample_lian	369	ERVL-MaLR	ACOT7	0.0258332	0.000667356	0.418962	0.00539905	0.377826
MER52D-chr1	92	MER52D-chr1	herv	intron_sample_lian	1043	ERV1	ACOT7	0.0642616	0.00412956	0.0441939	0.02036	1.35464
LTR12E-chr1	76	LTR12E-chr1	herv	Distal Intergenic	1218	ERV1	ACOT7	0.0445687	0.00198637	0.163062	0.017797	0.787647
HERVFH21-int_dup6-chr1	81	HERVFH21-int_dup6-chr1	herv	intron_opposite_lian	888	ERV1	TAS1R1	-0.025047	0.00062735	0.433265	0.0182268	0.363246
HERVFH21-int_dup9-chr1	21	HERVFH21-int_dup9-chr1	herv	Promoter	1541	ERV1	TAS1R1	0.0201848	0.000407425	0.527737	0.00459561	0.277582
MLT1H1_dup6-chr1	272	MLT1H1_dup6-chr1	herv	intron_opposite_lian	439	ERVL-MaLR	DNAJC11	0.0390999	0.0015288	0.221121	0.0709338	0.655369
LTR36_dup2-chr1	73	LTR36_dup2-chr1	herv	intron_opposite_lian	271	ERV1	DNAJC11	0.0604278	0.00365152	0.0584951	0.0174069	1.23288
LTR71A-chr1	36	LTR71A-chr1	herv	Distal Intergenic	442	ERV1	LINC01672	-0.0387348	0.00150038	0.225467	0.00893596	0.646916
MLT1J2_dup9-chr1	46	MLT1J2_dup9-chr1	herv	intron_sample_lian	370	ERVL-MaLR	CAMTA1	0.0296473	0.000878962	0.353615	0.0099847	0.451469
MER74A_dup7-chr1	55	MER74A_dup7-chr1	herv	intron_opposite_lian	525	ERVL	CAMTA1	0.100275	0.0100552	0.00166289	0.0136848	2.77914
MSTD_dup33-chr1	68	MSTD_dup33-chr1	herv	intron_opposite_lian	394	ERVL-MaLR	CAMTA1	0.0636172	0.00404715	0.046368	0.0164271	1.33378
MLT1B_dup82-chr1	38	MLT1B_dup82-chr1	herv	intron_sample_lian	403	ERVL-MaLR	CAMTA1	0.00641406	4.11401e-05	0.84098	0.00763002	0.0752143
ERV3-16A3_I-int_dup5-chr1	470	ERV3-16A3_I-int_dup5-chr1	herv	intron_opposite_lian	543	ERVL	CAMTA1	0.00587056	3.44635e-05	0.854297	0.137452	0.0683911
MLT1C_dup150-chr1	24	MLT1C_dup150-chr1	herv	intron_sample_lian	443	ERVL-MaLR	CAMTA1	-0.0530282	0.00281199	0.0969263	0.00540617	1.01356
THE1C_dup38-chr1	62	THE1C_dup38-chr1	herv	intron_opposite_lian	373	ERVL-MaLR	PER3	0.0642367	0.00412636	0.0442763	0.0142348	1.35383
THE1C-int_dup7-chr1	19	THE1C-int_dup7-chr1	herv	intron_opposite_lian	1533	ERVL-MaLR	PER3	-0.00952765	9.07761e-05	0.765672	0.00386072	0.115957
MLT1H_dup33-chr1	291	MLT1H_dup33-chr1	herv	Distal Intergenic	368	ERVL-MaLR	UTS2	0.469834	0.220744	5.13447e-55	0.0803326	54.2895
MER90a_dup2-chr1	112	MER90a_dup2-chr1	herv	Distal Intergenic	496	ERV1	UTS2	0.263906	0.0696464	4.29029e-17	0.0291903	16.3675
MLT1D_dup88-chr1	105	MLT1D_dup88-chr1	herv	Distal Intergenic	191	ERVL-MaLR	TNFRSF9	0.0559345	0.00312867	0.0799359	0.0258047	1.09726
LTR42_dup2-chr1	249	LTR42_dup2-chr1	herv	Distal Intergenic	255	ERVL	TNFRSF9	0.101068	0.0102146	0.00152643	0.0682371	2.81632
LTR42_dup3-chr1	50	LTR42_dup3-chr1	herv	Distal Intergenic	144	ERVL	TNFRSF9	0.0158195	0.000250257	0.620684	0.0113304	0.207129
MSTA_dup63-chr1	28	MSTA_dup63-chr1	herv	Distal Intergenic	372	ERVL-MaLR	TNFRSF9	0.0825148	0.00680869	0.00972225	0.00638057	2.01223
MLT1F1_dup5-chr1	48	MLT1F1_dup5-chr1	herv	Distal Intergenic	392	ERVL-MaLR	TNFRSF9	0.0104649	0.000109515	0.743394	0.0100374	0.128781
THE1B_dup87-chr1	27	THE1B_dup87-chr1	herv	Distal Intergenic	140	ERVL-MaLR	TNFRSF9	-0.0676574	0.00457753	0.0341058	0.00623571	1.46717
LTR36_dup3-chr1	50	LTR36_dup3-chr1	herv	Distal Intergenic	609	ERV1	TNFRSF9	0.000904513	8.18145e-07	0.977428	0.0113105	0.0099154
LTR3A_dup2-chr1	68	LTR3A_dup2-chr1	herv	intron_opposite_lian	426	ERVK	TNFRSF9	0.0777075	0.00603845	0.0149145	0.0152635	1.82639
MER84-chr1	165	MER84-chr1	herv	intron_opposite_lian	169	ERV1	PARK7	-0.0194473	0.000378198	0.54293	0.0409506	0.265256
MER84_dup1-chr1	344	MER84_dup1-chr1	herv	Promoter	107	ERV1	PARK7	-0.0835038	0.00697288	0.0088797	0.0932877	2.0516
MSTB_dup21-chr1	21	MSTB_dup21-chr1	herv	Distal Intergenic	403	ERVL-MaLR	ERRFI1	-0.0494815	0.00244842	0.121435	0.00446356	0.915656
MLT1H1_dup8-chr1	26	MLT1H1_dup8-chr1	herv	intron_opposite_lian	249	ERVL-MaLR	RERE	0.0323799	0.00104846	0.310993	0.00594826	0.50725
MSTA-int_dup5-chr1	974	MSTA-int_dup5-chr1	herv	intron_opposite_lian	539	ERVL-MaLR	RERE	0.289934	0.084062	1.87449e-20	0.938726	19.7271
MSTA_dup69-chr1	193	MSTA_dup69-chr1	herv	intron_opposite_lian	360	ERVL-MaLR	RERE	0.0241147	0.000581517	0.450585	0.0471107	0.346223
MLT2B3_dup10-chr1	126	MLT2B3_dup10-chr1	herv	intron_opposite_lian	156	ERVL	RERE	0.0232082	0.000538621	0.467794	0.0299566	0.329946
MLT1C_dup161-chr1	20	MLT1C_dup161-chr1	herv	intron_opposite_lian	271	ERVL-MaLR	RERE	0.0359045	0.00128913	0.261229	0.00424455	0.582978
THE1C_dup43-chr1	28	THE1C_dup43-chr1	herv	intron_sample_lian	368	ERVL-MaLR	RERE	-0.0026728	7.14385e-06	0.933368	0.00596598	0.029947
THE1B_dup94-chr1	24	THE1B_dup94-chr1	herv	intron_opposite_lian	164	ERVL-MaLR	RERE	0.0277207	0.000768439	0.385779	0.00569076	0.413662
THE1B_dup95-chr1	53	THE1B_dup95-chr1	herv	intron_opposite_lian	195	ERVL-MaLR	RERE	0.011506	0.000132389	0.718898	0.0126654	0.143333
MLT1F_dup4-chr1	29	MLT1F_dup4-chr1	herv	intron_opposite_lian	415	ERVL-MaLR	RERE	-0.0137509	0.000189087	0.667078	0.00645709	0.175823
LTR41_dup17-chr1	34	LTR41_dup17-chr1	herv	intron_sample_lian	418	ERVL	RERE	0.05824	0.0033919	0.0682499	0.00800472	1.1659
MLT1J_dup37-chr1	49	MLT1J_dup37-chr1	herv	intron_opposite_lian	474	ERVL-MaLR	RERE	0.0388629	0.00151033	0.223935	0.011003	0.649877
MLT1A0_dup63-chr1	266	MLT1A0_dup63-chr1	herv	intron_opposite_lian	142	ERVL-MaLR	RERE	0.108635	0.0118016	0.000653659	0.0673983	3.18465
HERVFH21-int_dup11-chr1	472	HERVFH21-int_dup11-chr1	herv	Distal Intergenic	2836	ERV1	CA6	0.233556	0.0545486	1.27668e-13	0.170068	12.8939
HERVFH21-int_dup13-chr1	191	HERVFH21-int_dup13-chr1	herv	Distal Intergenic	823	ERV1	CA6	0.141264	0.0199555	8.94752e-06	0.0522864	5.0483
LTR21A_dup1-chr1	640	LTR21A_dup1-chr1	herv	Distal Intergenic	179	ERV1	CA6	0.246463	0.0607439	4.85136e-15	0.272221	14.3141
THE1B_dup97-chr1	25	THE1B_dup97-chr1	herv	Distal Intergenic	365	ERVL-MaLR	CA6	0.00520755	2.71186e-05	0.870598	0.00598342	0.0601821
LTR61-chr1	265	LTR61-chr1	herv	Distal Intergenic	594	ERV1	CA6	0.0809347	0.00655042	0.0112166	0.0687512	1.95014
MLT1D_dup92-chr1	691	MLT1D_dup92-chr1	herv	Distal Intergenic	230	ERVL-MaLR	CA6	0.278291	0.0774456	6.61279e-19	0.329056	18.1796
MER41A_dup2-chr1	86	MER41A_dup2-chr1	herv	intron_sample_lian	442	ERV1	CA6	0.0679389	0.0046157	0.0333657	0.0217585	1.4767
LTR101_Mam_dup2-chr1	37	LTR101_Mam_dup2-chr1	herv	Promoter	128	ERVL	CA6	0.058605	0.00343454	0.0665355	0.00798387	1.17695
MLT1K_dup44-chr1	416	MLT1K_dup44-chr1	herv	Distal Intergenic	268	ERVL-MaLR	SLC2A7	0.025364	0.00064333	0.427465	0.123248	0.3691
LTR56_dup1-chr1	21	LTR56_dup1-chr1	herv	intron_opposite_lian	215	ERV1	SLC2A5	0.0467579	0.0021863	0.143349	0.00484771	0.843607
MER83_dup5-chr1	39	MER83_dup5-chr1	herv	intron_opposite_lian	494	ERV1	SLC2A5	0.020558	0.000422631	0.520132	0.00843202	0.283887
MLT1A0_dup66-chr1	81	MLT1A0_dup66-chr1	herv	Distal Intergenic	367	ERVL-MaLR	SPSB1	0.0545968	0.00298081	0.0874295	0.0181784	1.05834
ERVL-B4-int_dup5-chr1	523	ERVL-B4-int_dup5-chr1	herv	intron_sample_lian	901	ERVL	SPSB1	0.0743443	0.00552708	0.0198703	0.164681	1.7018
ERVL-B4-int_dup6-chr1	38	ERVL-B4-int_dup6-chr1	herv	intron_sample_lian	880	ERVL	SPSB1	0.0446494	0.00199357	0.162301	0.00812902	0.789679
ERVL-B4-int_dup7-chr1	133	ERVL-B4-int_dup7-chr1	herv	intron_sample_lian	1224	ERVL	SPSB1	0.037949	0.00144012	0.235027	0.0305973	0.628882
MER83_dup6-chr1	187	MER83_dup6-chr1	herv	Distal Intergenic	409	ERV1	SPSB1	0.103446	0.0107011	0.00117612	0.0456057	2.92955
MER4A1__dup4-chr1	52	MER4A1__dup4-chr1	herv	Distal Intergenic	152	ERV1	SPSB1	0.0307555	0.0009459	0.335904	0.0115014	0.473785
MER4A1__dup5-chr1	20	MER4A1__dup5-chr1	herv	Distal Intergenic	415	ERV1	SPSB1	-0.00519618	2.70002e-05	0.870879	0.00362736	0.0600424
MER4E1_dup5-chr1	29	MER4E1_dup5-chr1	herv	Distal Intergenic	138	ERV1	SPSB1	0.0587047	0.00344624	0.0660733	0.00660345	1.17997
LTR8_dup13-chr1	21	LTR8_dup13-chr1	herv	Distal Intergenic	321	ERV1	SPSB1	0.0178672	0.000319238	0.576196	0.00445053	0.23943
MLT1B_dup107-chr1	101	MLT1B_dup107-chr1	herv	Distal Intergenic	170	ERVL-MaLR	LINC02606	0.0450393	0.00202854	0.158661	0.0222685	0.799531
MER41A_dup5-chr1	147	MER41A_dup5-chr1	herv	Distal Intergenic	326	ERV1	TMEM201	0.0381682	0.00145681	0.232332	0.0341196	0.633892
LTR8A_dup5-chr1	258	LTR8A_dup5-chr1	herv	Distal Intergenic	628	ERV1	TMEM201	0.0278881	0.000777749	0.382915	0.0636027	0.416898
MLT1C_dup176-chr1	341	MLT1C_dup176-chr1	herv	intron_sample_lian	142	ERVL-MaLR	PIK3CD	0.169379	0.0286893	9.4523e-08	0.100056	7.02446
MLT1O_dup6-chr1	678	MLT1O_dup6-chr1	herv	intron_opposite_lian	352	ERVL-MaLR	PIK3CD	0.166292	0.0276529	1.6208e-07	0.282299	6.79027
MLT1D_dup99-chr1	31	MLT1D_dup99-chr1	herv	intron_opposite_lian	152	ERVL-MaLR	PIK3CD	0.0922326	0.00850686	0.00383661	0.00765346	2.41605
MER34C2_dup6-chr1	236	MER34C2_dup6-chr1	herv	intron_sample_lian	139	ERV1	PIK3CD	0.106845	0.0114159	0.0008028	0.0627803	3.09539
MER34C2_dup7-chr1	431	MER34C2_dup7-chr1	herv	intron_sample_lian	228	ERV1	PIK3CD	0.144366	0.0208414	5.63349e-06	0.135281	5.24922
MER34B_dup3-chr1	95	MER34B_dup3-chr1	herv	intron_opposite_lian	354	ERV1	PIK3CD	0.0629848	0.00396709	0.0485884	0.0235988	1.31347
MER57C1-chr1	122	MER57C1-chr1	herv	intron_opposite_lian	330	ERV1	PIK3CD	0.0851946	0.00725811	0.00758908	0.0307878	2.11981
MER34C2_dup10-chr1	335	MER34C2_dup10-chr1	herv	Promoter	176	ERV1	PIK3CD	0.0513665	0.00263852	0.107866	0.0893237	0.967114
MLT1C_dup178-chr1	220	MLT1C_dup178-chr1	herv	intron_opposite_lian	384	ERVL-MaLR	PIK3CD	0.142565	0.0203248	7.3776e-06	0.0596268	5.13209
MER21-int_dup2-chr1	436	MER21-int_dup2-chr1	herv	Promoter	573	ERVL	PIK3CD	0.121353	0.0147265	0.0001389	0.125719	3.8573
MER21-int_dup3-chr1	166	MER21-int_dup3-chr1	herv	intron_opposite_lian	139	ERVL	PIK3CD	0.0632375	0.00399898	0.0476908	0.0416816	1.32157
MER21-int_dup4-chr1	70	MER21-int_dup4-chr1	herv	intron_opposite_lian	299	ERVL	PIK3CD	0.051979	0.00270182	0.103725	0.0177256	0.984115
MER4D_dup5-chr1	169	MER4D_dup5-chr1	herv	intron_opposite_lian	178	ERV1	PIK3CD	0.0886021	0.00785034	0.00548589	0.0430436	2.26075
MLT1G_dup7-chr1	170	MLT1G_dup7-chr1	herv	intron_opposite_lian	531	ERVL-MaLR	PIK3CD	0.119258	0.0142224	0.000181213	0.0420059	3.74181
MLT1K_dup52-chr1	981	MLT1K_dup52-chr1	herv	intron_opposite_lian	409	ERVL-MaLR	PIK3CD	0.346008	0.119721	5.69826e-29	1.47726	28.2443
MLT1N2_dup6-chr1	87	MLT1N2_dup6-chr1	herv	intron_sample_lian	157	ERVL-MaLR	CLSTN1	0.0570604	0.00325589	0.0740409	0.019913	1.13053
MER41B_dup10-chr1	142	MER41B_dup10-chr1	herv	intron_sample_lian	626	ERV1	CLSTN1	0.03508	0.00123061	0.272347	0.0336727	0.564878
MLT1B_dup111-chr1	30	MLT1B_dup111-chr1	herv	Distal Intergenic	178	ERVL-MaLR	CTNNBIP1	-0.0302073	0.00091248	0.344593	0.00692675	0.462694
LTR83-chr1	51	LTR83-chr1	herv	intron_sample_lian	170	ERVL	NMNAT1	0.0595326	0.00354413	0.062337	0.0116443	1.20525
LTR1D1_dup1-chr1	395	LTR1D1_dup1-chr1	herv	Distal Intergenic	653	ERV1	NMNAT1	0.0686042	0.00470654	0.0316709	0.110803	1.49934
MLT1I_dup45-chr1	132	MLT1I_dup45-chr1	herv	intron_sample_lian	171	ERVL-MaLR	UBE4B	0.0691274	0.0047786	0.0303904	0.0327925	1.51726
MLT1C_dup179-chr1	612	MLT1C_dup179-chr1	herv	intron_opposite_lian	363	ERVL-MaLR	UBE4B	0.00615791	3.79199e-05	0.847251	0.219897	0.071988
MLT1I_dup46-chr1	356	MLT1I_dup46-chr1	herv	intron_sample_lian	312	ERVL-MaLR	UBE4B	0.0516962	0.0026725	0.105621	0.0978367	0.976248
MLT1D_dup100-chr1	24	MLT1D_dup100-chr1	herv	intron_sample_lian	433	ERVL-MaLR	UBE4B	-0.0452126	0.00204418	0.157063	0.00514244	0.803925
MLT1D_dup102-chr1	67	MLT1D_dup102-chr1	herv	intron_opposite_lian	173	ERVL-MaLR	UBE4B	0.0674965	0.00455577	0.0345352	0.0161838	1.46174
MLT1D_dup103-chr1	37	MLT1D_dup103-chr1	herv	intron_opposite_lian	274	ERVL-MaLR	UBE4B	0.0232541	0.000540753	0.466914	0.00897205	0.330763
LTR50_dup3-chr1	56	LTR50_dup3-chr1	herv	intron_opposite_lian	261	ERVL	UBE4B	-0.00906204	8.21206e-05	0.776812	0.0126979	0.109684
MLT1G1_dup5-chr1	64	MLT1G1_dup5-chr1	herv	Distal Intergenic	251	ERVL-MaLR	UBE4B	-0.00346242	1.19884e-05	0.913751	0.0139929	0.0391721
MSTB_dup26-chr1	70	MSTB_dup26-chr1	herv	Distal Intergenic	381	ERVL-MaLR	UBE4B	-0.0213609	0.00045629	0.503963	0.0157064	0.297602
MLT1D_dup105-chr1	87	MLT1D_dup105-chr1	herv	Distal Intergenic	174	ERVL-MaLR	KIF1B	0.040497	0.00164001	0.205046	0.0196881	0.688149
LTR67B_dup10-chr1	154	LTR67B_dup10-chr1	herv	intron_opposite_lian	293	ERVL	PEX14	0.0267153	0.000713707	0.403251	0.0377856	0.394425
LTR8_dup17-chr1	619	LTR8_dup17-chr1	herv	Distal Intergenic	679	ERV1	SRM	0.100569	0.0101142	0.00161098	0.203174	2.79291
MLT1J_dup44-chr1	63	MLT1J_dup44-chr1	herv	Distal Intergenic	453	ERVL-MaLR	EXOSC10	0.0359536	0.00129266	0.260577	0.0135381	0.584063
MER21C_dup42-chr1	44	MER21C_dup42-chr1	herv	intron_opposite_lian	115	ERVL	MTOR	0.00924718	8.55104e-05	0.772377	0.0103705	0.112171
MER50_dup10-chr1	35	MER50_dup10-chr1	herv	Distal Intergenic	710	ERV1	MTOR	0.0270967	0.000734231	0.396568	0.00772922	0.401682
THE1C_dup47-chr1	61	THE1C_dup47-chr1	herv	Distal Intergenic	368	ERVL-MaLR	UBIAD1	-0.0300389	0.000902333	0.347291	0.0141088	0.459307
MSTB2_dup2-chr1	60	MSTB2_dup2-chr1	herv	intron_sample_lian	401	ERVL-MaLR	DISP3	0.0138605	0.000192112	0.664587	0.0146043	0.177448
MER66B_dup11-chr1	72	MER66B_dup11-chr1	herv	Distal Intergenic	478	ERV1	DISP3	-0.00665677	4.43126e-05	0.835047	0.0212858	0.078289
MER41A_dup9-chr1	77	MER41A_dup9-chr1	herv	intron_opposite_lian	329	ERV1	MAD2L2	0.145273	0.0211043	4.9112e-06	0.0191219	5.30881
MER41A_dup12-chr1	28	MER41A_dup12-chr1	herv	Promoter	388	ERV1	AGTRAP	0.003378	1.14109e-05	0.915846	0.00595442	0.0381774
MLT1O_dup9-chr1	213	MLT1O_dup9-chr1	herv	intron_opposite_lian	313	ERVL-MaLR	MTHFR	0.105009	0.0110268	0.000988127	0.0553857	3.00519
MER21B_dup8-chr1	20	MER21B_dup8-chr1	herv	intron_opposite_lian	500	ERVL	CLCN6	0.034868	0.00121577	0.275257	0.00433608	0.560261
LTR48B_dup4-chr1	243	LTR48B_dup4-chr1	herv	intron_sample_lian	576	ERV1	CLCN6	0.054952	0.00301972	0.0853866	0.0615429	1.06861
MSTB2_dup4-chr1	22	MSTB2_dup4-chr1	herv	Distal Intergenic	340	ERVL-MaLR	KIAA2013	0.0375852	0.00141265	0.239547	0.00513809	0.620609
MER21A_dup8-chr1	63	MER21A_dup8-chr1	herv	intron_sample_lian	783	ERVL	MFN2	0.0386656	0.00149503	0.226298	0.0146754	0.645319
MER34B-int-chr1	183	MER34B-int-chr1	herv	Promoter	203	ERV1	MFN2	0.0399891	0.00159913	0.210788	0.0467709	0.676153
MLT1G1_dup17-chr1	36	MLT1G1_dup17-chr1	herv	Distal Intergenic	422	ERVL-MaLR	TNFRSF8	-0.00370425	1.37215e-05	0.907753	0.00840752	0.0420322
HERVL-int_dup6-chr1	58	HERVL-int_dup6-chr1	herv	intron_opposite_lian	2194	ERVL	VPS13D	0.0311081	0.000967711	0.330391	0.0133423	0.480971
HERVL-int_dup7-chr1	75	HERVL-int_dup7-chr1	herv	intron_opposite_lian	3389	ERVL	VPS13D	0.00635094	4.03344e-05	0.842524	0.0167469	0.0744175
MLT1A0_dup74-chr1	70	MLT1A0_dup74-chr1	herv	intron_sample_lian	339	ERVL-MaLR	VPS13D	0.007889	6.22364e-05	0.805079	0.0160927	0.0941616
MLT2A2_dup16-chr1	74	MLT2A2_dup16-chr1	herv	Distal Intergenic	547	ERVL	LINC02766	0.0314276	0.000987692	0.325446	0.0176084	0.487521
THE1D_dup33-chr1	50	THE1D_dup33-chr1	herv	intron_opposite_lian	378	ERVL-MaLR	DHRS3	0.0612535	0.00375199	0.0551274	0.0125309	1.25863
MLT1C_dup197-chr1	329	MLT1C_dup197-chr1	herv	intron_opposite_lian	141	ERVL-MaLR	DHRS3	0.176065	0.0309989	2.8419e-08	0.0974921	7.54639
MLT1C_dup198-chr1	69	MLT1C_dup198-chr1	herv	intron_opposite_lian	283	ERVL-MaLR	DHRS3	0.046282	0.00214202	0.147471	0.0147907	0.831293
MER52A_dup1-chr1	89	MER52A_dup1-chr1	herv	Distal Intergenic	1788	ERV1	DHRS3	0.0512149	0.00262297	0.108911	0.0215193	0.962927
MSTB_dup36-chr1	22	MSTB_dup36-chr1	herv	Distal Intergenic	409	ERVL-MaLR	PRDM2	0.0551298	0.0030393	0.0843784	0.0056067	1.07377
MLT1C_dup206-chr1	112	MLT1C_dup206-chr1	herv	Distal Intergenic	110	ERVL-MaLR	PRDM2	0.127313	0.0162087	6.36727e-05	0.0273571	4.19605
THE1D_dup36-chr1	73	THE1D_dup36-chr1	herv	Distal Intergenic	376	ERVL-MaLR	PRDM2	0.107169	0.0114851	0.000773713	0.0180683	3.11142
THE1B-int_dup11-chr1	51	THE1B-int_dup11-chr1	herv	Distal Intergenic	1282	ERVL-MaLR	PRDM2	0.0184203	0.000339306	0.564444	0.011939	0.248379
THE1D_dup39-chr1	58	THE1D_dup39-chr1	herv	Distal Intergenic	359	ERVL-MaLR	PRDM2	0.0256434	0.000657585	0.422389	0.0141798	0.374287
THE1D-int_dup8-chr1	137	THE1D-int_dup8-chr1	herv	Distal Intergenic	1611	ERVL-MaLR	PRDM2	0.0652354	0.00425565	0.041072	0.0342601	1.38645
MSTA_dup84-chr1	171	MSTA_dup84-chr1	herv	intron_opposite_lian	188	ERVL-MaLR	KAZN	0.0573815	0.00329264	0.0724261	0.0412084	1.1401
THE1C_dup51-chr1	97	THE1C_dup51-chr1	herv	intron_sample_lian	352	ERVL-MaLR	KAZN	-0.0314354	0.000988182	0.325326	0.022702	0.487681
MSTA_dup86-chr1	31	MSTA_dup86-chr1	herv	intron_sample_lian	414	ERVL-MaLR	KAZN	0.0283236	0.000802224	0.375528	0.00738443	0.425358
MLT1I_dup55-chr1	52	MLT1I_dup55-chr1	herv	intron_sample_lian	259	ERVL-MaLR	KAZN	-0.0195397	0.000381801	0.541014	0.0112578	0.266791
MSTC_dup2-chr1	135	MSTC_dup2-chr1	herv	intron_sample_lian	417	ERVL-MaLR	KAZN	-0.00904754	8.1858e-05	0.77716	0.0298596	0.10949
MSTD_dup45-chr1	83	MSTD_dup45-chr1	herv	intron_sample_lian	319	ERVL-MaLR	KAZN	-0.0157249	0.000247271	0.622776	0.0190733	0.205668
LTR79_dup25-chr1	43	LTR79_dup25-chr1	herv	intron_opposite_lian	126	ERVL	KAZN	-0.0499323	0.00249324	0.118074	0.00984724	0.927844
MLT1C_dup220-chr1	35	MLT1C_dup220-chr1	herv	intron_sample_lian	127	ERVL-MaLR	KAZN	0.0383933	0.00147405	0.229587	0.00898494	0.639053
MLT1L_dup26-chr1	108	MLT1L_dup26-chr1	herv	intron_sample_lian	191	ERVL-MaLR	KAZN	-0.0390684	0.00152634	0.221494	0.0251775	0.654638
MLT2B3_dup20-chr1	52	MLT2B3_dup20-chr1	herv	intron_sample_lian	556	ERVL	KAZN	-0.017491	0.000305935	0.584257	0.0132252	0.233396
LTR5_Hs_dup4-chr1	63	LTR5_Hs_dup4-chr1	herv	Distal Intergenic	958	ERVK	TMEM51-AS1	0.0250571	0.000627858	0.433079	0.014402	0.363433
MLT1B_dup154-chr1	24	MLT1B_dup154-chr1	herv	intron_sample_lian	165	ERVL-MaLR	TMEM51	0.135442	0.0183447	2.07743e-05	0.00521893	4.68247
LTR40a_dup5-chr1	55	LTR40a_dup5-chr1	herv	Promoter	329	ERVL	FHAD1	0.0214968	0.000462112	0.501253	0.0117896	0.299943
LTR40a_dup6-chr1	110	LTR40a_dup6-chr1	herv	intron_opposite_lian	169	ERVL	FHAD1	0.084991	0.00722347	0.00773504	0.0253361	2.11154
THE1A_dup17-chr1	36	THE1A_dup17-chr1	herv	intron_opposite_lian	353	ERVL-MaLR	FHAD1	0.0383925	0.00147398	0.229597	0.0067567	0.639034
MLT1D_dup148-chr1	25	MLT1D_dup148-chr1	herv	intron_opposite_lian	459	ERVL-MaLR	FHAD1	0.08828	0.00779337	0.00565937	0.00590108	2.24723
LTR5_Hs_dup5-chr1	156	LTR5_Hs_dup5-chr1	herv	intron_opposite_lian	958	ERVK	FHAD1	0.0990412	0.00980916	0.001898	0.0386634	2.7217
MLT1D_dup149-chr1	76	MLT1D_dup149-chr1	herv	Distal Intergenic	475	ERVL-MaLR	CTRC	0.109677	0.0120291	0.000579132	0.0180464	3.23722
THE1C_dup60-chr1	94	THE1C_dup60-chr1	herv	intron_opposite_lian	377	ERVL-MaLR	CELA2A	0.011145	0.000124212	0.727361	0.0223394	0.13825
LTR9A1_dup2-chr1	290	LTR9A1_dup2-chr1	herv	intron_opposite_lian	583	ERV1	CASP9	0.0416092	0.00173132	0.192868	0.0837781	0.714739
LTR42_dup7-chr1	292	LTR42_dup7-chr1	herv	intron_sample_lian	160	ERVL	CASP9	0.0496632	0.00246643	0.120072	0.0764571	0.92056
LTR13A_dup1-chr1	111	LTR13A_dup1-chr1	herv	intron_opposite_lian	386	ERVK	CASP9	0.0175977	0.000309678	0.581966	0.0269341	0.235102
MER57F-chr1	53	MER57F-chr1	herv	Promoter	389	ERV1	CASP9	0.0229198	0.000525319	0.473344	0.0123074	0.324823
MER21C_dup51-chr1	35	MER21C_dup51-chr1	herv	Promoter	375	ERVL	DNAJC16	0.00931832	8.68311e-05	0.770675	0.00781729	0.113129
MER4C_dup1-chr1	74	MER4C_dup1-chr1	herv	Distal Intergenic	519	ERV1	DNAJC16	0.0173862	0.00030228	0.586511	0.0184322	0.231724
MSTA_dup96-chr1	22	MSTA_dup96-chr1	herv	Distal Intergenic	341	ERVL-MaLR	PLEKHM2	0.0127245	0.000161912	0.690593	0.00563617	0.160778
MER90a_dup3-chr1	32	MER90a_dup3-chr1	herv	Distal Intergenic	214	ERV1	FBLIM1	0.00704573	4.96424e-05	0.825559	0.00728039	0.0832517
MLT1H_dup58-chr1	22	MLT1H_dup58-chr1	herv	Promoter	155	ERVL-MaLR	ZBTB17	0.000540464	2.92101e-07	0.986511	0.0047431	0.00589789
MSTD_dup48-chr1	284	MSTD_dup48-chr1	herv	intron_opposite_lian	317	ERVL-MaLR	CPLANE2	-0.0064607	4.17406e-05	0.839839	0.075903	0.0758039
MSTC_dup4-chr1	794	MSTC_dup4-chr1	herv	intron_sample_lian	182	ERVL-MaLR	FBXO42	0.21759	0.0473454	5.61316e-12	0.365225	11.2508
THE1D_dup47-chr1	662	THE1D_dup47-chr1	herv	intron_sample_lian	367	ERVL-MaLR	FBXO42	0.125152	0.0156631	8.48219e-05	0.238459	4.07149
MLT1A_dup52-chr1	149	MLT1A_dup52-chr1	herv	intron_opposite_lian	160	ERVL-MaLR	FBXO42	0.0892587	0.00796712	0.00514701	0.0373088	2.28844
THE1D_dup49-chr1	60	THE1D_dup49-chr1	herv	intron_sample_lian	176	ERVL-MaLR	FBXO42	0.0276625	0.000765212	0.386778	0.0137348	0.412538
MLT1K_dup126-chr1	60	MLT1K_dup126-chr1	herv	Promoter	212	ERVL-MaLR	SPATA21	0.101703	0.0103434	0.00142455	0.0144978	2.84632
MLT1B_dup161-chr1	42	MLT1B_dup161-chr1	herv	intron_opposite_lian	146	ERVL-MaLR	SPATA21	-0.0240196	0.000576943	0.452372	0.0103488	0.344504
MLT1A0_dup85-chr1	123	MLT1A0_dup85-chr1	herv	Distal Intergenic	182	ERVL-MaLR	LINC01772	0.0418092	0.00174801	0.190736	0.0280063	0.719566
MLT1A0_dup86-chr1	126	MLT1A0_dup86-chr1	herv	Distal Intergenic	146	ERVL-MaLR	LINC01772	0.0887943	0.00788442	0.0053847	0.0293375	2.26884
MLT1F2_dup44-chr1	391	MLT1F2_dup44-chr1	herv	Distal Intergenic	438	ERVL-MaLR	LINC01772	0.106907	0.0114292	0.000797151	0.110069	3.09846
MLT1C_dup236-chr1	565	MLT1C_dup236-chr1	herv	Distal Intergenic	409	ERVL-MaLR	LINC01772	0.0862076	0.00743176	0.00689879	0.185715	2.16123
MSTB1_dup42-chr1	38	MSTB1_dup42-chr1	herv	intron_sample_lian	430	ERVL-MaLR	NBPF1	0.0314938	0.000991857	0.324428	0.00805304	0.488882
MER51D_dup3-chr1	29	MER51D_dup3-chr1	herv	intron_opposite_lian	159	ERV1	CROCC	-0.0718203	0.00515815	0.0244798	0.00661451	1.61119
MER41E_dup8-chr1	787	MER41E_dup8-chr1	herv	intron_opposite_lian	549	ERV1	CROCC	-0.100482	0.0100966	0.00162627	0.377081	2.78881
LTR75B_dup1-chr1	324	LTR75B_dup1-chr1	herv	Promoter	163	ERVL	CROCC	-0.0750202	0.00562803	0.0187725	0.0867462	1.72648
MER87_dup3-chr1	224	MER87_dup3-chr1	herv	intron_sample_lian	496	ERV1	CROCC	0.00164693	2.71239e-06	0.958913	0.0562668	0.0182208
ERV24_Prim-int_dup7-chr1	253	ERV24_Prim-int_dup7-chr1	herv	intron_sample_lian	283	ERV1	CROCC	-0.0810031	0.00656151	0.0111479	0.0670868	1.95281
LTR23-int_dup1-chr1	49	LTR23-int_dup1-chr1	herv	Promoter	332	ERV1	CROCC	-0.0529303	0.00280161	0.0975452	0.0106057	1.01079
LTR4_dup3-chr1	948	LTR4_dup3-chr1	herv	Promoter	393	ERV1	CROCC	-0.0473381	0.0022409	0.138443	0.795841	0.858728
LTR75B_dup2-chr1	120	LTR75B_dup2-chr1	herv	intron_sample_lian	139	ERVL	CROCC	-0.0494293	0.00244326	0.121829	0.0301477	0.91425
LOR1b_dup2-chr1	314	LOR1b_dup2-chr1	herv	intron_sample_lian	411	ERV1	CROCC	0.0622881	0.00387981	0.0511371	0.0824904	1.29126
LTR53_dup1-chr1	68	LTR53_dup1-chr1	herv	intron_sample_lian	127	ERVL	CROCC	-0.0537637	0.00289054	0.0923752	0.015341	1.03444
LTR16C_dup22-chr1	44	LTR16C_dup22-chr1	herv	intron_opposite_lian	218	ERVL	ATP13A2	0.00484378	2.34622e-05	0.879566	0.0102054	0.0557315
MSTD_dup50-chr1	39	MSTD_dup50-chr1	herv	intron_opposite_lian	169	ERVL-MaLR	SDHB	0.000418869	1.75451e-07	0.989546	0.00754712	0.00456406
MLT1E2_dup18-chr1	22	MLT1E2_dup18-chr1	herv	Promoter	391	ERVL-MaLR	SDHB	0.0185152	0.000342814	0.562438	0.00430531	0.249925
LTR24B_dup5-chr1	78	LTR24B_dup5-chr1	herv	Distal Intergenic	433	ERV1	PADI2	0.224158	0.0502468	1.2256e-12	0.0190489	11.9117
LTR54B-chr1	97	LTR54B-chr1	herv	Distal Intergenic	413	ERV1	PADI2	0.161439	0.0260624	3.70854e-07	0.0250796	6.4308
LTR15-chr1	210	LTR15-chr1	herv	Promoter	495	ERV1	PADI4	0.127101	0.0161547	6.55046e-05	0.0596374	4.18373
MLT1D_dup165-chr1	233	MLT1D_dup165-chr1	herv	intron_sample_lian	209	ERVL-MaLR	PADI4	0.223503	0.0499537	1.42948e-12	0.0698258	11.8448
MER21B_dup11-chr1	45	MER21B_dup11-chr1	herv	intron_opposite_lian	563	ERVL	RCC2	0.0273678	0.000748994	0.391859	0.00988818	0.40687
HUERS-P3-int-chr1	84	HUERS-P3-int-chr1	herv	Distal Intergenic	189	ERV1	AKR7A3	-0.0323446	0.00104617	0.311521	0.0187105	0.506513
HUERS-P3-int_dup1-chr1	82	HUERS-P3-int_dup1-chr1	herv	Distal Intergenic	1167	ERV1	AKR7A3	0.0470027	0.00220925	0.141263	0.0180593	0.849971
LTR9D_dup6-chr1	21	LTR9D_dup6-chr1	herv	Promoter	314	ERV1	AKR7A3	0.0260599	0.000679117	0.414891	0.00437846	0.382066
LTR9D_dup7-chr1	611	LTR9D_dup7-chr1	herv	Promoter	303	ERV1	AKR7A2	-0.0055742	3.10717e-05	0.861576	0.201151	0.0647062
MER31A_dup20-chr1	27	MER31A_dup20-chr1	herv	Distal Intergenic	135	ERV1	CAPZB	-0.0522012	0.00272497	0.102255	0.00610851	0.990317
MER68_dup12-chr1	22	MER68_dup12-chr1	herv	intron_sample_lian	517	ERVL	CAPZB	-0.0251878	0.000634427	0.430682	0.00497948	0.365843
MLT1J2_dup42-chr1	243	MLT1J2_dup42-chr1	herv	intron_sample_lian	297	ERVL-MaLR	MICOS10	0.0163618	0.000267707	0.608758	0.0603962	0.215555
LTR8A_dup19-chr1	25	LTR8A_dup19-chr1	herv	intron_sample_lian	282	ERV1	MICOS10	-0.0108365	0.00011743	0.73462	0.00541863	0.133937
MSTA_dup120-chr1	49	MSTA_dup120-chr1	herv	intron_sample_lian	381	ERVL-MaLR	MICOS10	0.0351666	0.00123669	0.271163	0.0111642	0.566769
MLT1F1_dup17-chr1	183	MLT1F1_dup17-chr1	herv	intron_sample_lian	532	ERVL-MaLR	MICOS10	-0.033998	0.00115586	0.28742	0.0433386	0.541482
HERVK9-int_dup10-chr1	246	HERVK9-int_dup10-chr1	herv	intron_sample_lian	4686	ERVK	MICOS10	-0.0386926	0.00149711	0.225974	0.0609951	0.645941
MER9a3_dup2-chr1	121	MER9a3_dup2-chr1	herv	intron_sample_lian	506	ERVK	MICOS10	-0.00223225	4.98296e-06	0.944331	0.0282384	0.0248757
LTR37-int_dup1-chr1	65	LTR37-int_dup1-chr1	herv	intron_sample_lian	661	ERV1	MICOS10	-0.0267381	0.000714925	0.402849	0.0157905	0.394857
MLT1J_dup76-chr1	198	MLT1J_dup76-chr1	herv	intron_opposite_lian	413	ERVL-MaLR	TMCO4	-0.0100281	0.000100563	0.753751	0.0500913	0.122772
LTR28B-chr1	28	LTR28B-chr1	herv	intron_opposite_lian	778	ERV1	TMCO4	0.00300206	9.01234e-06	0.925183	0.00699143	0.0337725
THE1B_dup161-chr1	34	THE1B_dup161-chr1	herv	intron_opposite_lian	358	ERVL-MaLR	TMCO4	-0.0134697	0.000181433	0.673489	0.00815199	0.17167
MSTB_dup55-chr1	208	MSTB_dup55-chr1	herv	intron_opposite_lian	180	ERVL-MaLR	TMCO4	-0.0176666	0.000312109	0.580488	0.0511271	0.236207
MSTA_dup126-chr1	19	MSTA_dup126-chr1	herv	intron_sample_lian	382	ERVL-MaLR	TMCO4	-0.101815	0.0103663	0.00140719	0.00394744	2.85165
MLT1D_dup183-chr1	169	MLT1D_dup183-chr1	herv	intron_sample_lian	359	ERVL-MaLR	TMCO4	-0.0318328	0.00101333	0.319243	0.0425763	0.495878
LTR82B_dup3-chr1	35	LTR82B_dup3-chr1	herv	intron_sample_lian	179	ERVL	TMCO4	0.0217252	0.000471985	0.496715	0.00791125	0.303892
MLT1L_dup39-chr1	36	MLT1L_dup39-chr1	herv	intron_opposite_lian	282	ERVL-MaLR	TMCO4	0.00754204	5.68824e-05	0.81349	0.00844488	0.0896477
MLT1L_dup40-chr1	156	MLT1L_dup40-chr1	herv	intron_opposite_lian	124	ERVL-MaLR	TMCO4	0.0148713	0.000221155	0.641778	0.0368877	0.192615
LTR7C-chr1	72	LTR7C-chr1	herv	intron_sample_lian	390	ERV1	CDA	0.272928	0.0744899	3.22582e-18	0.017666	17.4914
MER4B_dup19-chr1	80	MER4B_dup19-chr1	herv	Distal Intergenic	610	ERV1	PINK1	0.0813532	0.00661834	0.0108022	0.0203525	1.96649
MLT2D_dup33-chr1	43	MLT2D_dup33-chr1	herv	Promoter	215	ERVL	PINK1	-0.021906	0.000479874	0.493139	0.00880448	0.30703
MLT1A0_dup108-chr1	33	MLT1A0_dup108-chr1	herv	intron_opposite_lian	145	ERVL-MaLR	HP1BP3	-0.0271736	0.000738402	0.395229	0.00709742	0.403151
MLT1J_dup86-chr1	559	MLT1J_dup86-chr1	herv	intron_opposite_lian	144	ERVL-MaLR	EIF4G3	0.179997	0.0323991	1.37138e-08	0.244359	7.86284
MLT1A_dup58-chr1	973	MLT1A_dup58-chr1	herv	intron_sample_lian	348	ERVL-MaLR	EIF4G3	0.266158	0.07084	2.26973e-17	0.938179	16.644
MER52D_dup18-chr1	22	MER52D_dup18-chr1	herv	intron_opposite_lian	1124	ERV1	EIF4G3	0.0621565	0.00386344	0.0516307	0.00513844	1.28709
MER57A1_dup8-chr1	46	MER57A1_dup8-chr1	herv	intron_opposite_lian	416	ERV1	EIF4G3	0.0237092	0.000562125	0.458238	0.0104466	0.338909
THE1D_dup63-chr1	75	THE1D_dup63-chr1	herv	intron_sample_lian	386	ERVL-MaLR	EIF4G3	0.0491966	0.00242031	0.123597	0.0175527	0.907993
MLT2B4_dup30-chr1	49	MLT2B4_dup30-chr1	herv	Distal Intergenic	310	ERVL	ECE1	0.043852	0.001923	0.169941	0.011687	0.769702
ERVL-B4-int_dup12-chr1	20	ERVL-B4-int_dup12-chr1	herv	Distal Intergenic	261	ERVL	ECE1	0.060216	0.00362597	0.0593857	0.00441951	1.22632
ERVL-B4-int_dup14-chr1	19	ERVL-B4-int_dup14-chr1	herv	Distal Intergenic	309	ERVL	ECE1	0.0095839	9.18511e-05	0.764329	0.00462322	0.11672
ERVL-B4-int_dup15-chr1	41	ERVL-B4-int_dup15-chr1	herv	Distal Intergenic	975	ERVL	ECE1	0.00649465	4.21805e-05	0.839009	0.010203	0.0762334
ERVL-B4-int_dup18-chr1	26	ERVL-B4-int_dup18-chr1	herv	Distal Intergenic	239	ERVL	ECE1	0.0102417	0.000104893	0.74868	0.00589813	0.125704
MLT1K_dup182-chr1	370	MLT1K_dup182-chr1	herv	intron_sample_lian	411	ERVL-MaLR	ECE1	0.00311024	9.67356e-06	0.922495	0.105089	0.035036
MSTB1_dup48-chr1	45	MSTB1_dup48-chr1	herv	intron_sample_lian	429	ERVL-MaLR	NBPF3	0.0372963	0.00139102	0.243181	0.00945474	0.61407
MER41B_dup25-chr1	49	MER41B_dup25-chr1	herv	Distal Intergenic	286	ERV1	USP48	0.00774735	6.00214e-05	0.80851	0.0112791	0.0923144
MSTA_dup135-chr1	45	MSTA_dup135-chr1	herv	intron_opposite_lian	413	ERVL-MaLR	LDLRAD2	0.00538565	2.90052e-05	0.866214	0.0109287	0.0623749
MLT1K_dup192-chr1	28	MLT1K_dup192-chr1	herv	intron_opposite_lian	515	ERVL-MaLR	CDC42	-0.034372	0.00118143	0.282148	0.00611491	0.549524
MLT1A0_dup112-chr1	23	MLT1A0_dup112-chr1	herv	intron_opposite_lian	153	ERVL-MaLR	CDC42	0.0123331	0.000152105	0.69964	0.0049247	0.155125
MLT1A0_dup113-chr1	152	MLT1A0_dup113-chr1	herv	Promoter	204	ERVL-MaLR	CDC42	0.0718486	0.00516221	0.0244234	0.0383782	1.61219
LTR10C_dup8-chr1	211	LTR10C_dup8-chr1	herv	intron_sample_lian	311	ERV1	CDC42	0.128917	0.0166197	5.13108e-05	0.0532516	4.28979
LTR10C_dup9-chr1	138	LTR10C_dup9-chr1	herv	intron_sample_lian	268	ERV1	CDC42	0.079923	0.00638768	0.0122771	0.0319728	1.9109
MER21C_dup61-chr1	21	MER21C_dup61-chr1	herv	Promoter	225	ERVL	CDC42	-0.00518901	2.69258e-05	0.871055	0.00435031	0.0599544
LTR54_dup3-chr1	105	LTR54_dup3-chr1	herv	intron_opposite_lian	506	ERV1	CDC42	0.0766175	0.00587025	0.0163861	0.0264566	1.78552
MLT1A1_dup41-chr1	29	MLT1A1_dup41-chr1	herv	Distal Intergenic	150	ERVL-MaLR	TEX46	0.0859461	0.00738673	0.00707138	0.00676615	2.1505
MLT1A0_dup117-chr1	23	MLT1A0_dup117-chr1	herv	intron_opposite_lian	242	ERVL-MaLR	TCEA3	0.00770859	5.94224e-05	0.80945	0.00467214	0.0918101
LTR61_dup5-chr1	69	LTR61_dup5-chr1	herv	Promoter	551	ERV1	TCEA3	0.0971163	0.00943158	0.00232607	0.0173209	2.63338
LTR33_dup56-chr1	20	LTR33_dup56-chr1	herv	Distal Intergenic	472	ERVL	MDS2	0.018027	0.000324972	0.57279	0.00317819	0.242005
MLT1A0_dup119-chr1	74	MLT1A0_dup119-chr1	herv	Distal Intergenic	353	ERVL-MaLR	MDS2	0.0672161	0.00451801	0.0352941	0.0176141	1.4523
THE1C_dup81-chr1	52	THE1C_dup81-chr1	herv	Distal Intergenic	369	ERVL-MaLR	RPL11	0.0489295	0.00239409	0.125651	0.0106834	0.900834
THE1D_dup66-chr1	41	THE1D_dup66-chr1	herv	Distal Intergenic	341	ERVL-MaLR	ELOA-AS1	-0.0183208	0.000335651	0.56655	0.00962301	0.246762
MLT1A0_dup120-chr1	118	MLT1A0_dup120-chr1	herv	Distal Intergenic	355	ERVL-MaLR	ELOA-AS1	0.0438621	0.00192388	0.169842	0.0277884	0.769954
MLT1F1_dup23-chr1	298	MLT1F1_dup23-chr1	herv	Distal Intergenic	123	ERVL-MaLR	ELOA-AS1	0.0817717	0.00668661	0.0104014	0.0823063	1.98291
MLT1C_dup279-chr1	238	MLT1C_dup279-chr1	herv	Promoter	181	ERVL-MaLR	HMGCL	-0.0230602	0.000531771	0.470638	0.0642022	0.327313
MSTD_dup57-chr1	25	MSTD_dup57-chr1	herv	intron_opposite_lian	322	ERVL-MaLR	FUCA1	-0.00129312	1.67215e-06	0.967734	0.00567834	0.0142438
LTR8_dup22-chr1	196	LTR8_dup22-chr1	herv	intron_opposite_lian	241	ERV1	CNR2	0.195791	0.0383342	6.23009e-10	0.055403	9.20551
LTR15_dup3-chr1	53	LTR15_dup3-chr1	herv	intron_opposite_lian	480	ERV1	MYOM3	0.0739979	0.00547569	0.0204544	0.011919	1.68921
LTR10D_dup2-chr1	167	LTR10D_dup2-chr1	herv	Distal Intergenic	482	ERV1	IFNLR1	0.187569	0.035182	3.22038e-09	0.0455335	8.49209
MSTD_dup65-chr1	225	MSTD_dup65-chr1	herv	intron_sample_lian	181	ERVL-MaLR	IFNLR1	0.0809235	0.00654862	0.0112278	0.0611878	1.9497
MLT1E2-int-chr1	403	MLT1E2-int-chr1	herv	intron_sample_lian	875	ERVL-MaLR	IFNLR1	0.228434	0.0521823	4.43375e-13	0.125855	12.3532
MLT1E2-int_dup1-chr1	624	MLT1E2-int_dup1-chr1	herv	intron_sample_lian	426	ERVL-MaLR	IFNLR1	0.197282	0.0389203	4.5894e-10	0.223239	9.33824
MLT1B-int_dup3-chr1	44	MLT1B-int_dup3-chr1	herv	intron_opposite_lian	1316	ERVL-MaLR	IFNLR1	-0.035476	0.00125855	0.266967	0.0102881	0.573543
MER54B_dup1-chr1	123	MER54B_dup1-chr1	herv	intron_opposite_lian	565	ERVL	IFNLR1	0.118615	0.0140695	0.000196449	0.0319237	3.70675
LTR52_dup10-chr1	43	LTR52_dup10-chr1	herv	Promoter	409	ERVL	STPG1	0.00876113	7.67573e-05	0.784037	0.00937855	0.105663
MamGypLTR1c_dup4-chr1	43	MamGypLTR1c_dup4-chr1	herv	intron_opposite_lian	255	Gypsy	STPG1	0.00473869	2.24552e-05	0.88216	0.0092876	0.0544527
MER39B_dup7-chr1	119	MER39B_dup7-chr1	herv	intron_sample_lian	174	ERV1	NIPAL3	0.097343	0.00947566	0.00227143	0.0280075	2.6437
MER39B_dup8-chr1	59	MER39B_dup8-chr1	herv	intron_sample_lian	477	ERV1	NIPAL3	0.058163	0.00338293	0.0686165	0.0132085	1.16357
THE1C_dup85-chr1	99	THE1C_dup85-chr1	herv	intron_opposite_lian	376	ERVL-MaLR	NIPAL3	0.0571402	0.003265	0.0736368	0.0235042	1.13291
LTR50_dup10-chr1	55	LTR50_dup10-chr1	herv	Distal Intergenic	254	ERVL	NIPAL3	0.0284135	0.000807326	0.374013	0.0127497	0.427113
LTR50_dup12-chr1	123	LTR50_dup12-chr1	herv	Distal Intergenic	396	ERVL	RCAN3AS	-0.00170749	2.91551e-06	0.957404	0.0283302	0.0189049
THE1B_dup176-chr1	38	THE1B_dup176-chr1	herv	Distal Intergenic	364	ERVL-MaLR	RCAN3AS	0.0366965	0.00134663	0.250849	0.00998282	0.600588
MLT1K_dup214-chr1	143	MLT1K_dup214-chr1	herv	Distal Intergenic	164	ERVL-MaLR	RCAN3AS	0.0607871	0.00369507	0.0570092	0.0356757	1.24406
MLT1K_dup215-chr1	172	MLT1K_dup215-chr1	herv	Distal Intergenic	105	ERVL-MaLR	RCAN3AS	0.108547	0.0117825	0.000660367	0.043041	3.18021
LTR16E2_dup15-chr1	455	LTR16E2_dup15-chr1	herv	intron_sample_lian	359	ERVL	RCAN3AS	0.101658	0.0103344	0.00143144	0.129474	2.84423
MER41C_dup2-chr1	20	MER41C_dup2-chr1	herv	Distal Intergenic	457	ERV1	NCMAP-DT	0.0589547	0.00347566	0.0649259	0.0046327	1.18758
LTR1D1_dup4-chr1	64	LTR1D1_dup4-chr1	herv	Distal Intergenic	609	ERV1	NCMAP-DT	0.0527924	0.00278703	0.0984226	0.015414	1.00691
MER41B_dup31-chr1	609	MER41B_dup31-chr1	herv	Distal Intergenic	580	ERV1	SRRM1	0.137467	0.0188972	1.55583e-05	0.210497	4.80804
LTR12_dup4-chr1	83	LTR12_dup4-chr1	herv	Distal Intergenic	764	ERV1	SRRM1	0.00861203	7.41671e-05	0.787624	0.0222694	0.103681
MSTD-int-chr1	281	MSTD-int-chr1	herv	Distal Intergenic	1693	ERVL-MaLR	RUNX3	0.149566	0.02237	2.53791e-06	0.0801276	5.59552
MLT1C_dup282-chr1	923	MLT1C_dup282-chr1	herv	Distal Intergenic	421	ERVL-MaLR	RUNX3	0.322492	0.104001	3.53763e-25	0.652893	24.4513
ERVL-B4-int_dup24-chr1	147	ERVL-B4-int_dup24-chr1	herv	Distal Intergenic	446	ERVL	RUNX3	0.0719506	0.00517689	0.0242209	0.0337679	1.61581
THE1B_dup178-chr1	328	THE1B_dup178-chr1	herv	Distal Intergenic	350	ERVL-MaLR	RUNX3	0.184516	0.0340463	5.81787e-09	0.0888412	8.23524
THE1B-int_dup14-chr1	55	THE1B-int_dup14-chr1	herv	Distal Intergenic	1331	ERVL-MaLR	RUNX3	0.0886174	0.00785304	0.00547781	0.0132878	2.26139
MSTB_dup65-chr1	26	MSTB_dup65-chr1	herv	Distal Intergenic	408	ERVL-MaLR	SYF2	0.0600216	0.0036026	0.060213	0.00519574	1.22031
MER21C_dup64-chr1	53	MER21C_dup64-chr1	herv	Distal Intergenic	923	ERVL	SYF2	0.0296143	0.000877006	0.354151	0.012546	0.450811
MLT1F-int_dup4-chr1	114	MLT1F-int_dup4-chr1	herv	Distal Intergenic	158	ERVL-MaLR	SYF2	-0.00765858	5.86539e-05	0.810662	0.0300775	0.0911599
MER4A_dup13-chr1	96	MER4A_dup13-chr1	herv	Distal Intergenic	158	ERV1	SYF2	-0.0383673	0.00147205	0.229903	0.0213379	0.638455
MLT1G3_dup17-chr1	95	MLT1G3_dup17-chr1	herv	Distal Intergenic	489	ERVL-MaLR	RSRP1	-0.0347771	0.00120944	0.276511	0.0240946	0.558287
LTR33_dup58-chr1	73	LTR33_dup58-chr1	herv	Distal Intergenic	258	ERVL	RSRP1	-0.0138605	0.000192115	0.664585	0.0176395	0.17745
LTR6A-chr1	586	LTR6A-chr1	herv	intron_sample_lian	515	ERV1	RSRP1	-0.0511342	0.00261471	0.109471	0.198837	0.960701
MLT1E2_dup28-chr1	691	MLT1E2_dup28-chr1	herv	intron_opposite_lian	229	ERVL-MaLR	RSRP1	-0.100247	0.0100494	0.00166806	0.274735	2.77779
LTR66_dup2-chr1	849	LTR66_dup2-chr1	herv	intron_sample_lian	136	ERVL	RSRP1	-0.0599066	0.0035888	0.0607071	0.420197	1.21676
LTR66_dup3-chr1	865	LTR66_dup3-chr1	herv	intron_sample_lian	257	ERVL	RSRP1	-0.0983769	0.00967802	0.0020368	0.456075	2.69105
MLT1B_dup193-chr1	156	MLT1B_dup193-chr1	herv	intron_sample_lian	226	ERVL-MaLR	RSRP1	-0.0347935	0.00121059	0.276284	0.0359196	0.558644
MLT1B_dup194-chr1	949	MLT1B_dup194-chr1	herv	intron_sample_lian	168	ERVL-MaLR	RSRP1	-0.216341	0.0468036	7.45558e-12	0.68076	11.1275
MLT2B3_dup26-chr1	965	MLT2B3_dup26-chr1	herv	intron_sample_lian	534	ERVL	RSRP1	0.00770935	5.94341e-05	0.809431	0.800003	0.09182
THE1B_dup182-chr1	926	THE1B_dup182-chr1	herv	intron_sample_lian	339	ERVL-MaLR	RSRP1	0.0191993	0.000368614	0.548087	0.571891	0.261151
THE1B-int_dup15-chr1	948	THE1B-int_dup15-chr1	herv	intron_sample_lian	1570	ERVL-MaLR	RSRP1	0.149986	0.0224957	2.37684e-06	0.709138	5.624
MSTD_dup71-chr1	22	MSTD_dup71-chr1	herv	intron_sample_lian	358	ERVL-MaLR	RSRP1	0.0391897	0.00153583	0.220062	0.00476336	0.657454
MSTD-int_dup2-chr1	158	MSTD-int_dup2-chr1	herv	intron_sample_lian	268	ERVL-MaLR	RSRP1	-0.0315127	0.00099305	0.324136	0.0407786	0.489272
MSTD-int_dup3-chr1	26	MSTD-int_dup3-chr1	herv	intron_sample_lian	99	ERVL-MaLR	RSRP1	-0.00148331	2.20022e-06	0.962992	0.00617877	0.0163774
LTR6A_dup1-chr1	125	LTR6A_dup1-chr1	herv	intron_sample_lian	562	ERV1	RSRP1	-0.0504755	0.00254777	0.114123	0.0295891	0.942627
MLT1B_dup195-chr1	372	MLT1B_dup195-chr1	herv	intron_sample_lian	226	ERVL-MaLR	RSRP1	-0.068449	0.00468527	0.0320596	0.1095	1.49404
MLT1B_dup196-chr1	747	MLT1B_dup196-chr1	herv	intron_sample_lian	168	ERVL-MaLR	RSRP1	-0.144157	0.0207812	5.81325e-06	0.419377	5.23558
MLT2B3_dup27-chr1	936	MLT2B3_dup27-chr1	herv	intron_sample_lian	533	ERVL	RSRP1	0.0170743	0.000291532	0.593245	1.15034	0.226766
THE1B_dup183-chr1	389	THE1B_dup183-chr1	herv	intron_sample_lian	338	ERVL-MaLR	RSRP1	-0.039965	0.00159721	0.211064	0.112788	0.675586
LTR6A_dup2-chr1	207	LTR6A_dup2-chr1	herv	intron_opposite_lian	562	ERV1	RHCE	0.0733881	0.00538581	0.0215191	0.0533034	1.66718
MSTD-int_dup9-chr1	73	MSTD-int_dup9-chr1	herv	intron_sample_lian	99	ERVL-MaLR	RHCE	0.0276555	0.000764827	0.386898	0.0174964	0.412404
MSTD-int_dup10-chr1	353	MSTD-int_dup10-chr1	herv	intron_sample_lian	271	ERVL-MaLR	RHCE	-0.0115958	0.000134464	0.716798	0.101479	0.144603
LTR16C_dup60-chr1	52	LTR16C_dup60-chr1	herv	intron_opposite_lian	97	ERVL	LDLRAP1	0.028593	0.000817561	0.371	0.0116987	0.430626
LTR64_dup10-chr1	504	LTR64_dup10-chr1	herv	Distal Intergenic	175	ERV1	LDLRAP1	0.0340347	0.00115836	0.286899	0.156156	0.542271
LTR78B_dup8-chr1	65	LTR78B_dup8-chr1	herv	Distal Intergenic	793	ERV1	LDLRAP1	0.0509183	0.00259268	0.110979	0.0150207	0.954761
LTR5_Hs_dup6-chr1	95	LTR5_Hs_dup6-chr1	herv	Distal Intergenic	967	ERVK	LDLRAP1	-0.0126914	0.000161073	0.691355	0.0212412	0.160299
MLT2B2_dup10-chr1	241	MLT2B2_dup10-chr1	herv	Distal Intergenic	440	ERVL	LDLRAP1	-0.000309074	9.55265e-08	0.992286	0.0582477	0.00336311
LTR67B_dup33-chr1	99	LTR67B_dup33-chr1	herv	Distal Intergenic	390	ERVL	MAN1C1	0.0576876	0.00332786	0.0709139	0.021931	1.14927
MLT1G3_dup18-chr1	59	MLT1G3_dup18-chr1	herv	Distal Intergenic	467	ERVL-MaLR	MAN1C1	0.0760358	0.00578144	0.0172225	0.0130208	1.7639
MLT1I_dup95-chr1	74	MLT1I_dup95-chr1	herv	Distal Intergenic	354	ERVL-MaLR	MAN1C1	0.0190692	0.000363633	0.550804	0.016419	0.259003
MLT2B1_dup23-chr1	43	MLT2B1_dup23-chr1	herv	Distal Intergenic	517	ERVL	MAN1C1	0.0384121	0.00147549	0.229359	0.00957667	0.639484
MER11A_dup4-chr1	73	MER11A_dup4-chr1	herv	intron_opposite_lian	1015	ERVK	MAN1C1	0.0885267	0.00783697	0.0055261	0.017433	2.25758
MER68_dup14-chr1	128	MER68_dup14-chr1	herv	intron_opposite_lian	391	ERVL	MAN1C1	0.0985732	0.00971667	0.00199486	0.028981	2.70009
MLT1H_dup94-chr1	618	MLT1H_dup94-chr1	herv	intron_opposite_lian	313	ERVL-MaLR	MAN1C1	0.260386	0.0678008	1.14674e-16	0.222304	15.9405
MSTD_dup75-chr1	24	MSTD_dup75-chr1	herv	Distal Intergenic	162	ERVL-MaLR	MAN1C1	0.0730126	0.00533084	0.0221982	0.00519371	1.65368
MLT1F_dup34-chr1	25	MLT1F_dup34-chr1	herv	intron_sample_lian	144	ERVL-MaLR	AUNIP	0.0635379	0.00403707	0.0466417	0.00646003	1.33123
MLT1M_dup20-chr1	24	MLT1M_dup20-chr1	herv	intron_opposite_lian	547	ERVL-MaLR	PAFAH2	-0.0381404	0.00145469	0.232673	0.00542258	0.633255
MLT1K_dup227-chr1	56	MLT1K_dup227-chr1	herv	intron_opposite_lian	191	ERVL-MaLR	PAFAH2	0.0337114	0.00113646	0.291505	0.0126064	0.535354
MLT1A1_dup49-chr1	41	MLT1A1_dup49-chr1	herv	Distal Intergenic	144	ERVL-MaLR	PDIK1L	0.0205113	0.000420713	0.52108	0.00990563	0.283095
MER66B_dup26-chr1	38	MER66B_dup26-chr1	herv	Distal Intergenic	470	ERV1	PDIK1L	0.0778667	0.00606323	0.0147095	0.00939638	1.8324
MER4B_dup24-chr1	76	MER4B_dup24-chr1	herv	intron_opposite_lian	578	ERV1	CEP85	0.029416	0.000865301	0.357384	0.0178644	0.446865
MSTD_dup78-chr1	97	MSTD_dup78-chr1	herv	intron_opposite_lian	184	ERVL-MaLR	CEP85	0.0120076	0.000144183	0.707197	0.0230969	0.15046
MLT1A_dup66-chr1	292	MLT1A_dup66-chr1	herv	intron_opposite_lian	164	ERVL-MaLR	CRYBG2	-0.047351	0.00224211	0.138336	0.079078	0.859065
MLT1A_dup67-chr1	616	MLT1A_dup67-chr1	herv	intron_opposite_lian	208	ERVL-MaLR	CRYBG2	-0.0287168	0.000824657	0.368932	0.223908	0.433054
MER51B_dup1-chr1	23	MER51B_dup1-chr1	herv	Promoter	245	ERV1	ZNF683	0.0571469	0.00326577	0.073603	0.00550128	1.1331
MER41A_dup24-chr1	288	MER41A_dup24-chr1	herv	Distal Intergenic	425	ERV1	HMGN2	0.0245929	0.000604811	0.441652	0.0779377	0.35492
MLT1L_dup61-chr1	23	MLT1L_dup61-chr1	herv	Distal Intergenic	160	ERVL-MaLR	HMGN2	-0.017146	0.000293985	0.591694	0.00459011	0.227903
MLT1A_dup69-chr1	48	MLT1A_dup69-chr1	herv	intron_opposite_lian	166	ERVL-MaLR	ARID1A	-0.0179559	0.000322413	0.574305	0.011716	0.240857
MLT1J2_dup53-chr1	73	MLT1J2_dup53-chr1	herv	Distal Intergenic	193	ERVL-MaLR	PIGV	0.0769244	0.00591737	0.0159594	0.0171904	1.79698
MLT1J2_dup54-chr1	21	MLT1J2_dup54-chr1	herv	Distal Intergenic	104	ERVL-MaLR	PIGV	0.00403933	1.63162e-05	0.899451	0.00489094	0.0460224
MLT1J2-int_dup2-chr1	83	MLT1J2-int_dup2-chr1	herv	Distal Intergenic	171	ERVL-MaLR	PIGV	-0.0209875	0.000440473	0.511451	0.0203472	0.291196
MER34D_dup2-chr1	19	MER34D_dup2-chr1	herv	intron_opposite_lian	388	ERV1	NUDC	-0.0145845	0.000212707	0.648216	0.00462943	0.18828
THE1C_dup89-chr1	25	THE1C_dup89-chr1	herv	intron_opposite_lian	290	ERVL-MaLR	NUDC	-0.0411378	0.00169232	0.197963	0.00497985	0.703416
THE1C_dup91-chr1	23	THE1C_dup91-chr1	herv	intron_opposite_lian	317	ERVL-MaLR	NUDC	-0.00493245	2.43291e-05	0.877379	0.00546766	0.0568129
MER21C_dup67-chr1	96	MER21C_dup67-chr1	herv	intron_opposite_lian	482	ERVL	NUDC	-0.00128957	1.66298e-06	0.967823	0.0223088	0.0142041
MLT1N2_dup36-chr1	37	MLT1N2_dup36-chr1	herv	Promoter	538	ERVL-MaLR	WDTC1	0.0117842	0.000138867	0.712401	0.00815246	0.147276
MSTB_dup66-chr1	24	MSTB_dup66-chr1	herv	intron_sample_lian	348	ERVL-MaLR	WASF2	0.0178854	0.000319888	0.575808	0.00495651	0.239722
LTR103_Mam_dup11-chr1	700	LTR103_Mam_dup11-chr1	herv	Promoter	239	Other	IFI6	0.193157	0.0373098	1.06279e-09	0.277965	8.97355
MER21B_dup16-chr1	900	MER21B_dup16-chr1	herv	intron_sample_lian	395	ERVL	IFI6	0.253298	0.0641601	7.93852e-16	0.522724	15.1003
LTR12B-chr1	22	LTR12B-chr1	herv	intron_opposite_lian	438	ERV1	STX12	-0.0109764	0.000120481	0.731326	0.00481767	0.135889
THE1D_dup70-chr1	157	THE1D_dup70-chr1	herv	intron_opposite_lian	351	ERVL-MaLR	STX12	-0.0551109	0.00303721	0.0844855	0.0364322	1.07322
MLT1B_dup201-chr1	27	MLT1B_dup201-chr1	herv	Distal Intergenic	131	ERVL-MaLR	PPP1R8	0.0305531	0.000933492	0.339095	0.00607601	0.469678
MSTC_dup18-chr1	54	MSTC_dup18-chr1	herv	Distal Intergenic	302	ERVL-MaLR	THEMIS2	0.140678	0.0197903	9.75416e-06	0.012834	5.01081
MLT1F_dup43-chr1	195	MLT1F_dup43-chr1	herv	intron_opposite_lian	364	ERVL-MaLR	EYA3	0.0800329	0.00640526	0.0121578	0.0511281	1.91514
MLT1D_dup233-chr1	29	MLT1D_dup233-chr1	herv	intron_opposite_lian	413	ERVL-MaLR	EYA3	0.0224039	0.000501935	0.483363	0.00721218	0.315727
MLT1A1_dup55-chr1	32	MLT1A1_dup55-chr1	herv	intron_opposite_lian	193	ERVL-MaLR	PTAFR	0.0669924	0.00448798	0.03591	0.00741996	1.44479
MSTD_dup81-chr1	63	MSTD_dup81-chr1	herv	intron_sample_lian	319	ERVL-MaLR	DNAJC8	-0.0468601	0.00219587	0.142475	0.0139537	0.846261
MER4D_dup14-chr1	555	MER4D_dup14-chr1	herv	Promoter	133	ERV1	ATP5IF1	0.0370752	0.00137457	0.245989	0.182583	0.609085
LTR6A_dup3-chr1	21	LTR6A_dup3-chr1	herv	Distal Intergenic	523	ERV1	PHACTR4	-0.0112772	0.000127175	0.724259	0.00458991	0.140106
LTR38_dup5-chr1	133	LTR38_dup5-chr1	herv	intron_opposite_lian	396	ERV1	PHACTR4	0.0271802	0.000738761	0.395114	0.0313472	0.403277
THE1C_dup92-chr1	113	THE1C_dup92-chr1	herv	intron_sample_lian	383	ERVL-MaLR	PHACTR4	0.0383329	0.00146941	0.230321	0.02796	0.637667
MSTA_dup144-chr1	152	MSTA_dup144-chr1	herv	intron_sample_lian	184	ERVL-MaLR	PHACTR4	0.127272	0.0161982	6.40234e-05	0.0370328	4.19366
MSTA_dup145-chr1	25	MSTA_dup145-chr1	herv	intron_sample_lian	209	ERVL-MaLR	PHACTR4	0.0297951	0.000887747	0.35122	0.00636736	0.454421
MSTA_dup147-chr1	39	MSTA_dup147-chr1	herv	intron_opposite_lian	431	ERVL-MaLR	PHACTR4	0.0389131	0.00151423	0.223338	0.00922708	0.651037
LTR35_dup1-chr1	129	LTR35_dup1-chr1	herv	Distal Intergenic	117	ERV1	TRNAU1AP	-0.00613487	3.76367e-05	0.847815	0.0312782	0.0716988
LTR35A_dup2-chr1	24	LTR35A_dup2-chr1	herv	Distal Intergenic	150	ERV1	TRNAU1AP	0.0300832	0.000905001	0.346579	0.00556369	0.460198
LTR7B_dup8-chr1	63	LTR7B_dup8-chr1	herv	Distal Intergenic	426	ERV1	TAF12	0.00743099	5.52196e-05	0.816187	0.014831	0.0882103
LTR2B_dup2-chr1	183	LTR2B_dup2-chr1	herv	Distal Intergenic	481	ERV1	TAF12	0.082026	0.00672827	0.0101643	0.0482832	1.99292
Harlequin-int_dup6-chr1	54	Harlequin-int_dup6-chr1	herv	Distal Intergenic	403	ERV1	TAF12	0.0913798	0.00835027	0.0041774	0.0137247	2.37909
MER21B_dup25-chr1	32	MER21B_dup25-chr1	herv	intron_opposite_lian	745	ERVL	GMEB1	0.0771934	0.00595883	0.0155934	0.00783419	1.80706
MLT1A_dup75-chr1	111	MLT1A_dup75-chr1	herv	intron_sample_lian	140	ERVL-MaLR	EPB41	0.031476	0.000990738	0.324701	0.0276964	0.488517
MLT1F2_dup65-chr1	423	MLT1F2_dup65-chr1	herv	intron_sample_lian	392	ERVL-MaLR	EPB41	0.126693	0.016051	6.91717e-05	0.123468	4.16007
MLT1H1_dup32-chr1	91	MLT1H1_dup32-chr1	herv	intron_opposite_lian	243	ERVL-MaLR	EPB41	0.0248902	0.00061952	0.436151	0.0210563	0.360363
MER21B_dup28-chr1	120	MER21B_dup28-chr1	herv	intron_opposite_lian	843	ERVL	EPB41	0.0367082	0.0013475	0.250697	0.0275959	0.60085
LTR14_dup2-chr1	149	LTR14_dup2-chr1	herv	intron_sample_lian	575	ERVK	SRSF4	0.0310979	0.00096708	0.330549	0.0358696	0.480764
MLT1I_dup109-chr1	812	MLT1I_dup109-chr1	herv	Distal Intergenic	110	ERVL-MaLR	MATN1-AS1	0.0439088	0.00192798	0.169388	0.366253	0.771118
LTR16E1_dup30-chr1	100	LTR16E1_dup30-chr1	herv	Distal Intergenic	269	ERVL	MATN1-AS1	-0.0151703	0.000230139	0.635093	0.0222948	0.197162
MLT1K_dup292-chr1	236	MLT1K_dup292-chr1	herv	Promoter	194	ERVL-MaLR	LAPTM5	-0.0963602	0.00928529	0.00251712	0.0580075	2.5991
MLT1F1_dup34-chr1	59	MLT1F1_dup34-chr1	herv	Promoter	508	ERVL-MaLR	LAPTM5	0.0984903	0.00970033	0.00201248	0.0130633	2.69627
MLT1D_dup240-chr1	90	MLT1D_dup240-chr1	herv	Distal Intergenic	468	ERVL-MaLR	LAPTM5	-0.0118649	0.000140777	0.710518	0.0212921	0.148425
MSTC_dup25-chr1	368	MSTC_dup25-chr1	herv	Distal Intergenic	355	ERVL-MaLR	LAPTM5	0.0741781	0.0055024	0.0201487	0.116491	1.69575
MER34B-int_dup9-chr1	27	MER34B-int_dup9-chr1	herv	Distal Intergenic	188	ERV1	PUM1	-0.0209249	0.000437852	0.51271	0.00726437	0.290128
MER34B-int_dup12-chr1	24	MER34B-int_dup12-chr1	herv	Distal Intergenic	157	ERV1	PUM1	-0.0292796	0.000857292	0.35962	0.00618465	0.444156
MER34B-int_dup15-chr1	72	MER34B-int_dup15-chr1	herv	Distal Intergenic	161	ERV1	PUM1	-0.0441343	0.00194784	0.167206	0.018338	0.776748
MLT1F2_dup73-chr1	84	MLT1F2_dup73-chr1	herv	intron_opposite_lian	258	ERVL-MaLR	PUM1	0.044931	0.00201879	0.159666	0.0190071	0.796787
MSTB_dup73-chr1	478	MSTB_dup73-chr1	herv	intron_opposite_lian	411	ERVL-MaLR	PUM1	-0.159572	0.0254632	5.0661e-07	0.144951	6.29533
MSTD_dup85-chr1	414	MSTD_dup85-chr1	herv	intron_sample_lian	355	ERVL-MaLR	ZCCHC17	-0.0117418	0.00013787	0.713389	0.114875	0.146674
MLT1A1_dup62-chr1	21	MLT1A1_dup62-chr1	herv	intron_sample_lian	360	ERVL-MaLR	ZCCHC17	0.00747053	5.58088e-05	0.815227	0.00465533	0.0887216
THE1C_dup94-chr1	100	THE1C_dup94-chr1	herv	intron_sample_lian	376	ERVL-MaLR	ZCCHC17	0.0282889	0.00080026	0.376113	0.0243235	0.424681
MER21C_dup70-chr1	37	MER21C_dup70-chr1	herv	intron_opposite_lian	205	ERVL	ZCCHC17	-0.0381311	0.00145398	0.232787	0.00944295	0.633042
MER52A_dup15-chr1	933	MER52A_dup15-chr1	herv	intron_sample_lian	1560	ERV1	ZCCHC17	0.0302436	0.000914672	0.344014	0.640374	0.463424
ERV24B_Prim-int_dup4-chr1	61	ERV24B_Prim-int_dup4-chr1	herv	Distal Intergenic	231	ERV1	LINC01226	0.08875	0.00787656	0.00540786	0.0154714	2.26697
MER49_dup45-chr1	20	MER49_dup45-chr1	herv	Distal Intergenic	134	ERV1	PTP4A2	0.0111035	0.000123288	0.728336	0.00399424	0.137668
MLT1C_dup306-chr1	364	MLT1C_dup306-chr1	herv	Distal Intergenic	163	ERVL-MaLR	PTP4A2	0.112726	0.0127071	0.000403994	0.103353	3.39363
MLT1K_dup308-chr1	111	MLT1K_dup308-chr1	herv	Distal Intergenic	412	ERVL-MaLR	TMEM39B	-0.0223114	0.000497798	0.485171	0.026502	0.314105
MLT1L_dup90-chr1	244	MLT1L_dup90-chr1	herv	intron_sample_lian	183	ERVL-MaLR	KPNA6	0.0442428	0.00195742	0.166164	0.060914	0.779464
LOR1-int_dup12-chr1	224	LOR1-int_dup12-chr1	herv	intron_opposite_lian	120	ERV1	KPNA6	0.0889844	0.00791822	0.00528623	0.0592324	2.27685
MLT1B_dup212-chr1	74	MLT1B_dup212-chr1	herv	Promoter	243	ERVL-MaLR	KPNA6	0.00278584	7.76091e-06	0.930557	0.0172956	0.031257
MER21C_dup76-chr1	644	MER21C_dup76-chr1	herv	intron_sample_lian	219	ERVL	KPNA6	0.066418	0.00441135	0.0375331	0.225315	1.42559
MLT1A1_dup68-chr1	40	MLT1A1_dup68-chr1	herv	intron_opposite_lian	375	ERVL-MaLR	ZBTB8A	0.0141035	0.000198908	0.659073	0.0087662	0.181066
MLT1C_dup309-chr1	20	MLT1C_dup309-chr1	herv	intron_opposite_lian	207	ERVL-MaLR	ZBTB8A	0.0554673	0.00307662	0.0824914	0.00459302	1.08359
MLT1C_dup310-chr1	39	MLT1C_dup310-chr1	herv	intron_opposite_lian	189	ERVL-MaLR	ZBTB8A	0.0168127	0.000282666	0.59892	0.00866422	0.222631
LTR8_dup34-chr1	25	LTR8_dup34-chr1	herv	intron_opposite_lian	692	ERV1	ZBTB8OS	0.0457866	0.00209641	0.151857	0.00624904	0.818564
LTR8_dup35-chr1	117	LTR8_dup35-chr1	herv	intron_opposite_lian	720	ERV1	ZBTB8OS	0.00833562	6.94825e-05	0.794285	0.0281931	0.100024
MER67B-chr1	45	MER67B-chr1	herv	intron_opposite_lian	525	ERV1	ZBTB8OS	0.053222	0.00283258	0.0957097	0.0100624	1.01904
MER4E1_dup27-chr1	50	MER4E1_dup27-chr1	herv	intron_opposite_lian	232	ERV1	ZBTB8OS	-0.0125289	0.000156973	0.695109	0.0119098	0.157947
LTR6B-chr1	980	LTR6B-chr1	herv	intron_sample_lian	555	ERV1	ZBTB8OS	0.131526	0.0172992	3.59252e-05	0.985955	4.4446
LTR13A_dup3-chr1	626	LTR13A_dup3-chr1	herv	Promoter	965	ERVK	RBBP4	0.0946077	0.00895062	0.00301625	0.225182	2.52053
MER21C_dup77-chr1	42	MER21C_dup77-chr1	herv	intron_sample_lian	111	ERVL	RBBP4	0.0150524	0.000226576	0.637725	0.00889306	0.195367
MER21C_dup78-chr1	981	MER21C_dup78-chr1	herv	intron_sample_lian	605	ERVL	RBBP4	0.158066	0.024985	6.49842e-07	1.42789	6.18719
LTR33_dup83-chr1	20	LTR33_dup83-chr1	herv	Distal Intergenic	300	ERVL	SYNC	0.0572723	0.00328011	0.0729721	0.00428928	1.13684
LTR6A_dup4-chr1	165	LTR6A_dup4-chr1	herv	Promoter	579	ERV1	RNF19B	0.0338999	0.0011492	0.288814	0.0411647	0.539382
MSTA_dup173-chr1	54	MSTA_dup173-chr1	herv	Distal Intergenic	388	ERVL-MaLR	RNF19B	-0.0624885	0.00390482	0.0503927	0.0131405	1.29763
MLT1C_dup313-chr1	849	MLT1C_dup313-chr1	herv	Distal Intergenic	455	ERVL-MaLR	RNF19B	0.172087	0.0296138	5.84287e-08	0.4123	7.23337
ERVL-E-int_dup106-chr1	22	ERVL-E-int_dup106-chr1	herv	Distal Intergenic	372	ERVL	RNF19B	0.041694	0.00173839	0.191962	0.00513254	0.716785
ERVL-E-int_dup109-chr1	41	ERVL-E-int_dup109-chr1	herv	Distal Intergenic	250	ERVL	RNF19B	0.00626173	3.92092e-05	0.844708	0.00861428	0.0732934
LTR67B_dup54-chr1	118	LTR67B_dup54-chr1	herv	Distal Intergenic	565	ERVL	RNF19B	0.0593581	0.00352338	0.0631097	0.0268118	1.1999
MLT1J_dup134-chr1	29	MLT1J_dup134-chr1	herv	Distal Intergenic	178	ERVL-MaLR	RNF19B	-0.0263455	0.000694088	0.409793	0.00617634	0.387435
MLT1D_dup245-chr1	118	MLT1D_dup245-chr1	herv	Promoter	75	ERVL-MaLR	AK2	0.00569224	3.24016e-05	0.858676	0.0298158	0.0661709
LTR51_dup13-chr1	111	LTR51_dup13-chr1	herv	Distal Intergenic	571	ERV1	AZIN2	0.0129684	0.000168179	0.684977	0.0248074	0.164324
MLT1F2_dup74-chr1	159	MLT1F2_dup74-chr1	herv	Distal Intergenic	549	ERVL-MaLR	AZIN2	0.0133934	0.000179383	0.675233	0.0369766	0.170547
LTR64_dup11-chr1	36	LTR64_dup11-chr1	herv	Promoter	314	ERV1	TRIM62	0.0111159	0.000123564	0.728045	0.00740077	0.137842
MLT1L_dup95-chr1	60	MLT1L_dup95-chr1	herv	Distal Intergenic	107	ERVL-MaLR	TRIM62	-0.0203501	0.000414128	0.524361	0.013167	0.28037
MLT1B_dup214-chr1	25	MLT1B_dup214-chr1	herv	Distal Intergenic	369	ERVL-MaLR	TRIM62	0.000388002	1.50546e-07	0.990316	0.00495702	0.0042261
THE1B_dup208-chr1	23	THE1B_dup208-chr1	herv	Distal Intergenic	170	ERVL-MaLR	ZNF362	0.0273076	0.000745707	0.3929	0.00494811	0.405718
LTR37-int_dup11-chr1	75	LTR37-int_dup11-chr1	herv	intron_opposite_lian	613	ERV1	ZNF362	0.0125927	0.000158576	0.693635	0.0177129	0.158869
LTR37-int_dup15-chr1	56	LTR37-int_dup15-chr1	herv	intron_opposite_lian	192	ERV1	ZNF362	-0.0012015	1.44361e-06	0.970019	0.0137603	0.0132197
MLT1D_dup250-chr1	39	MLT1D_dup250-chr1	herv	intron_sample_lian	178	ERVL-MaLR	PHC2	0.0352545	0.00124288	0.269968	0.00878171	0.568688
MLT1J_dup151-chr1	31	MLT1J_dup151-chr1	herv	Distal Intergenic	483	ERVL-MaLR	SMIM12	-0.0128012	0.00016387	0.688825	0.00721939	0.161891
MLT1A1-int_dup12-chr1	54	MLT1A1-int_dup12-chr1	herv	intron_sample_lian	1153	ERVL-MaLR	SMIM12	0.0377791	0.00142726	0.23713	0.0127285	0.625014
MLT1A1-int_dup13-chr1	39	MLT1A1-int_dup13-chr1	herv	intron_sample_lian	264	ERVL-MaLR	SMIM12	0.0380037	0.00144428	0.234352	0.0085825	0.630131
MLT1A1_dup76-chr1	29	MLT1A1_dup76-chr1	herv	intron_sample_lian	396	ERVL-MaLR	SMIM12	0.0629177	0.00395864	0.0488291	0.00744602	1.31132
LTR48B_dup8-chr1	163	LTR48B_dup8-chr1	herv	Distal Intergenic	572	ERV1	SMIM12	-0.0158427	0.000250991	0.620172	0.0381482	0.207488
MLT1D_dup267-chr1	24	MLT1D_dup267-chr1	herv	intron_opposite_lian	459	ERVL-MaLR	DLGAP3	0.0357036	0.00127475	0.263909	0.00518112	0.578547
MSTA_dup182-chr1	114	MSTA_dup182-chr1	herv	Distal Intergenic	386	ERVL-MaLR	DLGAP3	-0.0196737	0.000387054	0.538243	0.026594	0.269022
MLT1E2_dup33-chr1	117	MLT1E2_dup33-chr1	herv	intron_sample_lian	162	ERVL-MaLR	ZMYM6	0.104667	0.0109551	0.00102673	0.0279169	2.98854
MLT1A1_dup77-chr1	39	MLT1A1_dup77-chr1	herv	intron_sample_lian	404	ERVL-MaLR	ZMYM1	-0.0224956	0.000506052	0.481574	0.00842742	0.317337
MLT1H2-int-chr1	26	MLT1H2-int-chr1	herv	intron_sample_lian	964	ERVL-MaLR	ZMYM1	0.0128887	0.000166117	0.686811	0.00558524	0.163163
MLT1B_dup232-chr1	31	MLT1B_dup232-chr1	herv	Distal Intergenic	335	ERVL-MaLR	SFPQ	-0.0244595	0.000598268	0.444133	0.00710118	0.352487
MLT1C-int_dup3-chr1	920	MLT1C-int_dup3-chr1	herv	intron_opposite_lian	1364	ERVL-MaLR	ZMYM4	0.0805367	0.00648616	0.0116237	0.579793	1.93466
MLT1C_dup327-chr1	207	MLT1C_dup327-chr1	herv	intron_opposite_lian	445	ERVL-MaLR	ZMYM4	0.0485953	0.00236151	0.128258	0.0559999	0.891916
ERVL-E-int_dup120-chr1	184	ERVL-E-int_dup120-chr1	herv	intron_opposite_lian	118	ERVL	ZMYM4	0.02891	0.00083579	0.365718	0.0465673	0.436854
MER51A_dup16-chr1	667	MER51A_dup16-chr1	herv	intron_opposite_lian	514	ERV1	ZMYM4	0.0965319	0.00931842	0.00247251	0.251021	2.60686
MER51A_dup17-chr1	225	MER51A_dup17-chr1	herv	intron_opposite_lian	184	ERV1	ZMYM4	0.0504082	0.00254098	0.114607	0.0569191	0.94079
MER101_dup4-chr1	200	MER101_dup4-chr1	herv	intron_sample_lian	158	ERV1	ZMYM4	0.0213815	0.000457167	0.503553	0.0499858	0.297955
MLT1G_dup33-chr1	650	MLT1G_dup33-chr1	herv	intron_opposite_lian	391	ERVL-MaLR	ZMYM4	0.102416	0.010489	0.00131759	0.240824	2.88022
MLT1G_dup34-chr1	73	MLT1G_dup34-chr1	herv	intron_opposite_lian	189	ERVL-MaLR	ZMYM4	0.0347604	0.00120828	0.276742	0.0178846	0.557925
THE1C_dup102-chr1	32	THE1C_dup102-chr1	herv	intron_sample_lian	318	ERVL-MaLR	ZMYM4	0.0547536	0.00299796	0.0865227	0.00732781	1.06287
MSTB_dup81-chr1	523	MSTB_dup81-chr1	herv	intron_sample_lian	328	ERVL-MaLR	ZMYM4	0.123949	0.0153634	9.93095e-05	0.160649	4.00301
MLT1C_dup328-chr1	28	MLT1C_dup328-chr1	herv	intron_sample_lian	402	ERVL-MaLR	KIAA0319L	0.0423552	0.00179396	0.185003	0.00603483	0.732821
MLT1A0_dup158-chr1	210	MLT1A0_dup158-chr1	herv	intron_opposite_lian	361	ERVL-MaLR	KIAA0319L	0.110446	0.0121982	0.000529338	0.0519326	3.27627
MLT1A0_dup160-chr1	41	MLT1A0_dup160-chr1	herv	intron_opposite_lian	305	ERVL-MaLR	TFAP2E	0.0195659	0.000382823	0.540473	0.00889818	0.267226
MER57A-int_dup12-chr1	129	MER57A-int_dup12-chr1	herv	intron_opposite_lian	1000	ERV1	AGO3	0.0960553	0.00922661	0.00259815	0.0324237	2.58534
MER57A-int_dup14-chr1	65	MER57A-int_dup14-chr1	herv	intron_opposite_lian	160	ERV1	AGO3	0.0108642	0.000118031	0.733967	0.0148415	0.134324
MER57A-int_dup15-chr1	147	MER57A-int_dup15-chr1	herv	intron_opposite_lian	1029	ERV1	AGO3	0.0454811	0.00206853	0.154611	0.0357563	0.810759
MER57A-int_dup16-chr1	123	MER57A-int_dup16-chr1	herv	intron_opposite_lian	529	ERV1	AGO3	0.0607081	0.00368547	0.0573331	0.0295361	1.24159
MER57A-int_dup19-chr1	835	MER57A-int_dup19-chr1	herv	intron_opposite_lian	295	ERV1	AGO3	0.30903	0.0954997	3.75321e-23	0.410405	22.4256
MER57A-int_dup20-chr1	32	MER57A-int_dup20-chr1	herv	intron_opposite_lian	416	ERV1	AGO3	0.0228855	0.000523745	0.474007	0.00745643	0.324215
MER57B2_dup5-chr1	20	MER57B2_dup5-chr1	herv	intron_opposite_lian	395	ERV1	AGO3	0.00163938	2.68756e-06	0.959101	0.00438818	0.0181355
MLT1F_dup55-chr1	29	MLT1F_dup55-chr1	herv	Distal Intergenic	167	ERVL-MaLR	MAP7D1	0.00874504	7.64758e-05	0.784424	0.00648423	0.105449
LTR21B_dup3-chr1	120	LTR21B_dup3-chr1	herv	Distal Intergenic	414	ERV1	STK40	-0.0344705	0.00118821	0.28077	0.0275971	0.551649
MamGypLTR1c_dup7-chr1	24	MamGypLTR1c_dup7-chr1	herv	Distal Intergenic	472	Gypsy	LSM10	0.036876	0.00135984	0.248537	0.0053671	0.604608
LTR54_dup13-chr1	128	LTR54_dup13-chr1	herv	Promoter	393	ERV1	LSM10	0.0271516	0.000737207	0.395612	0.0300437	0.40273
MER51A_dup19-chr1	99	MER51A_dup19-chr1	herv	Distal Intergenic	453	ERV1	OSCP1	-0.0144194	0.00020792	0.651934	0.0245698	0.185797
LOR1a_dup6-chr1	22	LOR1a_dup6-chr1	herv	Distal Intergenic	380	ERV1	OSCP1	0.00310715	9.65441e-06	0.922571	0.00494259	0.035
MLT1A_dup89-chr1	21	MLT1A_dup89-chr1	herv	Distal Intergenic	363	ERVL-MaLR	MRPS15	0.0195117	0.000380708	0.541594	0.00415262	0.266326
MER67C_dup2-chr1	245	MER67C_dup2-chr1	herv	Promoter	684	ERV1	CSF3R	0.0591135	0.00349441	0.0642058	0.0604556	1.19243
MLT1D_dup269-chr1	41	MLT1D_dup269-chr1	herv	Distal Intergenic	206	ERVL-MaLR	CSF3R	0.110746	0.0122647	0.000510965	0.0101789	3.29161
LTR104_Mam_dup20-chr1	21	LTR104_Mam_dup20-chr1	herv	Distal Intergenic	139	Gypsy	LINC01137	-0.0205636	0.00042286	0.520019	0.00531683	0.283981
MLT1A0_dup168-chr1	122	MLT1A0_dup168-chr1	herv	Distal Intergenic	156	ERVL-MaLR	MEAF6	0.0798775	0.00638042	0.0123268	0.0299599	1.90915
THE1D_dup97-chr1	32	THE1D_dup97-chr1	herv	intron_opposite_lian	371	ERVL-MaLR	MEAF6	0.017973	0.000323029	0.57394	0.0071225	0.241134
LTR12C_dup14-chr1	422	LTR12C_dup14-chr1	herv	Distal Intergenic	1490	ERV1	MEAF6	0.0699306	0.00489029	0.0285111	0.121617	1.54499
MSTB_dup85-chr1	28	MSTB_dup85-chr1	herv	Distal Intergenic	345	ERVL-MaLR	MEAF6	0.0150961	0.000227892	0.63675	0.00594876	0.196031
MER65A_dup39-chr1	33	MER65A_dup39-chr1	herv	Distal Intergenic	314	ERV1	MEAF6	0.035627	0.00126928	0.264936	0.00854464	0.576859
MER65A_dup40-chr1	180	MER65A_dup40-chr1	herv	Distal Intergenic	156	ERV1	MEAF6	0.132601	0.0175832	3.09562e-05	0.047032	4.50925
MER65-int_dup16-chr1	106	MER65-int_dup16-chr1	herv	Distal Intergenic	600	ERV1	MEAF6	0.0561608	0.00315403	0.0787216	0.0263822	1.10391
MER101-int_dup17-chr1	43	MER101-int_dup17-chr1	herv	Distal Intergenic	557	ERV1	SNIP1	0.0388509	0.00150939	0.224079	0.0102881	0.649598
MER31-int_dup11-chr1	27	MER31-int_dup11-chr1	herv	Distal Intergenic	318	ERV1	SNIP1	-0.0212501	0.000451568	0.506178	0.00578059	0.295697
MER31-int_dup14-chr1	111	MER31-int_dup14-chr1	herv	Distal Intergenic	446	ERV1	SNIP1	-0.0286409	0.000820303	0.370199	0.0266482	0.431565
MLT1C_dup343-chr1	97	MLT1C_dup343-chr1	herv	intron_opposite_lian	144	ERVL-MaLR	SNIP1	0.0881861	0.00777679	0.0057109	0.0239248	2.2433
LTR29_dup7-chr1	37	LTR29_dup7-chr1	herv	Promoter	223	ERV1	SNIP1	0.020381	0.000415386	0.523731	0.00751821	0.280892
MLT1F2_dup93-chr1	70	MLT1F2_dup93-chr1	herv	Distal Intergenic	423	ERVL-MaLR	C1orf109	0.0102854	0.000105789	0.747646	0.016253	0.126304
MSTC_dup40-chr1	94	MSTC_dup40-chr1	herv	intron_opposite_lian	177	ERVL-MaLR	MTF1	0.0409843	0.00167971	0.199644	0.0203341	0.699745
MER41A_dup36-chr1	35	MER41A_dup36-chr1	herv	intron_opposite_lian	377	ERV1	INPP5B	0.0637831	0.00406829	0.0457999	0.00710759	1.33914
MER41-int_dup26-chr1	410	MER41-int_dup26-chr1	herv	intron_opposite_lian	241	ERV1	INPP5B	0.132263	0.0174936	3.24446e-05	0.118991	4.48886
MER41-int_dup27-chr1	220	MER41-int_dup27-chr1	herv	intron_opposite_lian	226	ERV1	INPP5B	0.0983171	0.00966625	0.00204975	0.0568623	2.6883
MER41-int_dup28-chr1	20	MER41-int_dup28-chr1	herv	intron_opposite_lian	1142	ERV1	INPP5B	0.0186773	0.000348843	0.559021	0.00442493	0.252572
HERVH-int_dup49-chr1	184	HERVH-int_dup49-chr1	herv	intron_opposite_lian	251	ERV1	INPP5B	0.14756	0.0217739	3.46316e-06	0.0505163	5.46053
HERVH-int_dup53-chr1	211	HERVH-int_dup53-chr1	herv	intron_opposite_lian	994	ERV1	INPP5B	0.132343	0.0175147	3.20878e-05	0.0538262	4.49366
ERV3-16A3_LTR_dup12-chr1	27	ERV3-16A3_LTR_dup12-chr1	herv	intron_sample_lian	251	ERVL	SF3A3	-0.0519577	0.0026996	0.103867	0.00590099	0.983521
ERV3-16A3_LTR_dup13-chr1	29	ERV3-16A3_LTR_dup13-chr1	herv	intron_sample_lian	99	ERVL	SF3A3	-0.0138826	0.000192727	0.664083	0.00751008	0.177778
MER65C_dup7-chr1	44	MER65C_dup7-chr1	herv	intron_opposite_lian	467	ERV1	RHBDL2	-0.0238017	0.000566519	0.456486	0.0101991	0.340572
MLT1H1_dup41-chr1	138	MLT1H1_dup41-chr1	herv	intron_opposite_lian	581	ERVL-MaLR	RHBDL2	-0.0101577	0.00010318	0.750673	0.0337192	0.124549
LTR8A_dup25-chr1	31	LTR8A_dup25-chr1	herv	Distal Intergenic	645	ERV1	RHBDL2	0.00642296	4.12544e-05	0.840762	0.0070033	0.0753268
LTR12_dup5-chr1	400	LTR12_dup5-chr1	herv	Distal Intergenic	625	ERV1	AKIRIN1	0.0777679	0.00604784	0.0148365	0.120061	1.82867
LTR104_Mam_dup29-chr1	58	LTR104_Mam_dup29-chr1	herv	Distal Intergenic	147	Gypsy	AKIRIN1	0.012053	0.000145275	0.706141	0.012633	0.151109
MLT2D-chr1	692	MLT2D-chr1	herv	Distal Intergenic	169	ERVL	MACF1	0.0552551	0.00305312	0.083674	0.255945	1.07741
MLT1C_dup356-chr1	275	MLT1C_dup356-chr1	herv	Distal Intergenic	277	ERVL-MaLR	MACF1	0.00127588	1.62786e-06	0.968164	0.0711742	0.0140509
MER4-int_dup34-chr1	46	MER4-int_dup34-chr1	herv	Distal Intergenic	891	ERV1	MACF1	-0.0139952	0.000195864	0.661528	0.0108075	0.179451
LTR83_dup8-chr1	28	LTR83_dup8-chr1	herv	intron_opposite_lian	635	ERVL	MACF1	0.0596793	0.00356162	0.0616935	0.00746245	1.20976
MER50_dup24-chr1	49	MER50_dup24-chr1	herv	intron_opposite_lian	590	ERV1	MACF1	0.0177658	0.000315624	0.578364	0.0114409	0.237799
LTR89_dup20-chr1	88	LTR89_dup20-chr1	herv	intron_sample_lian	263	Other	PPIE	0.0256514	0.000657995	0.422244	0.0200337	0.374436
LTR1A2_dup25-chr1	28	LTR1A2_dup25-chr1	herv	intron_opposite_lian	818	ERV1	PPIE	0.0644378	0.00415223	0.0436147	0.00689966	1.36037
MER49_dup49-chr1	792	MER49_dup49-chr1	herv	Distal Intergenic	218	ERV1	LINC02811	0.0200238	0.000400953	0.531035	0.353115	0.274877
MER49_dup50-chr1	62	MER49_dup50-chr1	herv	Distal Intergenic	343	ERV1	LINC02811	0.0872865	0.00761893	0.00622611	0.0137732	2.20578
LTR24C_dup16-chr1	193	LTR24C_dup16-chr1	herv	Distal Intergenic	490	ERV1	CAP1	-0.0863547	0.00745714	0.00680338	0.0453226	2.16728
THE1B_dup236-chr1	73	THE1B_dup236-chr1	herv	intron_opposite_lian	167	ERVL-MaLR	PPT1	-0.0523767	0.00274332	0.101105	0.0174936	0.995228
MLT1J_dup173-chr1	76	MLT1J_dup173-chr1	herv	intron_sample_lian	138	ERVL-MaLR	RLF	0.0331498	0.00109891	0.299622	0.0167721	0.523426
MLT1D-int_dup5-chr1	22	MLT1D-int_dup5-chr1	herv	Distal Intergenic	799	ERVL-MaLR	SMAP2	0.0770025	0.00592939	0.0158524	0.00470145	1.79991
MLT1D-int_dup6-chr1	87	MLT1D-int_dup6-chr1	herv	Distal Intergenic	291	ERVL-MaLR	SMAP2	0.0277213	0.00076847	0.385769	0.0200169	0.413673
MLT1D_dup297-chr1	51	MLT1D_dup297-chr1	herv	Promoter	464	ERVL-MaLR	SMAP2	0.0261226	0.000682391	0.413768	0.00997902	0.383243
MLT1L_dup136-chr1	150	MLT1L_dup136-chr1	herv	intron_sample_lian	192	ERVL-MaLR	SMAP2	0.172013	0.0295883	5.92077e-08	0.0365105	7.22762
LTR85c_dup10-chr1	66	LTR85c_dup10-chr1	herv	Promoter	300	Other	SMAP2	0.2073	0.0429733	5.53103e-11	0.0165781	10.2572
LTR33A_dup16-chr1	58	LTR33A_dup16-chr1	herv	intron_opposite_lian	442	ERVL	SMAP2	0.0610094	0.00372214	0.0561058	0.0129381	1.25099
LTR12C_dup15-chr1	960	LTR12C_dup15-chr1	herv	intron_sample_lian	1483	ERV1	SMAP2	0.177482	0.0315	2.18957e-08	0.783266	7.65964
ERVL-B4-int_dup37-chr1	321	ERVL-B4-int_dup37-chr1	herv	Distal Intergenic	175	ERVL	SMAP2	0.0484507	0.00234747	0.129399	0.0889305	0.88807
MLT1G3_dup36-chr1	37	MLT1G3_dup36-chr1	herv	Distal Intergenic	263	ERVL-MaLR	SMAP2	-0.0109285	0.000119432	0.732453	0.00844027	0.13522
ERVL-B4-int_dup39-chr1	26	ERVL-B4-int_dup39-chr1	herv	Distal Intergenic	196	ERVL	SMAP2	0.00827022	6.83966e-05	0.795863	0.00636717	0.0991618
MLT1J2_dup97-chr1	73	MLT1J2_dup97-chr1	herv	intron_opposite_lian	345	ERVL-MaLR	ZFP69B	-0.0160666	0.000258137	0.615237	0.0167138	0.210958
LTR5A-chr1	47	LTR5A-chr1	herv	Promoter	1010	ERVK	ZFP69	0.00558963	3.1244e-05	0.861197	0.0105982	0.0648975
MSTB_dup90-chr1	50	MSTB_dup90-chr1	herv	Promoter	218	ERVL-MaLR	ZFP69	-0.0851452	0.0072497	0.00762425	0.0115945	2.1178
MSTB_dup91-chr1	538	MSTB_dup91-chr1	herv	intron_opposite_lian	188	ERVL-MaLR	ZFP69	-0.0152848	0.000233624	0.632543	0.17481	0.19891
MLT1O_dup110-chr1	106	MLT1O_dup110-chr1	herv	Distal Intergenic	482	ERVL-MaLR	ZFP69	0.0190472	0.000362795	0.551263	0.0243155	0.258641
MLT1A0_dup184-chr1	81	MLT1A0_dup184-chr1	herv	Distal Intergenic	279	ERVL-MaLR	EXO5	0.0374918	0.00140564	0.240718	0.0186772	0.618491
MLT1I_dup153-chr1	726	MLT1I_dup153-chr1	herv	Distal Intergenic	258	ERVL-MaLR	NFYC-AS1	-0.0498645	0.00248647	0.118575	0.277072	0.926005
LTR87_dup2-chr1	52	LTR87_dup2-chr1	herv	Distal Intergenic	576	Other	SLFNL1-AS1	-0.00174935	3.06022e-06	0.95636	0.0113721	0.0193784
MLT1A0_dup186-chr1	75	MLT1A0_dup186-chr1	herv	intron_opposite_lian	350	ERVL-MaLR	SLFNL1-AS1	0.067107	0.00450335	0.0355934	0.0180571	1.44863
MLT1H1_dup45-chr1	22	MLT1H1_dup45-chr1	herv	intron_opposite_lian	355	ERVL-MaLR	SCMH1	0.0127186	0.000161764	0.690728	0.00506238	0.160693
MLT1H1-int_dup4-chr1	75	MLT1H1-int_dup4-chr1	herv	intron_opposite_lian	157	ERVL-MaLR	SCMH1	0.000480708	2.3108e-07	0.988003	0.018673	0.00524189
MLT1H1-int_dup5-chr1	71	MLT1H1-int_dup5-chr1	herv	intron_opposite_lian	654	ERVL-MaLR	SCMH1	-0.072622	0.00527395	0.0229245	0.0160515	1.6397
MLT1H1-int_dup6-chr1	33	MLT1H1-int_dup6-chr1	herv	intron_opposite_lian	272	ERVL-MaLR	SCMH1	-0.0601533	0.00361842	0.0596517	0.00760894	1.22438
MLT1H1_dup46-chr1	41	MLT1H1_dup46-chr1	herv	intron_opposite_lian	347	ERVL-MaLR	SCMH1	-0.017041	0.000290397	0.593965	0.00860847	0.226239
LTR34_dup1-chr1	409	LTR34_dup1-chr1	herv	intron_sample_lian	485	ERV1	SCMH1	0.0802289	0.00643667	0.0119475	0.121154	1.92272
LTR1F1_dup1-chr1	784	LTR1F1_dup1-chr1	herv	intron_opposite_lian	742	ERV1	SCMH1	0.00430448	1.85285e-05	0.892889	0.345199	0.0492023
LTR8A_dup26-chr1	50	LTR8A_dup26-chr1	herv	intron_opposite_lian	272	ERV1	SCMH1	0.00977657	9.55813e-05	0.759736	0.0110636	0.119338
MSTA_dup201-chr1	170	MSTA_dup201-chr1	herv	intron_opposite_lian	372	ERVL-MaLR	SCMH1	0.0418281	0.00174959	0.190535	0.0425235	0.720024
ERVL-int_dup5-chr1	63	ERVL-int_dup5-chr1	herv	intron_opposite_lian	520	ERVL	SCMH1	-0.0552977	0.00305784	0.0834353	0.0156738	1.07865
ERVL-int_dup6-chr1	43	ERVL-int_dup6-chr1	herv	intron_opposite_lian	753	ERVL	SCMH1	0.00239753	5.74813e-06	0.940217	0.00910718	0.0267719
MER21C_dup89-chr1	88	MER21C_dup89-chr1	herv	intron_opposite_lian	684	ERVL	SCMH1	-0.0496217	0.00246231	0.120382	0.0204931	0.919438
MLT1E1A_dup34-chr1	35	MLT1E1A_dup34-chr1	herv	Distal Intergenic	153	ERVL-MaLR	SCMH1	-0.0398259	0.0015861	0.212658	0.00759532	0.672317
MLT1F_dup61-chr1	49	MLT1F_dup61-chr1	herv	Distal Intergenic	567	ERVL-MaLR	SCMH1	0.0256747	0.000659192	0.421823	0.010757	0.37487
MLT1D_dup301-chr1	190	MLT1D_dup301-chr1	herv	intron_sample_lian	479	ERVL-MaLR	HIVEP3	0.0940712	0.0088494	0.00318615	0.0463889	2.49673
MLT1A1_dup85-chr1	45	MLT1A1_dup85-chr1	herv	intron_opposite_lian	289	ERVL-MaLR	HIVEP3	0.0285704	0.000816267	0.37138	0.0107522	0.430182
MLT1J_dup188-chr1	945	MLT1J_dup188-chr1	herv	intron_sample_lian	136	ERVL-MaLR	HIVEP3	0.323861	0.104886	2.17229e-25	0.715235	24.6631
MLT1J_dup189-chr1	105	MLT1J_dup189-chr1	herv	intron_sample_lian	158	ERVL-MaLR	HIVEP3	0.144442	0.0208635	5.5689e-06	0.0233641	5.25423
MLT1F_dup63-chr1	96	MLT1F_dup63-chr1	herv	intron_opposite_lian	480	ERVL-MaLR	HIVEP3	0.0675283	0.00456007	0.03445	0.0216383	1.46281
LTR78_dup39-chr1	33	LTR78_dup39-chr1	herv	intron_sample_lian	107	ERV1	HIVEP3	0.0570941	0.00325973	0.0738702	0.00738215	1.13153
LTR103b_Mam_dup11-chr1	220	LTR103b_Mam_dup11-chr1	herv	intron_sample_lian	417	Other	HIVEP3	0.0561592	0.00315385	0.0787301	0.053629	1.10386
THE1B_dup243-chr1	44	THE1B_dup243-chr1	herv	intron_sample_lian	351	ERVL-MaLR	HIVEP3	0.00616337	3.79872e-05	0.847117	0.00950814	0.0720566
MLT1H_dup175-chr1	23	MLT1H_dup175-chr1	herv	intron_sample_lian	450	ERVL-MaLR	HIVEP3	0.0432334	0.00186913	0.17605	0.00534329	0.754363
HERVH-int_dup62-chr1	51	HERVH-int_dup62-chr1	herv	intron_sample_lian	209	ERV1	HIVEP3	0.0447532	0.00200285	0.161326	0.0114634	0.792295
MLT1A_dup97-chr1	48	MLT1A_dup97-chr1	herv	intron_sample_lian	377	ERVL-MaLR	HIVEP3	-0.017434	0.000303943	0.585483	0.0105964	0.232486
THE1D_dup107-chr1	49	THE1D_dup107-chr1	herv	intron_sample_lian	369	ERVL-MaLR	HIVEP3	0.05527	0.00305478	0.0835903	0.0102948	1.07784
MER31A_dup31-chr1	290	MER31A_dup31-chr1	herv	intron_sample_lian	310	ERV1	HIVEP3	0.158413	0.0250948	6.13722e-07	0.0785634	6.21203
HERV17-int-chr1	30	HERV17-int-chr1	herv	intron_opposite_lian	4430	ERV1	HIVEP3	0.045197	0.00204277	0.157206	0.00623576	0.80353
MLT1F2_dup100-chr1	20	MLT1F2_dup100-chr1	herv	intron_sample_lian	537	ERVL-MaLR	HIVEP3	0.0938936	0.00881601	0.0032443	0.00440325	2.48888
MLT1A0_dup190-chr1	27	MLT1A0_dup190-chr1	herv	intron_sample_lian	341	ERVL-MaLR	HIVEP3	0.0811722	0.00658893	0.0109797	0.00566486	1.95941
MLT1G_dup41-chr1	370	MLT1G_dup41-chr1	herv	intron_sample_lian	160	ERVL-MaLR	HIVEP3	0.122004	0.0148851	0.00012776	0.103482	3.8936
MLT1K_dup391-chr1	892	MLT1K_dup391-chr1	herv	intron_sample_lian	511	ERVL-MaLR	HIVEP3	0.179374	0.032175	1.54101e-08	0.569842	7.8122
MamGypLTR2b_dup7-chr1	446	MamGypLTR2b_dup7-chr1	herv	intron_sample_lian	222	Gypsy	HIVEP3	0.122824	0.0150858	0.000114942	0.127836	3.93952
MLT1A_dup98-chr1	39	MLT1A_dup98-chr1	herv	intron_opposite_lian	161	ERVL-MaLR	HIVEP3	0.0643958	0.00414682	0.0437522	0.010736	1.359
MSTA_dup207-chr1	40	MSTA_dup207-chr1	herv	intron_opposite_lian	381	ERVL-MaLR	HIVEP3	0.0668903	0.00447432	0.0361939	0.00798333	1.44136
THE1A_dup44-chr1	189	THE1A_dup44-chr1	herv	intron_sample_lian	350	ERVL-MaLR	HIVEP3	0.135365	0.0183236	2.10042e-05	0.0481942	4.67769
LTR75B_dup5-chr1	299	LTR75B_dup5-chr1	herv	intron_opposite_lian	586	ERVL	FOXJ3	-0.018332	0.000336063	0.566312	0.0792349	0.246944
MLT1O_dup119-chr1	206	MLT1O_dup119-chr1	herv	intron_opposite_lian	115	ERVL-MaLR	FOXJ3	0.162084	0.0262714	3.32644e-07	0.0561358	6.47802
LTR50_dup44-chr1	19	LTR50_dup44-chr1	herv	intron_opposite_lian	685	ERVL	FOXJ3	0.00511751	2.61889e-05	0.872817	0.0046675	0.059077
MER34D_dup8-chr1	31	MER34D_dup8-chr1	herv	Distal Intergenic	614	ERV1	FOXJ3	0.0647825	0.00419677	0.0424999	0.00856062	1.37161
LTR33B_dup20-chr1	48	LTR33B_dup20-chr1	herv	Distal Intergenic	191	ERVL	ZMYND12	0.0449741	0.00202267	0.159265	0.0110669	0.797879
LTR9_dup9-chr1	117	LTR9_dup9-chr1	herv	intron_opposite_lian	638	ERV1	CCDC30	0.0244092	0.000595807	0.445072	0.0271615	0.35157
HUERS-P3b-int_dup12-chr1	24	HUERS-P3b-int_dup12-chr1	herv	intron_opposite_lian	1164	ERV1	CCDC30	0.0239751	0.000574807	0.45321	0.00577505	0.3437
MLT1A1_dup88-chr1	78	MLT1A1_dup88-chr1	herv	intron_sample_lian	310	ERVL-MaLR	CCDC30	-0.0335038	0.00112251	0.294488	0.0173009	0.530932
MSTB1_dup67-chr1	324	MSTB1_dup67-chr1	herv	intron_sample_lian	181	ERVL-MaLR	CCDC30	0.0678976	0.00461008	0.0334735	0.0865891	1.4753
MER41B_dup45-chr1	25	MER41B_dup45-chr1	herv	intron_opposite_lian	227	ERV1	CCDC30	0.047831	0.0022878	0.134379	0.00592904	0.87167
MER41B_dup46-chr1	45	MER41B_dup46-chr1	herv	intron_opposite_lian	411	ERV1	CCDC30	-0.0769419	0.00592005	0.0159354	0.0103608	1.79764
THE1A-int_dup10-chr1	27	THE1A-int_dup10-chr1	herv	intron_sample_lian	1560	ERVL-MaLR	CCDC30	-0.0397777	0.00158226	0.213213	0.00512267	0.671186
THE1A_dup46-chr1	81	THE1A_dup46-chr1	herv	intron_sample_lian	353	ERVL-MaLR	CCDC30	0.0580005	0.00336406	0.0693945	0.0192595	1.15867
LTR23_dup13-chr1	77	LTR23_dup13-chr1	herv	intron_opposite_lian	227	ERV1	CCDC30	-0.00922181	8.50418e-05	0.772984	0.0192767	0.111829
MER21B_dup41-chr1	28	MER21B_dup41-chr1	herv	intron_opposite_lian	280	ERVL	CCDC30	-0.0085451	7.30187e-05	0.789235	0.00592379	0.102794
THE1C_dup109-chr1	52	THE1C_dup109-chr1	herv	intron_opposite_lian	373	ERVL-MaLR	CCDC30	0.0271602	0.000737676	0.395462	0.0115037	0.402896
LTR16B2_dup10-chr1	309	LTR16B2_dup10-chr1	herv	Distal Intergenic	421	ERVL	CLDN19	0.0497655	0.0024766	0.119309	0.0848062	0.923325
MER9a2_dup10-chr1	574	MER9a2_dup10-chr1	herv	intron_opposite_lian	513	ERVK	TMEM269	0.0580642	0.00337145	0.0690888	0.180889	1.16059
LTR7C_dup4-chr1	434	LTR7C_dup4-chr1	herv	Distal Intergenic	438	ERV1	ZNF691	-0.120491	0.014518	0.000155038	0.129315	3.80956
LTR7C_dup5-chr1	103	LTR7C_dup5-chr1	herv	Distal Intergenic	437	ERV1	ZNF691	0.0257598	0.000663568	0.420286	0.023179	0.376456
MLT1J-int_dup21-chr1	22	MLT1J-int_dup21-chr1	herv	Distal Intergenic	278	ERVL-MaLR	ZNF691	-0.0486368	0.00236553	0.127932	0.00441134	0.89302
LTR12C_dup17-chr1	118	LTR12C_dup17-chr1	herv	Distal Intergenic	1435	ERV1	SLC2A1	0.0358712	0.00128675	0.261672	0.0289612	0.582243
MLT1H2_dup61-chr1	21	MLT1H2_dup61-chr1	herv	Distal Intergenic	276	ERVL-MaLR	SLC2A1-AS1	0.0665194	0.00442483	0.0372421	0.00445607	1.42897
LTR13A_dup4-chr1	19	LTR13A_dup4-chr1	herv	Distal Intergenic	965	ERVK	FAM183A	0.0424507	0.00180206	0.184013	0.00462527	0.735151
MSTB_dup94-chr1	28	MSTB_dup94-chr1	herv	intron_sample_lian	416	ERVL-MaLR	EBNA1BP2	0.0705142	0.00497225	0.0272092	0.0059508	1.56528
LOR1-int_dup18-chr1	30	LOR1-int_dup18-chr1	herv	Promoter	221	ERV1	EBNA1BP2	-0.000829007	6.87252e-07	0.979311	0.00766709	0.00907917
LTR13_dup9-chr1	23	LTR13_dup9-chr1	herv	Promoter	228	ERVK	MPL	-0.0246015	0.000605234	0.441492	0.00525422	0.355077
MLT1E2_dup40-chr1	37	MLT1E2_dup40-chr1	herv	Promoter	599	ERVL-MaLR	ST3GAL3	0.0671852	0.00451385	0.0353787	0.00906093	1.45126
MER21B_dup43-chr1	328	MER21B_dup43-chr1	herv	intron_opposite_lian	278	ERVL	ST3GAL3	0.101159	0.0102331	0.00151141	0.0955489	2.82062
MLT1A1_dup92-chr1	47	MLT1A1_dup92-chr1	herv	intron_sample_lian	417	ERVL-MaLR	ST3GAL3	0.072967	0.00532419	0.0222819	0.0101771	1.65205
THE1D_dup111-chr1	221	THE1D_dup111-chr1	herv	intron_sample_lian	353	ERVL-MaLR	ST3GAL3	0.0735521	0.00540991	0.021228	0.0565229	1.67309
MLT1K_dup412-chr1	48	MLT1K_dup412-chr1	herv	intron_opposite_lian	119	ERVL-MaLR	ST3GAL3	0.0303593	0.000921689	0.342169	0.0116844	0.46576
MLT1A0_dup196-chr1	67	MLT1A0_dup196-chr1	herv	intron_opposite_lian	155	ERVL-MaLR	ST3GAL3	-0.0325594	0.00106011	0.308317	0.0152146	0.511002
MER49_dup53-chr1	23	MER49_dup53-chr1	herv	intron_opposite_lian	918	ERV1	B4GALT2	-0.00569012	3.23775e-05	0.858728	0.00501994	0.0661446
MER101-int_dup23-chr1	83	MER101-int_dup23-chr1	herv	Distal Intergenic	342	ERV1	DMAP1	0.0687798	0.00473067	0.031236	0.0191779	1.50534
MER101-int_dup25-chr1	55	MER101-int_dup25-chr1	herv	Distal Intergenic	571	ERV1	DMAP1	-0.0181243	0.00032849	0.570719	0.0122481	0.243577
LTR84b_dup9-chr1	26	LTR84b_dup9-chr1	herv	Distal Intergenic	112	ERVL	DMAP1	-0.00902591	8.1467e-05	0.777679	0.00620559	0.1092
MLT1J_dup201-chr1	404	MLT1J_dup201-chr1	herv	intron_sample_lian	385	ERVL-MaLR	ERI3	-0.0130206	0.000169537	0.683776	0.113427	0.165086
MLT1H2-int_dup3-chr1	54	MLT1H2-int_dup3-chr1	herv	intron_opposite_lian	197	ERVL-MaLR	RNF220	0.0171649	0.000294632	0.591286	0.0130246	0.228202
MLT1H2-int_dup5-chr1	27	MLT1H2-int_dup5-chr1	herv	intron_opposite_lian	689	ERVL-MaLR	RNF220	0.0241309	0.000582302	0.450279	0.0061733	0.346518
LTR78B_dup24-chr1	21	LTR78B_dup24-chr1	herv	intron_opposite_lian	174	ERV1	RNF220	0.0254052	0.000645424	0.426714	0.00479039	0.369864
LTR27B_dup1-chr1	31	LTR27B_dup1-chr1	herv	Distal Intergenic	599	ERV1	ARMH1	0.105605	0.0111524	0.000924004	0.00673683	3.03433
MSTD_dup112-chr1	23	MSTD_dup112-chr1	herv	Distal Intergenic	370	ERVL-MaLR	KIF2C	0.00423239	1.79131e-05	0.894673	0.00514579	0.0483358
MLT1L_dup153-chr1	69	MLT1L_dup153-chr1	herv	intron_opposite_lian	258	ERVL-MaLR	PTCH2	0.0621838	0.00386682	0.0515283	0.0177153	1.28795
LTR8A_dup27-chr1	24	LTR8A_dup27-chr1	herv	intron_opposite_lian	136	ERV1	EIF2B3	0.0430914	0.00185687	0.177476	0.00566537	0.75086
MER57-int_dup4-chr1	75	MER57-int_dup4-chr1	herv	intron_opposite_lian	723	ERV1	EIF2B3	-0.0777113	0.00603904	0.0149096	0.0177452	1.82654
MER41-int_dup31-chr1	524	MER41-int_dup31-chr1	herv	intron_opposite_lian	750	ERV1	EIF2B3	-0.0190909	0.000364461	0.55035	0.168532	0.259361
MLT1H_dup181-chr1	30	MLT1H_dup181-chr1	herv	intron_opposite_lian	287	ERVL-MaLR	EIF2B3	0.00588982	3.46899e-05	0.853825	0.00712415	0.0686314
MER11C_dup10-chr1	49	MER11C_dup10-chr1	herv	intron_sample_lian	1069	ERVK	ZSWIM5	0.0446703	0.00199543	0.162104	0.0106149	0.790205
MSTA-int_dup17-chr1	433	MSTA-int_dup17-chr1	herv	intron_sample_lian	1580	ERVL-MaLR	ZSWIM5	0.0598068	0.00357685	0.0611387	0.124073	1.21368
MSTA_dup222-chr1	74	MSTA_dup222-chr1	herv	intron_sample_lian	386	ERVL-MaLR	ZSWIM5	0.0768238	0.0059019	0.0160982	0.0170615	1.79322
ERV3-16A3_I-int_dup61-chr1	44	ERV3-16A3_I-int_dup61-chr1	herv	intron_opposite_lian	117	ERVL	ZSWIM5	0.00530918	2.81874e-05	0.868096	0.00990341	0.0614323
LTR16A_dup29-chr1	342	LTR16A_dup29-chr1	herv	intron_sample_lian	179	ERVL	ZSWIM5	0.113372	0.0128533	0.000373864	0.0958399	3.42729
MLT1K_dup417-chr1	51	MLT1K_dup417-chr1	herv	intron_opposite_lian	361	ERVL-MaLR	ZSWIM5	0.0428321	0.00183459	0.180101	0.0125622	0.744485
ERVL-E-int_dup154-chr1	57	ERVL-E-int_dup154-chr1	herv	intron_sample_lian	695	ERVL	ZSWIM5	-0.049634	0.00246354	0.12029	0.0118901	0.919772
MSTB-int_dup12-chr1	231	MSTB-int_dup12-chr1	herv	intron_opposite_lian	185	ERVL-MaLR	ZSWIM5	-0.0182235	0.000332095	0.568613	0.0590185	0.245183
THE1B-int_dup21-chr1	82	THE1B-int_dup21-chr1	herv	intron_sample_lian	1251	ERVL-MaLR	ZSWIM5	0.0111159	0.000123562	0.728046	0.018276	0.137841
LTR18B_dup2-chr1	58	LTR18B_dup2-chr1	herv	intron_sample_lian	503	ERVL	ZSWIM5	0.0212307	0.000450741	0.506568	0.0119683	0.295362
MSTA_dup226-chr1	33	MSTA_dup226-chr1	herv	intron_opposite_lian	371	ERVL-MaLR	ZSWIM5	-0.0136924	0.000187481	0.66841	0.00781648	0.174957
MER4-int_dup50-chr1	20	MER4-int_dup50-chr1	herv	Distal Intergenic	375	ERV1	ZSWIM5	-0.0347147	0.00120511	0.277374	0.00495249	0.556935
MER4-int_dup61-chr1	36	MER4-int_dup61-chr1	herv	Distal Intergenic	380	ERV1	ZSWIM5	-0.0805279	0.00648475	0.0116328	0.00801534	1.93432
LTR7_dup22-chr1	478	LTR7_dup22-chr1	herv	Distal Intergenic	374	ERV1	HPDL	-0.0684997	0.00469221	0.0319322	0.141631	1.49577
LTR19-int-chr1	52	LTR19-int-chr1	herv	Distal Intergenic	301	ERV1	HPDL	-0.00808213	6.53208e-05	0.800406	0.0118323	0.0966894
LTR19A_dup11-chr1	26	LTR19A_dup11-chr1	herv	Distal Intergenic	323	ERV1	HPDL	0.0397529	0.00158029	0.213499	0.00587344	0.670604
LTR8B_dup13-chr1	28	LTR8B_dup13-chr1	herv	intron_opposite_lian	745	ERV1	TESK2	-0.0408727	0.00167058	0.200872	0.0064457	0.697082
MSTB_dup103-chr1	26	MSTB_dup103-chr1	herv	intron_sample_lian	426	ERVL-MaLR	TESK2	0.033305	0.00110922	0.297364	0.00614885	0.526711
LTR34_dup3-chr1	51	LTR34_dup3-chr1	herv	Promoter	350	ERV1	PRDX1	0.0241205	0.000581801	0.450475	0.0107048	0.34633
LTR5_Hs_dup12-chr1	28	LTR5_Hs_dup12-chr1	herv	intron_opposite_lian	965	ERVK	PRDX1	0.0347592	0.0012082	0.276759	0.00619159	0.557899
MER61-int_dup5-chr1	21	MER61-int_dup5-chr1	herv	Distal Intergenic	394	ERV1	AKR1A1	-0.00044428	1.97385e-07	0.988912	0.00458713	0.00484247
MER11B_dup2-chr1	138	MER11B_dup2-chr1	herv	Distal Intergenic	1083	ERVK	AKR1A1	0.0169098	0.000285941	0.59681	0.030465	0.224164
MER61-int_dup9-chr1	132	MER61-int_dup9-chr1	herv	Distal Intergenic	927	ERV1	NASP	0.0789073	0.00622637	0.0134301	0.0306802	1.87192
MER61-int_dup12-chr1	37	MER61-int_dup12-chr1	herv	Promoter	214	ERV1	NASP	-0.00999225	9.98451e-05	0.754603	0.007815	0.122281
LTR41_dup45-chr1	100	LTR41_dup45-chr1	herv	intron_opposite_lian	482	ERVL	GPBP1L1	0.0329898	0.00108833	0.301962	0.0252998	0.520048
MLT1N2_dup70-chr1	40	MLT1N2_dup70-chr1	herv	intron_sample_lian	160	ERVL-MaLR	GPBP1L1	0.0518514	0.00268857	0.104578	0.00941398	0.980561
LTR37B_dup20-chr1	43	LTR37B_dup20-chr1	herv	Distal Intergenic	270	ERV1	IPP	0.0475652	0.00226245	0.136559	0.010372	0.864681
MER65C_dup9-chr1	133	MER65C_dup9-chr1	herv	Distal Intergenic	199	ERV1	IPP	0.0733071	0.00537393	0.021664	0.0290146	1.66426
MER68_dup20-chr1	33	MER68_dup20-chr1	herv	Promoter	508	ERVL	MAST2	0.0142159	0.000202092	0.656529	0.0078693	0.182746
MER92-int_dup9-chr1	322	MER92-int_dup9-chr1	herv	intron_opposite_lian	420	ERV1	MAST2	-0.013495	0.000182116	0.672911	0.0889744	0.172043
MER92-int_dup10-chr1	103	MER92-int_dup10-chr1	herv	intron_opposite_lian	334	ERV1	MAST2	-0.0258092	0.000666114	0.419395	0.0251857	0.377377
MER21A_dup29-chr1	31	MER21A_dup29-chr1	herv	intron_opposite_lian	427	ERVL	MAST2	0.0764189	0.00583984	0.0166676	0.00712483	1.77813
MER21-int_dup24-chr1	59	MER21-int_dup24-chr1	herv	intron_opposite_lian	1068	ERVL	MAST2	0.0550199	0.00302719	0.0850006	0.0142226	1.07058
MER52D_dup26-chr1	22	MER52D_dup26-chr1	herv	intron_opposite_lian	1532	ERV1	MAST2	-0.0555499	0.00308579	0.0820352	0.00495523	1.086
MER41D_dup5-chr1	50	MER41D_dup5-chr1	herv	intron_sample_lian	209	ERV1	MAST2	-0.00980645	9.61664e-05	0.759024	0.0122353	0.119745
LTR41B_dup14-chr1	350	LTR41B_dup14-chr1	herv	intron_opposite_lian	746	ERVL	MAST2	0.0375227	0.00140795	0.240331	0.100926	0.619191
LTR8_dup44-chr1	77	LTR8_dup44-chr1	herv	intron_opposite_lian	163	ERV1	MAST2	0.0789584	0.00623443	0.01337	0.0182306	1.87387
MER77B_dup20-chr1	430	MER77B_dup20-chr1	herv	intron_opposite_lian	229	ERVL	MAST2	0.0586036	0.00343438	0.0665421	0.129933	1.1769
LTR57_dup5-chr1	28	LTR57_dup5-chr1	herv	intron_opposite_lian	226	ERVL	MAST2	-0.00513259	2.63435e-05	0.872445	0.00570715	0.0592619
THE1A_dup49-chr1	63	THE1A_dup49-chr1	herv	intron_opposite_lian	373	ERVL-MaLR	PIK3R3	0.0711006	0.0050553	0.0259528	0.0147807	1.58582
MLT1J_dup209-chr1	34	MLT1J_dup209-chr1	herv	intron_opposite_lian	471	ERVL-MaLR	PIK3R3	0.0428002	0.00183186	0.180425	0.00783557	0.743703
MLT2B3_dup42-chr1	187	MLT2B3_dup42-chr1	herv	intron_sample_lian	531	ERVL	PIK3R3	0.155736	0.0242536	9.51073e-07	0.049444	6.02179
MER21A_dup31-chr1	41	MER21A_dup31-chr1	herv	intron_sample_lian	359	ERVL	POMGNT1	-0.0397722	0.00158183	0.213276	0.00970238	0.671058
LTR5_Hs_dup13-chr1	248	LTR5_Hs_dup13-chr1	herv	Distal Intergenic	967	ERVK	UQCRH	0.0166946	0.00027871	0.601489	0.0632755	0.220772
THE1B_dup256-chr1	93	THE1B_dup256-chr1	herv	Distal Intergenic	226	ERVL-MaLR	UQCRH	-0.0405384	0.00164336	0.204583	0.0216856	0.689131
LTR2B_dup4-chr1	45	LTR2B_dup4-chr1	herv	Distal Intergenic	491	ERV1	UQCRH	0.0248216	0.000616111	0.437416	0.0103584	0.359105
Harlequin-int_dup14-chr1	250	Harlequin-int_dup14-chr1	herv	Distal Intergenic	3521	ERV1	UQCRH	0.129795	0.0168467	4.55488e-05	0.0671178	4.34152
Harlequin-int_dup16-chr1	222	Harlequin-int_dup16-chr1	herv	Distal Intergenic	381	ERV1	NSUN4	0.0209928	0.000440699	0.511343	0.0614366	0.291288
Harlequin-int_dup18-chr1	486	Harlequin-int_dup18-chr1	herv	Distal Intergenic	832	ERV1	NSUN4	0.0671582	0.00451022	0.0354528	0.168139	1.45035
LTR2B_dup5-chr1	140	LTR2B_dup5-chr1	herv	Distal Intergenic	488	ERV1	NSUN4	0.0591797	0.00350224	0.0639076	0.0342182	1.19445
MER66C_dup13-chr1	111	MER66C_dup13-chr1	herv	Distal Intergenic	391	ERV1	NSUN4	0.023018	0.000529826	0.471451	0.0300656	0.326563
MER41A_dup43-chr1	751	MER41A_dup43-chr1	herv	Promoter	225	ERV1	NSUN4	0.0446225	0.00199117	0.162555	0.32553	0.789001
MLT1H_dup184-chr1	453	MLT1H_dup184-chr1	herv	Distal Intergenic	412	ERVL-MaLR	NSUN4	0.0802437	0.00643906	0.0119317	0.131944	1.9233
MLT1I_dup167-chr1	151	MLT1I_dup167-chr1	herv	Promoter	146	ERVL-MaLR	NSUN4	0.0874395	0.00764567	0.00613561	0.0367391	2.21214
MSTB_dup104-chr1	35	MSTB_dup104-chr1	herv	Distal Intergenic	292	ERVL-MaLR	NSUN4	0.0206723	0.000427342	0.517815	0.00709619	0.285826
MSTC-int_dup1-chr1	263	MSTC-int_dup1-chr1	herv	Distal Intergenic	270	ERVL-MaLR	NSUN4	0.0644148	0.00414927	0.0436899	0.0670839	1.35962
MSTC-int_dup2-chr1	281	MSTC-int_dup2-chr1	herv	Distal Intergenic	346	ERVL-MaLR	NSUN4	0.115172	0.0132646	0.000300659	0.0720864	3.52193
MSTC_dup47-chr1	21	MSTC_dup47-chr1	herv	Distal Intergenic	480	ERVL-MaLR	NSUN4	0.0685182	0.00469474	0.0318858	0.00479907	1.4964
MLT1H_dup185-chr1	41	MLT1H_dup185-chr1	herv	Distal Intergenic	504	ERVL-MaLR	NSUN4	0.0524329	0.00274921	0.100739	0.00970733	0.996803
MLT1A1_dup94-chr1	35	MLT1A1_dup94-chr1	herv	Distal Intergenic	359	ERVL-MaLR	FAAH	-0.00379538	1.44049e-05	0.905494	0.00846602	0.0431143
LTR10F_dup9-chr1	659	LTR10F_dup9-chr1	herv	Distal Intergenic	491	ERV1	FAAH	0.0753701	0.00568066	0.0182252	0.246464	1.73933
HERV17-int_dup5-chr1	141	HERV17-int_dup5-chr1	herv	Distal Intergenic	1332	ERV1	FAAH	0.0249314	0.000621572	0.435392	0.035745	0.36112
HERVIP10FH-int_dup11-chr1	41	HERVIP10FH-int_dup11-chr1	herv	Distal Intergenic	866	ERV1	FAAH	0.0387257	0.00149968	0.225576	0.0102377	0.646707
HERVIP10FH-int_dup12-chr1	23	HERVIP10FH-int_dup12-chr1	herv	Distal Intergenic	275	ERV1	FAAH	0.00414913	1.72153e-05	0.896733	0.00563042	0.0473369
LTR33_dup127-chr1	69	LTR33_dup127-chr1	herv	Distal Intergenic	442	ERVL	MOB3C	0.0235307	0.000553693	0.46163	0.0157986	0.335706
MLT1F_dup69-chr1	52	MLT1F_dup69-chr1	herv	intron_opposite_lian	119	ERVL-MaLR	ATPAF1	0.0049484	2.44867e-05	0.876985	0.012139	0.0570076
LTR106_Mam_dup9-chr1	26	LTR106_Mam_dup9-chr1	herv	intron_sample_lian	138	Other	ATPAF1	0.0066035	4.36063e-05	0.836349	0.00586415	0.0776127
LTR106_Mam_dup10-chr1	551	LTR106_Mam_dup10-chr1	herv	intron_sample_lian	269	Other	ATPAF1	-0.076449	0.00584445	0.0166246	0.183851	1.77925
LTR106_Mam_dup12-chr1	321	LTR106_Mam_dup12-chr1	herv	intron_sample_lian	116	Other	ATPAF1	-0.0690723	0.00477098	0.0305232	0.0857065	1.51537
MER11C_dup12-chr1	21	MER11C_dup12-chr1	herv	intron_opposite_lian	1068	ERVK	STIL	0.0133568	0.000178403	0.676071	0.00434407	0.170008
MER4B_dup26-chr1	21	MER4B_dup26-chr1	herv	intron_opposite_lian	571	ERV1	CMPK1	0.00342295	1.17166e-05	0.914731	0.00486061	0.0387067
LTR8_dup50-chr1	177	LTR8_dup50-chr1	herv	intron_opposite_lian	248	ERV1	LINC01389	-0.00645693	4.1692e-05	0.839931	0.0418529	0.0757562
MLT1L_dup161-chr1	20	MLT1L_dup161-chr1	herv	Distal Intergenic	121	ERVL-MaLR	LINC01389	0.0524073	0.00274653	0.100905	0.00524708	0.996085
MLT1L_dup163-chr1	75	MLT1L_dup163-chr1	herv	Distal Intergenic	191	ERVL-MaLR	LINC01389	-0.0265179	0.000703199	0.406736	0.0173967	0.390688
LTR1A1_dup1-chr1	102	LTR1A1_dup1-chr1	herv	Distal Intergenic	193	ERV1	SLC5A9	-0.00453057	2.0526e-05	0.8873	0.0240673	0.0519294
THE1B_dup261-chr1	74	THE1B_dup261-chr1	herv	intron_sample_lian	355	ERVL-MaLR	SPATA6	0.0451268	0.00203643	0.157852	0.0174378	0.801749
THE1C_dup118-chr1	113	THE1C_dup118-chr1	herv	intron_sample_lian	366	ERVL-MaLR	SPATA6	0.0608787	0.00370622	0.0566355	0.0260799	1.24691
THE1D_dup119-chr1	33	THE1D_dup119-chr1	herv	intron_sample_lian	343	ERVL-MaLR	SPATA6	0.0402636	0.00162116	0.207671	0.0081295	0.682625
THE1D-int_dup14-chr1	60	THE1D-int_dup14-chr1	herv	intron_sample_lian	1572	ERVL-MaLR	SPATA6	0.0516493	0.00266765	0.105939	0.0123405	0.974946
HERV9N-int_dup7-chr1	881	HERV9N-int_dup7-chr1	herv	intron_opposite_lian	3566	ERV1	SPATA6	0.214567	0.0460391	1.11267e-11	0.500561	10.9536
LTR41_dup48-chr1	36	LTR41_dup48-chr1	herv	intron_sample_lian	681	ERVL	SPATA6	0.0737219	0.00543492	0.0209304	0.00782052	1.67922
THE1D_dup124-chr1	26	THE1D_dup124-chr1	herv	intron_sample_lian	353	ERVL-MaLR	AGBL4	0.0889185	0.0079065	0.00532017	0.00570786	2.27407
ERV3-16A3_I-int_dup70-chr1	56	ERV3-16A3_I-int_dup70-chr1	herv	intron_sample_lian	1654	ERVL	AGBL4	0.0707685	0.00500819	0.026658	0.0119745	1.57417
THE1D_dup132-chr1	133	THE1D_dup132-chr1	herv	intron_sample_lian	356	ERVL-MaLR	FAF1	0.0455687	0.0020765	0.153818	0.0321161	0.812992
MSTB2_dup15-chr1	134	MSTB2_dup15-chr1	herv	intron_sample_lian	287	ERVL-MaLR	FAF1	0.0595686	0.00354842	0.0621784	0.0336143	1.20636
MER66B_dup45-chr1	79	MER66B_dup45-chr1	herv	Promoter	487	ERV1	FAF1	0.0185018	0.000342316	0.562722	0.017648	0.249706
MER34C2_dup12-chr1	263	MER34C2_dup12-chr1	herv	intron_opposite_lian	603	ERV1	FAF1	0.132763	0.017626	3.02683e-05	0.0729786	4.51901
MER54B_dup5-chr1	136	MER54B_dup5-chr1	herv	intron_opposite_lian	772	ERVL	FAF1	0.1126	0.0126788	0.000410117	0.0340813	3.38709
MLT1A_dup117-chr1	20	MLT1A_dup117-chr1	herv	intron_opposite_lian	386	ERVL-MaLR	FAF1	0.011369	0.000129254	0.722106	0.00463751	0.141399
MSTA-int_dup22-chr1	26	MSTA-int_dup22-chr1	herv	intron_opposite_lian	1098	ERVL-MaLR	FAF1	0.00265229	7.03462e-06	0.933878	0.00550906	0.0297097
MSTA_dup253-chr1	365	MSTA_dup253-chr1	herv	intron_opposite_lian	384	ERVL-MaLR	FAF1	0.00215352	4.63764e-06	0.946292	0.104133	0.023975
THE1B_dup279-chr1	36	THE1B_dup279-chr1	herv	intron_sample_lian	351	ERVL-MaLR	FAF1	0.0353756	0.00125144	0.268324	0.00932297	0.571341
THE1B-int_dup25-chr1	345	THE1B-int_dup25-chr1	herv	intron_sample_lian	1566	ERVL-MaLR	FAF1	0.181313	0.0328745	1.07072e-08	0.0982833	7.97032
THE1B_dup280-chr1	123	THE1B_dup280-chr1	herv	intron_sample_lian	349	ERVL-MaLR	FAF1	0.0715242	0.00511571	0.0250769	0.0271259	1.60073
LTR50_dup46-chr1	35	LTR50_dup46-chr1	herv	intron_opposite_lian	172	ERVL	FAF1	0.0445661	0.00198614	0.163087	0.00829542	0.787582
ERVL-E-int_dup170-chr1	208	ERVL-E-int_dup170-chr1	herv	intron_opposite_lian	487	ERVL	FAF1	0.169586	0.0287594	9.11378e-08	0.0530599	7.0403
ERVL-E-int_dup175-chr1	143	ERVL-E-int_dup175-chr1	herv	intron_opposite_lian	367	ERVL	FAF1	0.077197	0.00595937	0.0155887	0.0356758	1.80719
ERVL-E-int_dup176-chr1	20	ERVL-E-int_dup176-chr1	herv	intron_opposite_lian	516	ERVL	FAF1	-0.012201	0.000148864	0.702704	0.00441238	0.153227
ERVL-E-int_dup177-chr1	47	ERVL-E-int_dup177-chr1	herv	intron_opposite_lian	537	ERVL	FAF1	0.0653465	0.00427017	0.0407277	0.0106989	1.39011
LTR33A_dup22-chr1	46	LTR33A_dup22-chr1	herv	intron_opposite_lian	114	ERVL	FAF1	0.0079509	6.32168e-05	0.803581	0.0117003	0.0949705
MLT1C_dup393-chr1	670	MLT1C_dup393-chr1	herv	intron_opposite_lian	209	ERVL-MaLR	FAF1	0.194975	0.0380152	7.35761e-10	0.282836	9.13326
MER21C_dup104-chr1	149	MER21C_dup104-chr1	herv	intron_sample_lian	765	ERVL	FAF1	0.069008	0.00476211	0.0306786	0.0365561	1.51316
MLT1B_dup289-chr1	232	MLT1B_dup289-chr1	herv	intron_sample_lian	169	ERVL-MaLR	FAF1	0.0831399	0.00691225	0.00918179	0.0642532	2.03707
THE1A_dup57-chr1	408	THE1A_dup57-chr1	herv	intron_sample_lian	240	ERVL-MaLR	FAF1	0.204871	0.041972	9.33285e-11	0.11572	10.03
THE1A-int_dup15-chr1	40	THE1A-int_dup15-chr1	herv	intron_sample_lian	1554	ERVL-MaLR	FAF1	0.0168527	0.000284012	0.598051	0.00946569	0.223262
THE1A_dup60-chr1	47	THE1A_dup60-chr1	herv	intron_sample_lian	352	ERVL-MaLR	FAF1	0.0541573	0.00293301	0.0900113	0.0106547	1.0457
LTR40b_dup9-chr1	962	LTR40b_dup9-chr1	herv	intron_sample_lian	505	ERVL	FAF1	0.130839	0.0171188	3.9488e-05	0.73282	4.40353
HERVL40-int_dup9-chr1	59	HERVL40-int_dup9-chr1	herv	intron_sample_lian	273	ERVL	FAF1	0.0656671	0.00431216	0.0397488	0.0133641	1.40068
HERVL40-int_dup12-chr1	44	HERVL40-int_dup12-chr1	herv	intron_sample_lian	1811	ERVL	FAF1	0.0799235	0.00638776	0.0122766	0.0104888	1.91092
LTR40b_dup10-chr1	22	LTR40b_dup10-chr1	herv	intron_sample_lian	429	ERVL	FAF1	0.00419406	1.75901e-05	0.895621	0.00516711	0.0478756
MSTB_dup116-chr1	622	MSTB_dup116-chr1	herv	intron_sample_lian	192	ERVL-MaLR	FAF1	0.166466	0.0277109	1.57266e-07	0.213681	6.80336
MLT1H1_dup54-chr1	228	MLT1H1_dup54-chr1	herv	Distal Intergenic	517	ERVL-MaLR	LINC01562	0.00716989	5.14074e-05	0.822536	0.0557348	0.084845
MLT1K_dup436-chr1	34	MLT1K_dup436-chr1	herv	intron_opposite_lian	304	ERVL-MaLR	EPS15	0.0170697	0.000291376	0.593344	0.0076462	0.226694
LTR8A_dup31-chr1	395	LTR8A_dup31-chr1	herv	intron_sample_lian	269	ERV1	EPS15	0.168653	0.0284438	1.07397e-07	0.117318	6.96901
MSTB_dup117-chr1	335	MSTB_dup117-chr1	herv	intron_sample_lian	201	ERVL-MaLR	EPS15	0.18716	0.0350288	3.48778e-09	0.0941596	8.45745
LTR37-int_dup22-chr1	34	LTR37-int_dup22-chr1	herv	intron_opposite_lian	662	ERV1	EPS15	0.0391611	0.00153359	0.220399	0.00753132	0.65679
MLT1J_dup231-chr1	440	MLT1J_dup231-chr1	herv	intron_opposite_lian	339	ERVL-MaLR	EPS15	0.225011	0.0506299	1.00228e-12	0.136878	11.999
MLT1C_dup395-chr1	579	MLT1C_dup395-chr1	herv	intron_sample_lian	357	ERVL-MaLR	EPS15	0.216951	0.0470676	6.4927e-12	0.196668	11.1876
LTR48B_dup14-chr1	34	LTR48B_dup14-chr1	herv	intron_opposite_lian	159	ERV1	OSBPL9	0.000251395	6.31996e-08	0.993726	0.00827676	0.00273353
LTR48B_dup15-chr1	21	LTR48B_dup15-chr1	herv	intron_opposite_lian	282	ERV1	OSBPL9	0.0212831	0.00045297	0.505519	0.0048029	0.296263
LTR8A_dup33-chr1	162	LTR8A_dup33-chr1	herv	intron_opposite_lian	334	ERV1	OSBPL9	0.0144239	0.00020805	0.651832	0.0398314	0.185864
LTR68-chr1	275	LTR68-chr1	herv	intron_sample_lian	493	ERV1	OSBPL9	-0.0383621	0.00147165	0.229966	0.0721559	0.638337
MSTD_dup136-chr1	28	MSTD_dup136-chr1	herv	intron_sample_lian	319	ERVL-MaLR	OSBPL9	-0.0408675	0.00167015	0.200928	0.00617267	0.696959
LTR64_dup16-chr1	103	LTR64_dup16-chr1	herv	intron_sample_lian	448	ERV1	OSBPL9	0.0102108	0.000104261	0.749413	0.0250614	0.125279
LTR54B_dup4-chr1	142	LTR54B_dup4-chr1	herv	intron_opposite_lian	429	ERV1	OSBPL9	0.0430196	0.00185069	0.178199	0.0355001	0.749094
LTR45C_dup7-chr1	30	LTR45C_dup7-chr1	herv	intron_opposite_lian	178	ERV1	OSBPL9	-0.0252931	0.000639742	0.428757	0.00729093	0.367789
MER34B_dup15-chr1	132	MER34B_dup15-chr1	herv	intron_opposite_lian	538	ERV1	NRDC	-0.0241606	0.000583736	0.449722	0.0340654	0.347056
LTR12C_dup22-chr1	67	LTR12C_dup22-chr1	herv	intron_sample_lian	1481	ERV1	NRDC	0.0473975	0.00224652	0.137949	0.016147	0.860282
LTR39-int_dup2-chr1	25	LTR39-int_dup2-chr1	herv	intron_opposite_lian	261	ERV1	NRDC	-0.0454339	0.00206424	0.15504	0.00668626	0.809555
LTR39-int_dup3-chr1	95	LTR39-int_dup3-chr1	herv	intron_opposite_lian	770	ERV1	NRDC	-0.0564794	0.00318993	0.0770369	0.0225932	1.1133
MER21A_dup34-chr1	137	MER21A_dup34-chr1	herv	intron_sample_lian	519	ERVL	NRDC	0.0186619	0.000348265	0.559347	0.0329335	0.252319
MER21A_dup35-chr1	20	MER21A_dup35-chr1	herv	intron_sample_lian	256	ERVL	NRDC	0.0331015	0.00109571	0.300327	0.004549	0.522405
MER57A-int_dup23-chr1	128	MER57A-int_dup23-chr1	herv	intron_opposite_lian	700	ERV1	NRDC	-0.0226459	0.000512835	0.47865	0.0322423	0.319982
MLT1C_dup397-chr1	33	MLT1C_dup397-chr1	herv	intron_opposite_lian	111	ERVL-MaLR	TXNDC12	-0.0454623	0.00206682	0.154782	0.00793101	0.81028
HERV16-int_dup20-chr1	472	HERV16-int_dup20-chr1	herv	Distal Intergenic	652	ERVL	BTF3L4	0.0394775	0.00155848	0.21669	0.140219	0.664161
HERV16-int_dup24-chr1	131	HERV16-int_dup24-chr1	herv	Distal Intergenic	300	ERVL	BTF3L4	0.0116103	0.000134798	0.716461	0.0325743	0.144807
ERV3-16A3_I-int_dup75-chr1	594	ERV3-16A3_I-int_dup75-chr1	herv	intron_opposite_lian	1301	ERVL	ZFYVE9	0.157352	0.0247596	7.30762e-07	0.208003	6.13622
ERV3-16A3_I-int_dup77-chr1	428	ERV3-16A3_I-int_dup77-chr1	herv	intron_opposite_lian	1084	ERVL	ZFYVE9	0.0747527	0.00558797	0.0192005	0.126669	1.71669
ERV3-16A3_I-int_dup78-chr1	60	ERV3-16A3_I-int_dup78-chr1	herv	intron_opposite_lian	247	ERVL	ZFYVE9	0.0736395	0.00542278	0.0210744	0.0134484	1.67625
MER61B_dup4-chr1	49	MER61B_dup4-chr1	herv	intron_opposite_lian	214	ERV1	ZFYVE9	-0.0264055	0.00069725	0.408728	0.0119618	0.388566
MLT1A1_dup109-chr1	669	MLT1A1_dup109-chr1	herv	intron_sample_lian	170	ERVL-MaLR	ZFYVE9	0.0858149	0.00736419	0.00715943	0.243492	2.14512
MLT1B_dup298-chr1	58	MLT1B_dup298-chr1	herv	intron_sample_lian	423	ERVL-MaLR	ZFYVE9	0.027695	0.000767013	0.38622	0.0135009	0.413165
MLT1G_dup46-chr1	165	MLT1G_dup46-chr1	herv	intron_opposite_lian	509	ERVL-MaLR	ZFYVE9	0.0238573	0.000569173	0.455433	0.0377646	0.341575
MER21B_dup48-chr1	453	MER21B_dup48-chr1	herv	intron_opposite_lian	810	ERVL	TUT4	0.0249632	0.00062316	0.434806	0.13079	0.361705
MLT1B_dup299-chr1	57	MLT1B_dup299-chr1	herv	intron_sample_lian	362	ERVL-MaLR	TUT4	0.0754353	0.00569049	0.0181248	0.0128756	1.74173
LTR79_dup101-chr1	95	LTR79_dup101-chr1	herv	intron_opposite_lian	476	ERVL	TUT4	0.0490649	0.00240736	0.124607	0.0237038	0.904459
LTR33_dup159-chr1	33	LTR33_dup159-chr1	herv	Distal Intergenic	163	ERVL	GPX7	-0.0075167	5.65008e-05	0.814105	0.00857197	0.0893194
LTR9B_dup12-chr1	86	LTR9B_dup12-chr1	herv	Distal Intergenic	168	ERV1	GPX7	0.0233432	0.000544903	0.465209	0.0195701	0.332352
MLT1J_dup232-chr1	66	MLT1J_dup232-chr1	herv	Distal Intergenic	187	ERVL-MaLR	GPX7	-0.000912088	8.31905e-07	0.977239	0.0152765	0.00999938
MLT1J_dup234-chr1	56	MLT1J_dup234-chr1	herv	Distal Intergenic	98	ERVL-MaLR	GPX7	0.0832592	0.0069321	0.00908176	0.0133714	2.04183
LTR8B_dup16-chr1	644	LTR8B_dup16-chr1	herv	intron_opposite_lian	731	ERV1	SHISAL2A	-0.0508815	0.00258893	0.111237	0.23818	0.95375
MER21C_dup105-chr1	206	MER21C_dup105-chr1	herv	intron_sample_lian	884	ERVL	SHISAL2A	0.0290487	0.000843826	0.363422	0.0464464	0.439588
MSTA_dup261-chr1	971	MSTA_dup261-chr1	herv	Distal Intergenic	373	ERVL-MaLR	COA7	-0.0146472	0.000214539	0.646807	0.812046	0.189225
MLT1F1_dup61-chr1	67	MLT1F1_dup61-chr1	herv	intron_opposite_lian	511	ERVL-MaLR	COA7	-0.00854449	7.30083e-05	0.78925	0.0148124	0.102786
MER57-int_dup6-chr1	28	MER57-int_dup6-chr1	herv	Distal Intergenic	693	ERV1	ZYG11B	0.0430652	0.00185462	0.177739	0.00650903	0.750217
MER57-int_dup10-chr1	27	MER57-int_dup10-chr1	herv	Distal Intergenic	155	ERV1	ZYG11B	0.0271204	0.000735515	0.396155	0.00651735	0.402135
MER41-int_dup43-chr1	26	MER41-int_dup43-chr1	herv	Distal Intergenic	325	ERV1	ZYG11B	0.0606662	0.00368039	0.0575056	0.00615009	1.24029
MER41-int_dup44-chr1	21	MER41-int_dup44-chr1	herv	Distal Intergenic	328	ERV1	ZYG11B	0.0718522	0.00516274	0.0244161	0.00515816	1.61232
MER4CL34_dup14-chr1	66	MER4CL34_dup14-chr1	herv	Promoter	313	ERV1	ECHDC2	0.059899	0.00358789	0.06074	0.0152206	1.21653
LTR3B_dup1-chr1	21	LTR3B_dup1-chr1	herv	intron_opposite_lian	414	ERVK	SCP2	0.0250975	0.000629884	0.432338	0.00534208	0.364177
MER39B_dup20-chr1	25	MER39B_dup20-chr1	herv	intron_opposite_lian	610	ERV1	SCP2	-0.0343808	0.00118204	0.282024	0.00548587	0.549713
LTR7B_dup18-chr1	37	LTR7B_dup18-chr1	herv	intron_sample_lian	244	ERV1	SCP2	0.0104407	0.000109008	0.743967	0.00881866	0.128446
MER21C_dup110-chr1	55	MER21C_dup110-chr1	herv	intron_sample_lian	272	ERVL	SCP2	0.038354	0.00147103	0.230065	0.0123039	0.63815
MER39B_dup21-chr1	39	MER39B_dup21-chr1	herv	intron_sample_lian	635	ERV1	SCP2	0.0220074	0.000484324	0.491141	0.00882299	0.308794
THE1D-int_dup16-chr1	471	THE1D-int_dup16-chr1	herv	intron_sample_lian	897	ERVL-MaLR	CPT2	-0.0383617	0.00147162	0.22997	0.144686	0.638328
THE1D_dup138-chr1	20	THE1D_dup138-chr1	herv	Promoter	365	ERVL-MaLR	CPT2	0.0551304	0.00303936	0.0843753	0.00420238	1.07378
MLT1A1_dup110-chr1	133	MLT1A1_dup110-chr1	herv	Promoter	394	ERVL-MaLR	MAGOH	-0.0260891	0.000680641	0.414368	0.0325769	0.382614
MLT1F_dup79-chr1	83	MLT1F_dup79-chr1	herv	Distal Intergenic	532	ERVL-MaLR	LINC01771	-0.0095779	9.17361e-05	0.764472	0.0194144	0.116638
THE1B_dup284-chr1	74	THE1B_dup284-chr1	herv	Distal Intergenic	346	ERVL-MaLR	LINC01771	-0.0159985	0.000255953	0.616736	0.0166665	0.209901
LTR13_dup10-chr1	61	LTR13_dup10-chr1	herv	Distal Intergenic	1008	ERVK	LINC02812	0.0153361	0.000235196	0.6314	0.0140918	0.199695
THE1B_dup287-chr1	28	THE1B_dup287-chr1	herv	Distal Intergenic	366	ERVL-MaLR	NDC1	0.0670454	0.00449508	0.0357633	0.00587651	1.44656
MLT1I_dup191-chr1	63	MLT1I_dup191-chr1	herv	intron_sample_lian	112	ERVL-MaLR	HSPB11	0.0472907	0.00223641	0.138839	0.015037	0.857488
MLT1B_dup308-chr1	693	MLT1B_dup308-chr1	herv	intron_sample_lian	364	ERVL-MaLR	TCEANC2	0.18047	0.0325694	1.25505e-08	0.2596	7.90134
THE1A_dup63-chr1	57	THE1A_dup63-chr1	herv	intron_sample_lian	288	ERVL-MaLR	CYB5RL	0.00748921	5.60882e-05	0.814773	0.0130664	0.0889634
THE1A-int_dup17-chr1	90	THE1A-int_dup17-chr1	herv	intron_sample_lian	492	ERVL-MaLR	CYB5RL	0.0375893	0.00141295	0.239497	0.0212908	0.6207
MLT1A0_dup257-chr1	28	MLT1A0_dup257-chr1	herv	intron_sample_lian	350	ERVL-MaLR	SSBP3	0.0319612	0.00102152	0.317295	0.00590482	0.498537
LTR26C_dup5-chr1	34	LTR26C_dup5-chr1	herv	intron_opposite_lian	237	ERV1	ACOT11	0.00158692	2.51833e-06	0.960409	0.00853073	0.0175439
HERVK9-int_dup18-chr1	30	HERVK9-int_dup18-chr1	herv	intron_sample_lian	876	ERVK	ACOT11	0.0380616	0.00144868	0.23364	0.00600753	0.631453
LTR29_dup15-chr1	21	LTR29_dup15-chr1	herv	intron_opposite_lian	289	ERV1	MROH7	-0.0282441	0.000797726	0.37687	0.00536327	0.423808
MLT1A1_dup113-chr1	22	MLT1A1_dup113-chr1	herv	Distal Intergenic	213	ERVL-MaLR	TTC22	0.0372462	0.00138728	0.243815	0.00565707	0.612939
MLT1F1_dup62-chr1	247	MLT1F1_dup62-chr1	herv	intron_opposite_lian	492	ERVL-MaLR	DHCR24	0.0584871	0.00342074	0.0670855	0.0668339	1.17337
MER4A1_dup31-chr1	34	MER4A1_dup31-chr1	herv	intron_sample_lian	447	ERV1	DHCR24	0.0165589	0.000274197	0.604448	0.00823172	0.218641
LTR17_dup9-chr1	54	LTR17_dup9-chr1	herv	Distal Intergenic	757	ERV1	DHCR24-DT	0.0251728	0.000633668	0.430958	0.0141615	0.365565
MLT1A0_dup262-chr1	38	MLT1A0_dup262-chr1	herv	Distal Intergenic	355	ERVL-MaLR	DHCR24-DT	-0.0276602	0.000765085	0.386818	0.00780406	0.412494
LTR33A_dup26-chr1	58	LTR33A_dup26-chr1	herv	intron_opposite_lian	466	ERVL	USP24	0.0531294	0.00282273	0.0962896	0.013743	1.01642
MLT1B_dup309-chr1	46	MLT1B_dup309-chr1	herv	intron_opposite_lian	282	ERVL-MaLR	USP24	0.0435964	0.00190065	0.172445	0.0105821	0.763349
THE1B_dup295-chr1	118	THE1B_dup295-chr1	herv	intron_sample_lian	385	ERVL-MaLR	USP24	0.0783625	0.00614068	0.0140872	0.0294412	1.85118
MLT1D_dup360-chr1	23	MLT1D_dup360-chr1	herv	Distal Intergenic	473	ERVL-MaLR	MIR4422HG	0.128984	0.0166369	5.08507e-05	0.00524701	4.2937
MLT1H_dup206-chr1	33	MLT1H_dup206-chr1	herv	Distal Intergenic	142	ERVL-MaLR	MIR4422HG	0.000698433	4.87808e-07	0.982569	0.00706074	0.00763673
MER34A1_dup16-chr1	21	MER34A1_dup16-chr1	herv	intron_opposite_lian	597	ERV1	DAB1	0.01323	0.000175034	0.678971	0.00533533	0.168148
MLT1A1_dup121-chr1	45	MLT1A1_dup121-chr1	herv	intron_sample_lian	327	ERVL-MaLR	DAB1	0.03029	0.000917487	0.343272	0.0112227	0.464362
MLT1E2_dup51-chr1	128	MLT1E2_dup51-chr1	herv	intron_sample_lian	579	ERVL-MaLR	DAB1	0.0765127	0.0058542	0.0165341	0.0297039	1.78162
THE1C_dup144-chr1	46	THE1C_dup144-chr1	herv	intron_sample_lian	355	ERVL-MaLR	DAB1	0.0267517	0.000715654	0.40261	0.0111459	0.395116
LTR7B_dup21-chr1	21	LTR7B_dup21-chr1	herv	intron_sample_lian	458	ERV1	DAB1	0.0624589	0.00390112	0.0505022	0.00387758	1.29669
MLT1L_dup189-chr1	103	MLT1L_dup189-chr1	herv	intron_opposite_lian	293	ERVL-MaLR	DAB1	0.0264671	0.000700509	0.407635	0.0249451	0.389729
LTR81A_dup10-chr1	112	LTR81A_dup10-chr1	herv	intron_sample_lian	507	Gypsy	DAB1	-0.00928178	8.61515e-05	0.771549	0.0293722	0.112637
MLT1A_dup144-chr1	22	MLT1A_dup144-chr1	herv	intron_sample_lian	306	ERVL-MaLR	DAB1	0.0513125	0.00263297	0.108238	0.00493218	0.96562
LTR9A1_dup4-chr1	32	LTR9A1_dup4-chr1	herv	intron_sample_lian	621	ERV1	DAB1	0.0169558	0.0002875	0.595811	0.0068528	0.224891
MLT1C_dup427-chr1	189	MLT1C_dup427-chr1	herv	intron_sample_lian	462	ERVL-MaLR	DAB1	0.0129913	0.000168774	0.68445	0.0459946	0.164658
MLT1H_dup217-chr1	41	MLT1H_dup217-chr1	herv	intron_sample_lian	282	ERVL-MaLR	DAB1	0.0166485	0.000277173	0.602494	0.00929816	0.220047
MER21B_dup49-chr1	56	MER21B_dup49-chr1	herv	intron_sample_lian	801	ERVL	DAB1	0.0533037	0.00284129	0.0952007	0.0135353	1.02136
MSTB1_dup87-chr1	21	MSTB1_dup87-chr1	herv	intron_sample_lian	308	ERVL-MaLR	DAB1	-0.0362724	0.00131569	0.256371	0.0048249	0.591132
MLT1A1_dup122-chr1	83	MLT1A1_dup122-chr1	herv	intron_sample_lian	365	ERVL-MaLR	DAB1	-0.00764952	5.85152e-05	0.810882	0.0190423	0.0910422
MSTA_dup298-chr1	125	MSTA_dup298-chr1	herv	intron_sample_lian	400	ERVL-MaLR	DAB1	0.00775739	6.01771e-05	0.808267	0.0288853	0.0924452
MLT1K_dup472-chr1	93	MLT1K_dup472-chr1	herv	intron_opposite_lian	302	ERVL-MaLR	DAB1	-0.04249	0.0018054	0.183607	0.0219504	0.73611
MER4A1__dup12-chr1	129	MER4A1__dup12-chr1	herv	intron_sample_lian	507	ERV1	DAB1	0.00964847	9.30929e-05	0.762789	0.0289934	0.117596
LTR79_dup109-chr1	21	LTR79_dup109-chr1	herv	intron_sample_lian	396	ERVL	DAB1	0.0399839	0.00159871	0.210848	0.00457402	0.67603
MLT1O_dup147-chr1	26	MLT1O_dup147-chr1	herv	intron_sample_lian	106	ERVL-MaLR	DAB1	-0.0262732	0.000690283	0.41108	0.00633924	0.386074
MLT1A_dup147-chr1	37	MLT1A_dup147-chr1	herv	intron_sample_lian	368	ERVL-MaLR	DAB1	0.0518346	0.00268683	0.10469	0.00839804	0.980093
ERVL-E-int_dup203-chr1	112	ERVL-E-int_dup203-chr1	herv	intron_sample_lian	706	ERVL	DAB1	0.00451292	2.03665e-05	0.887736	0.0258656	0.0517161
LTR16C_dup139-chr1	24	LTR16C_dup139-chr1	herv	intron_opposite_lian	157	ERVL	DAB1	0.0336793	0.0011343	0.291965	0.00560537	0.534669
MLT2A2_dup41-chr1	25	MLT2A2_dup41-chr1	herv	intron_sample_lian	544	ERVL	DAB1	-0.0356215	0.00126889	0.265009	0.00580798	0.576739
LTR79_dup110-chr1	46	LTR79_dup110-chr1	herv	intron_sample_lian	104	ERVL	DAB1	0.0107085	0.000114671	0.73764	0.0115512	0.132156
LTR48_dup4-chr1	21	LTR48_dup4-chr1	herv	intron_sample_lian	500	ERV1	DAB1	-0.0490308	0.00240402	0.124869	0.00430105	0.903546
LTR48_dup5-chr1	393	LTR48_dup5-chr1	herv	intron_sample_lian	198	ERV1	DAB1	0.0832702	0.00693392	0.00907261	0.115847	2.04227
LTR33C_dup9-chr1	21	LTR33C_dup9-chr1	herv	intron_sample_lian	609	ERVL	DAB1	0.0431391	0.00186098	0.176996	0.00452684	0.752036
LTR67B_dup82-chr1	797	LTR67B_dup82-chr1	herv	intron_sample_lian	325	ERVL	DAB1	0.0291957	0.000852387	0.360998	0.368398	0.442495
MLT2B4_dup75-chr1	21	MLT2B4_dup75-chr1	herv	intron_sample_lian	323	ERVL	DAB1	-0.054905	0.00301455	0.0856548	0.00462627	1.06725
MLT1L_dup198-chr1	116	MLT1L_dup198-chr1	herv	intron_sample_lian	525	ERVL-MaLR	DAB1	-0.0190367	0.000362397	0.551481	0.0267949	0.258469
LTR16C_dup142-chr1	158	LTR16C_dup142-chr1	herv	intron_sample_lian	453	ERVL	DAB1	0.0680521	0.00463109	0.033072	0.0379177	1.48054
LTR83_dup12-chr1	25	LTR83_dup12-chr1	herv	intron_opposite_lian	304	ERVL	DAB1	-0.0214012	0.00045801	0.50316	0.00677278	0.298294
LTR88a_dup21-chr1	302	LTR88a_dup21-chr1	herv	intron_sample_lian	337	Other	DAB1	0.0404931	0.00163969	0.205089	0.0778584	0.688057
MER34C__dup9-chr1	52	MER34C__dup9-chr1	herv	intron_opposite_lian	576	ERV1	DAB1	-0.0241241	0.000581971	0.450408	0.0126729	0.346394
LTR15_dup5-chr1	91	LTR15_dup5-chr1	herv	Distal Intergenic	479	ERV1	OMA1	0.0193887	0.000375923	0.544146	0.0213955	0.264285
LTR12C_dup25-chr1	64	LTR12C_dup25-chr1	herv	Distal Intergenic	1585	ERV1	MYSM1	-0.0114591	0.00013131	0.719997	0.0151873	0.142669
LTR78B_dup45-chr1	26	LTR78B_dup45-chr1	herv	Distal Intergenic	219	ERV1	MYSM1	-0.00143245	2.05192e-06	0.96426	0.00546479	0.0158059
LTR16E2_dup38-chr1	21	LTR16E2_dup38-chr1	herv	Promoter	391	ERVL	MYSM1	0.0628981	0.00395618	0.0488996	0.00475883	1.3107
MLT1I-int_dup10-chr1	38	MLT1I-int_dup10-chr1	herv	Distal Intergenic	494	ERVL-MaLR	LINC01135	-0.00738281	5.45059e-05	0.817358	0.00901528	0.0875878
LTR40b_dup14-chr1	27	LTR40b_dup14-chr1	herv	Distal Intergenic	286	ERVL	LINC01135	0.0192491	0.000370527	0.54705	0.00603687	0.261973
THE1A_dup82-chr1	56	THE1A_dup82-chr1	herv	Distal Intergenic	352	ERVL-MaLR	LINC01135	0.0474301	0.00224961	0.137678	0.0132545	0.861136
THE1A_dup89-chr1	27	THE1A_dup89-chr1	herv	intron_sample_lian	348	ERVL-MaLR	FGGY	0.0497597	0.00247603	0.119352	0.00577837	0.92317
MSTA_dup304-chr1	26	MSTA_dup304-chr1	herv	intron_sample_lian	420	ERVL-MaLR	FGGY	-0.0303678	0.000922206	0.342033	0.00599632	0.465932
MSTA_dup305-chr1	43	MSTA_dup305-chr1	herv	intron_sample_lian	378	ERVL-MaLR	FGGY	-0.00170831	2.91834e-06	0.957383	0.00960787	0.0189142
MLT1A0_dup321-chr1	22	MLT1A0_dup321-chr1	herv	intron_opposite_lian	300	ERVL-MaLR	NFIA	0.00839866	7.05374e-05	0.792764	0.00507574	0.100856
LTR16B_dup7-chr1	23	LTR16B_dup7-chr1	herv	intron_opposite_lian	253	ERVL	NFIA	-0.000155917	2.43101e-08	0.996109	0.00508709	0.00169333
THE1D_dup174-chr1	37	THE1D_dup174-chr1	herv	intron_sample_lian	397	ERVL-MaLR	NFIA	0.0383613	0.00147159	0.229976	0.00791488	0.638317
LTR78B_dup47-chr1	24	LTR78B_dup47-chr1	herv	Distal Intergenic	226	ERV1	NFIA	0.0486317	0.00236504	0.127972	0.00611453	0.892886
MLT1D_dup397-chr1	21	MLT1D_dup397-chr1	herv	Distal Intergenic	487	ERVL-MaLR	TM2D1	0.0665124	0.0044239	0.037262	0.00502442	1.42873
MLT1D_dup399-chr1	351	MLT1D_dup399-chr1	herv	Distal Intergenic	303	ERVL-MaLR	TM2D1	0.0565998	0.00320354	0.076408	0.0942818	1.11686
MLT1A0_dup330-chr1	439	MLT1A0_dup330-chr1	herv	intron_opposite_lian	292	ERVL-MaLR	TM2D1	0.270103	0.0729554	7.33168e-18	0.13228	17.1348
MLT1E2_dup60-chr1	210	MLT1E2_dup60-chr1	herv	intron_opposite_lian	347	ERVL-MaLR	PATJ	0.0573157	0.00328509	0.0727547	0.0527036	1.13814
MER84_dup12-chr1	141	MER84_dup12-chr1	herv	intron_sample_lian	494	ERV1	PATJ	0.105579	0.0111469	0.000926762	0.0352684	3.03303
MLT1A0_dup334-chr1	20	MLT1A0_dup334-chr1	herv	intron_opposite_lian	158	ERVL-MaLR	PATJ	0.00100672	1.01349e-06	0.974878	0.00554975	0.0110498
THE1D-int_dup22-chr1	568	THE1D-int_dup22-chr1	herv	intron_sample_lian	1295	ERVL-MaLR	PATJ	0.070817	0.00501505	0.026554	0.184239	1.57587
THE1D-int_dup23-chr1	30	THE1D-int_dup23-chr1	herv	intron_sample_lian	322	ERVL-MaLR	PATJ	0.0262985	0.000691612	0.41063	0.00635647	0.38655
THE1D_dup177-chr1	115	THE1D_dup177-chr1	herv	intron_sample_lian	353	ERVL-MaLR	PATJ	0.0668101	0.00446359	0.0364184	0.0278246	1.43868
THE1B_dup344-chr1	52	THE1B_dup344-chr1	herv	intron_sample_lian	334	ERVL-MaLR	PATJ	0.0730285	0.00533316	0.0221692	0.0129299	1.65425
MER41A_dup51-chr1	41	MER41A_dup51-chr1	herv	intron_opposite_lian	430	ERV1	PATJ	0.0153015	0.000234136	0.632171	0.00881119	0.199166
MER39_dup40-chr1	33	MER39_dup40-chr1	herv	intron_opposite_lian	360	ERV1	PATJ	0.0367063	0.00134735	0.250722	0.00770865	0.600807
MLT1A0_dup337-chr1	507	MLT1A0_dup337-chr1	herv	intron_opposite_lian	290	ERVL-MaLR	PATJ	0.0642516	0.00412827	0.0442271	0.160316	1.35431
LTR36_dup13-chr1	26	LTR36_dup13-chr1	herv	intron_opposite_lian	108	ERV1	PATJ	0.0456284	0.00208195	0.153279	0.00623145	0.814518
MLT1L_dup223-chr1	26	MLT1L_dup223-chr1	herv	intron_opposite_lian	573	ERVL-MaLR	PATJ	0.0657858	0.00432777	0.0393913	0.00537964	1.4046
LTR84a_dup15-chr1	63	LTR84a_dup15-chr1	herv	intron_sample_lian	466	ERVL	PATJ	0.0477347	0.0022786	0.135165	0.0158012	0.869135
LTR8B_dup21-chr1	37	LTR8B_dup21-chr1	herv	intron_opposite_lian	471	ERV1	PATJ	0.021134	0.000446645	0.508506	0.00915716	0.293704
LTR8B_dup22-chr1	346	LTR8B_dup22-chr1	herv	intron_opposite_lian	253	ERV1	PATJ	0.127266	0.0161965	6.40802e-05	0.101916	4.19328
MLT1H_dup239-chr1	64	MLT1H_dup239-chr1	herv	intron_sample_lian	376	ERVL-MaLR	PATJ	-0.0206329	0.000425715	0.518613	0.0135959	0.285157
MamGypLTR1a_dup24-chr1	56	MamGypLTR1a_dup24-chr1	herv	intron_opposite_lian	181	Gypsy	PATJ	0.0565849	0.00320185	0.076486	0.0122141	1.11642
MER4D_dup16-chr1	285	MER4D_dup16-chr1	herv	intron_sample_lian	173	ERV1	PATJ	0.154698	0.0239314	1.12484e-06	0.0767353	5.94891
LTR8_dup67-chr1	54	LTR8_dup67-chr1	herv	Distal Intergenic	594	ERV1	L1TD1	0.0267014	0.000712967	0.403495	0.011946	0.394162
LTR8_dup68-chr1	303	LTR8_dup68-chr1	herv	Distal Intergenic	682	ERV1	KANK4	-0.0381881	0.00145833	0.232088	0.0963446	0.634347
MER52C_dup7-chr1	39	MER52C_dup7-chr1	herv	Distal Intergenic	1057	ERV1	KANK4	0.00536565	2.87902e-05	0.866706	0.00844593	0.0621282
MLT1I_dup242-chr1	48	MLT1I_dup242-chr1	herv	Distal Intergenic	344	ERVL-MaLR	KANK4	-0.0451684	0.00204019	0.157469	0.0111645	0.802804
MLT1H1_dup65-chr1	31	MLT1H1_dup65-chr1	herv	Distal Intergenic	437	ERVL-MaLR	USP1	-0.0313793	0.000984658	0.32619	0.00703551	0.486529
MLT2B4_dup81-chr1	27	MLT2B4_dup81-chr1	herv	Distal Intergenic	445	ERVL	USP1	-0.0102799	0.000105677	0.747775	0.00655999	0.126229
LTR16A_dup60-chr1	44	LTR16A_dup60-chr1	herv	intron_opposite_lian	151	ERVL	DOCK7	0.0489466	0.00239577	0.125518	0.00958605	0.901292
THE1B_dup346-chr1	30	THE1B_dup346-chr1	herv	intron_opposite_lian	367	ERVL-MaLR	DOCK7	0.0464173	0.00215456	0.14629	0.0074874	0.834785
THE1D_dup182-chr1	34	THE1D_dup182-chr1	herv	Distal Intergenic	326	ERVL-MaLR	DOCK7	-0.0463826	0.00215135	0.146592	0.00719113	0.833891
MLT1K_dup514-chr1	19	MLT1K_dup514-chr1	herv	Distal Intergenic	363	ERVL-MaLR	DOCK7	0.0353324	0.00124838	0.268909	0.00443671	0.570394
HERV9NC-int_dup2-chr1	54	HERV9NC-int_dup2-chr1	herv	Distal Intergenic	5690	ERV1	ATG4C	0.0467207	0.00218282	0.143668	0.0123901	0.84264
LTR12C_dup30-chr1	30	LTR12C_dup30-chr1	herv	Distal Intergenic	1321	ERV1	ATG4C	0.022822	0.000520845	0.475234	0.0063395	0.323092
MSTC_dup55-chr1	32	MSTC_dup55-chr1	herv	intron_opposite_lian	344	ERVL-MaLR	ATG4C	0.0985591	0.00971389	0.00199785	0.00762896	2.69944
MER21C_dup119-chr1	53	MER21C_dup119-chr1	herv	intron_sample_lian	952	ERVL	ATG4C	0.0905574	0.00820065	0.00453177	0.0118652	2.34373
MLT1F2_dup121-chr1	24	MLT1F2_dup121-chr1	herv	intron_opposite_lian	596	ERVL-MaLR	ALG6	0.0247781	0.000613953	0.438221	0.00550242	0.358307
MER9a2_dup11-chr1	42	MER9a2_dup11-chr1	herv	intron_opposite_lian	510	ERVK	ITGB3BP	0.0338592	0.00114645	0.289393	0.00942473	0.538512
THE1A_dup94-chr1	120	THE1A_dup94-chr1	herv	intron_sample_lian	233	ERVL-MaLR	ITGB3BP	0.0875671	0.007668	0.00606107	0.0279061	2.21745
LTR7_dup37-chr1	299	LTR7_dup37-chr1	herv	intron_sample_lian	356	ERV1	ITGB3BP	-0.0116885	0.00013662	0.714634	0.0795614	0.145916
THE1C_dup163-chr1	539	THE1C_dup163-chr1	herv	intron_sample_lian	360	ERVL-MaLR	ITGB3BP	0.128335	0.0164699	5.55095e-05	0.17146	4.25563
MLT1D_dup407-chr1	186	MLT1D_dup407-chr1	herv	intron_sample_lian	469	ERVL-MaLR	ITGB3BP	0.109893	0.0120764	0.00056475	0.0466959	3.24814
MER95_dup2-chr1	28	MER95_dup2-chr1	herv	intron_sample_lian	379	ERV1	ITGB3BP	0.0570844	0.00325863	0.0739189	0.0063163	1.13124
MLT1C_dup460-chr1	981	MLT1C_dup460-chr1	herv	intron_opposite_lian	409	ERVL-MaLR	PGM1	-0.0909408	0.00827022	0.00436333	1.77191	2.36018
THE1B_dup349-chr1	48	THE1B_dup349-chr1	herv	intron_opposite_lian	366	ERVL-MaLR	PGM1	0.00671192	4.50499e-05	0.8337	0.0103529	0.07899
MLT1A0-int_dup14-chr1	24	MLT1A0-int_dup14-chr1	herv	Distal Intergenic	183	ERVL-MaLR	PGM1	-0.0317615	0.00100879	0.32033	0.00546554	0.494403
LTR9_dup17-chr1	889	LTR9_dup17-chr1	herv	Distal Intergenic	619	ERV1	PGM1	0.0202913	0.000411737	0.525561	0.527356	0.279377
LTR33A_dup55-chr1	70	LTR33A_dup55-chr1	herv	Distal Intergenic	168	ERVL	PGM1	-0.0666813	0.0044464	0.0367815	0.016172	1.43437
MSTB1_dup96-chr1	39	MSTB1_dup96-chr1	herv	Distal Intergenic	424	ERVL-MaLR	PGM1	0.0176385	0.000311117	0.58109	0.00811323	0.235756
MLT1A0_dup355-chr1	143	MLT1A0_dup355-chr1	herv	Distal Intergenic	141	ERVL-MaLR	PGM1	-0.0765964	0.005867	0.0164159	0.0352055	1.78474
ERV3-16A3_I-int_dup106-chr1	45	ERV3-16A3_I-int_dup106-chr1	herv	Distal Intergenic	1311	ERVL	PGM1	0.0708018	0.00501289	0.0265867	0.0103582	1.57534
LTR16A_dup62-chr1	39	LTR16A_dup62-chr1	herv	Distal Intergenic	440	ERVL	PGM1	-0.00102123	1.0429e-06	0.974516	0.007168	0.0112111
MSTB_dup139-chr1	33	MSTB_dup139-chr1	herv	Distal Intergenic	192	ERVL-MaLR	ROR1	0.0700542	0.00490759	0.028231	0.00674144	1.54927
MSTB_dup140-chr1	84	MSTB_dup140-chr1	herv	Distal Intergenic	244	ERVL-MaLR	ROR1	0.0683791	0.00467571	0.0322359	0.0197323	1.49166
MLT1J1_dup83-chr1	20	MLT1J1_dup83-chr1	herv	intron_sample_lian	415	ERVL-MaLR	ROR1	0.482071	0.232393	3.1442e-58	0.00544474	57.5025
MLT1J_dup330-chr1	18	MLT1J_dup330-chr1	herv	intron_opposite_lian	517	ERVL-MaLR	ROR1	0.510472	0.260582	3.30379e-66	0.00494501	65.481
THE1D_dup189-chr1	29	THE1D_dup189-chr1	herv	intron_sample_lian	376	ERVL-MaLR	ROR1	0.4806	0.230977	7.77281e-58	0.00827642	57.1094
MLT1J_dup337-chr1	49	MLT1J_dup337-chr1	herv	intron_opposite_lian	139	ERVL-MaLR	ROR1	0.606262	0.367554	1.6751e-99	0.0181494	98.776
MLT1A0_dup361-chr1	23	MLT1A0_dup361-chr1	herv	intron_sample_lian	263	ERVL-MaLR	CACHD1	0.0220124	0.000484545	0.491042	0.00436477	0.308881
MLT1J_dup346-chr1	120	MLT1J_dup346-chr1	herv	intron_opposite_lian	230	ERVL-MaLR	JAK1	-0.0257457	0.00066284	0.420541	0.0278259	0.376192
LTR16B1_dup27-chr1	322	LTR16B1_dup27-chr1	herv	intron_sample_lian	167	ERVL	JAK1	-0.0276211	0.000762923	0.38749	0.0870674	0.41174
ERV3-16A3_I-int_dup117-chr1	37	ERV3-16A3_I-int_dup117-chr1	herv	intron_sample_lian	898	ERVL	JAK1	-0.0152841	0.000233603	0.632559	0.00743006	0.198899
MSTD_dup163-chr1	130	MSTD_dup163-chr1	herv	intron_sample_lian	333	ERVL-MaLR	JAK1	-0.0313521	0.000982952	0.32661	0.0315542	0.48597
MLT1F1_dup72-chr1	21	MLT1F1_dup72-chr1	herv	intron_opposite_lian	576	ERVL-MaLR	JAK1	-0.0293968	0.000864171	0.357699	0.00493189	0.446483
LTR81B_dup18-chr1	99	LTR81B_dup18-chr1	herv	intron_opposite_lian	166	Gypsy	JAK1	-0.0317116	0.00100562	0.321091	0.0241124	0.493372
LTR33_dup244-chr1	62	LTR33_dup244-chr1	herv	intron_sample_lian	472	ERVL	JAK1	-0.0325648	0.00106047	0.308236	0.0134671	0.511116
ERV3-16A3_I-int_dup120-chr1	34	ERV3-16A3_I-int_dup120-chr1	herv	intron_sample_lian	205	ERVL	JAK1	0.00959758	9.21136e-05	0.764003	0.00709497	0.116905
MLT1K_dup536-chr1	53	MLT1K_dup536-chr1	herv	intron_sample_lian	176	ERVL-MaLR	JAK1	0.0150534	0.000226605	0.637704	0.0120964	0.195381
MLT1K_dup537-chr1	36	MLT1K_dup537-chr1	herv	intron_sample_lian	422	ERVL-MaLR	JAK1	-0.00607726	3.69331e-05	0.849227	0.00810063	0.0709761
LTR16B1_dup28-chr1	168	LTR16B1_dup28-chr1	herv	intron_sample_lian	470	ERVL	JAK1	0.0309445	0.000957563	0.332941	0.0438349	0.477633
MLT1D_dup412-chr1	35	MLT1D_dup412-chr1	herv	intron_sample_lian	382	ERVL-MaLR	JAK1	0.0270328	0.000730773	0.397682	0.00754126	0.400464
LTR5_Hs_dup18-chr1	103	LTR5_Hs_dup18-chr1	herv	Distal Intergenic	966	ERVK	AK4	0.012677	0.000160705	0.691689	0.0229275	0.160089
LTR8_dup72-chr1	38	LTR8_dup72-chr1	herv	Promoter	708	ERV1	DNAJC6	-0.0151556	0.000229691	0.635423	0.00794926	0.196937
MLT1J_dup348-chr1	57	MLT1J_dup348-chr1	herv	intron_opposite_lian	352	ERVL-MaLR	DNAJC6	0.00351871	1.23813e-05	0.912355	0.012695	0.0398363
MLT1C_dup471-chr1	120	MLT1C_dup471-chr1	herv	intron_sample_lian	467	ERVL-MaLR	LEPROT	0.0538811	0.00290317	0.0916651	0.028497	1.0378
MER4D1_dup10-chr1	38	MER4D1_dup10-chr1	herv	intron_sample_lian	392	ERV1	LEPR	-0.000216934	4.70604e-08	0.994586	0.00791002	0.0023578
LTR49_dup18-chr1	116	LTR49_dup18-chr1	herv	intron_sample_lian	370	ERV1	LEPR	0.0821866	0.00675464	0.0100172	0.0287283	1.99926
MLT1B_dup379-chr1	22	MLT1B_dup379-chr1	herv	intron_sample_lian	396	ERVL-MaLR	LEPR	0.0836411	0.00699583	0.00876802	0.00527964	2.0571
MSTB_dup144-chr1	29	MSTB_dup144-chr1	herv	intron_sample_lian	416	ERVL-MaLR	LEPR	-0.0656708	0.00431265	0.0397376	0.00611713	1.4008
LTR18B_dup4-chr1	147	LTR18B_dup4-chr1	herv	intron_opposite_lian	618	ERVL	LEPR	0.100692	0.0101388	0.00158982	0.0348287	2.79865
MLT1L_dup241-chr1	76	MLT1L_dup241-chr1	herv	intron_sample_lian	268	ERVL-MaLR	PDE4B	0.0281886	0.000794599	0.377807	0.0214851	0.42273
MLT1D_dup414-chr1	31	MLT1D_dup414-chr1	herv	intron_sample_lian	414	ERVL-MaLR	PDE4B	-0.0336743	0.00113396	0.292036	0.00735916	0.534563
MLT1M_dup60-chr1	19	MLT1M_dup60-chr1	herv	intron_sample_lian	403	ERVL-MaLR	PDE4B	-0.0317379	0.00100729	0.320689	0.00450958	0.493916
MLT1B_dup382-chr1	21	MLT1B_dup382-chr1	herv	intron_sample_lian	410	ERVL-MaLR	PDE4B	-0.0139361	0.000194215	0.662868	0.00449198	0.178573
THE1C_dup176-chr1	50	THE1C_dup176-chr1	herv	intron_sample_lian	373	ERVL-MaLR	PDE4B	-0.033358	0.00111276	0.296595	0.0118666	0.527836
MLT1A0_dup374-chr1	29	MLT1A0_dup374-chr1	herv	intron_sample_lian	365	ERVL-MaLR	PDE4B	-0.0278333	0.000774691	0.383852	0.00690845	0.415836
MER21A_dup41-chr1	90	MER21A_dup41-chr1	herv	Distal Intergenic	914	ERVL	PDE4B	0.0842495	0.00709798	0.0082881	0.020191	2.08155
LTR49-int_dup42-chr1	979	LTR49-int_dup42-chr1	herv	intron_opposite_lian	1479	ERV1	SLC35D1	0.0794871	0.0063182	0.0127608	1.69399	1.89412
LTR49-int_dup44-chr1	896	LTR49-int_dup44-chr1	herv	intron_opposite_lian	1687	ERV1	SLC35D1	0.231892	0.0537737	1.91975e-13	0.519766	12.7168
MLT1C_dup477-chr1	195	MLT1C_dup477-chr1	herv	intron_sample_lian	303	ERVL-MaLR	SLC35D1	0.0371875	0.00138291	0.24456	0.0483013	0.611614
MLT1C_dup478-chr1	57	MLT1C_dup478-chr1	herv	intron_sample_lian	189	ERVL-MaLR	SLC35D1	-0.02426	0.000588547	0.44786	0.0128602	0.348858
THE1C_dup178-chr1	67	THE1C_dup178-chr1	herv	intron_sample_lian	350	ERVL-MaLR	SLC35D1	0.0656791	0.00431375	0.0397123	0.0143451	1.40108
THE1C_dup182-chr1	97	THE1C_dup182-chr1	herv	Promoter	313	ERVL-MaLR	IL23R	0.116399	0.0135488	0.000258678	0.0238547	3.58724
MLT1E1_dup23-chr1	319	MLT1E1_dup23-chr1	herv	Distal Intergenic	597	ERVL-MaLR	IL12RB2	0.0542078	0.00293849	0.0897113	0.0951194	1.04715
MLT1A0_dup389-chr1	27	MLT1A0_dup389-chr1	herv	Promoter	369	ERVL-MaLR	IL12RB2	0.046123	0.00212733	0.148868	0.00632911	0.827198
MER4CL34_dup16-chr1	59	MER4CL34_dup16-chr1	herv	intron_sample_lian	432	ERV1	IL12RB2	0.0485629	0.00235835	0.128513	0.0137083	0.891053
THE1C_dup184-chr1	517	THE1C_dup184-chr1	herv	intron_opposite_lian	373	ERVL-MaLR	IL12RB2	0.128862	0.0166055	5.16957e-05	0.16411	4.28655
THE1C-int_dup19-chr1	58	THE1C-int_dup19-chr1	herv	intron_opposite_lian	1735	ERVL-MaLR	IL12RB2	0.0464307	0.00215581	0.146173	0.0133239	0.835132
THE1C_dup185-chr1	35	THE1C_dup185-chr1	herv	intron_opposite_lian	378	ERVL-MaLR	IL12RB2	-0.0213762	0.000456944	0.503657	0.00772793	0.297865
MLT1J2_dup145-chr1	133	MLT1J2_dup145-chr1	herv	intron_opposite_lian	190	ERVL-MaLR	IL12RB2	0.0281717	0.000793645	0.378094	0.0309274	0.4224
MER4A_dup20-chr1	75	MER4A_dup20-chr1	herv	Distal Intergenic	231	ERV1	IL12RB2	0.00737197	5.43459e-05	0.817621	0.0157501	0.0874478
MER41B_dup61-chr1	52	MER41B_dup61-chr1	herv	Distal Intergenic	464	ERV1	IL12RB2	0.0502966	0.00252975	0.115413	0.0124004	0.937746
MER41B_dup62-chr1	46	MER41B_dup62-chr1	herv	Distal Intergenic	189	ERV1	IL12RB2	0.0436295	0.00190353	0.17212	0.0110417	0.764168
MER21A_dup43-chr1	48	MER21A_dup43-chr1	herv	Distal Intergenic	176	ERVL	IL12RB2	0.0573759	0.003292	0.0724538	0.0113883	1.13994
MER21A_dup45-chr1	167	MER21A_dup45-chr1	herv	Distal Intergenic	479	ERVL	IL12RB2	0.0950039	0.00902575	0.0028961	0.0400995	2.53819
MLT1G1_dup64-chr1	51	MLT1G1_dup64-chr1	herv	Distal Intergenic	326	ERVL-MaLR	SERBP1	0.0014448	2.08745e-06	0.963952	0.0122758	0.0159446
MLT1I_dup275-chr1	75	MLT1I_dup275-chr1	herv	intron_sample_lian	357	ERVL-MaLR	LRRC7	0.084879	0.00720445	0.00781635	0.0181638	2.107
MLT1D_dup446-chr1	570	MLT1D_dup446-chr1	herv	intron_sample_lian	334	ERVL-MaLR	LRRC40	0.169991	0.0288968	8.48477e-08	0.179267	7.07136
MLT1A1_dup137-chr1	21	MLT1A1_dup137-chr1	herv	intron_sample_lian	226	ERVL-MaLR	LRRC40	0.0255042	0.000650466	0.424913	0.00474861	0.3717
MLT1A1_dup138-chr1	35	MLT1A1_dup138-chr1	herv	intron_sample_lian	137	ERVL-MaLR	LRRC40	0.0285179	0.00081327	0.372259	0.00847704	0.429154
MLT2F_dup32-chr1	388	MLT2F_dup32-chr1	herv	Distal Intergenic	451	ERVL	ANKRD13C	0.152954	0.0233949	1.4876e-06	0.111326	5.82752
LTR54B_dup12-chr1	511	LTR54B_dup12-chr1	herv	intron_sample_lian	423	ERV1	ANKRD13C	0.15547	0.0241709	9.92933e-07	0.165423	6.00308
MER34B_dup21-chr1	29	MER34B_dup21-chr1	herv	intron_opposite_lian	230	ERV1	ANKRD13C	0.0360013	0.0012961	0.259945	0.00665072	0.585119
MLT1J_dup382-chr1	181	MLT1J_dup382-chr1	herv	intron_opposite_lian	152	ERVL-MaLR	ANKRD13C	0.0705493	0.0049772	0.0271325	0.0458717	1.56651
MLT2C2_dup33-chr1	26	MLT2C2_dup33-chr1	herv	intron_opposite_lian	261	ERVL	ANKRD13C	-0.0111498	0.000124317	0.72725	0.00589708	0.138316
MLT1M_dup63-chr1	236	MLT1M_dup63-chr1	herv	intron_opposite_lian	160	ERVL-MaLR	ANKRD13C	0.0894298	0.00799769	0.00506186	0.0624155	2.29569
MER51B_dup18-chr1	32	MER51B_dup18-chr1	herv	Distal Intergenic	349	ERV1	HHLA3	-0.0184414	0.000340084	0.563998	0.00710052	0.248722
LTR7_dup44-chr1	100	LTR7_dup44-chr1	herv	Distal Intergenic	432	ERV1	HHLA3	0.0540113	0.00291722	0.0908825	0.0217643	1.04152
LTR85a_dup50-chr1	43	LTR85a_dup50-chr1	herv	Distal Intergenic	359	Other	CTH	-0.0154521	0.000238767	0.628822	0.0100901	0.201472
MER39_dup59-chr1	69	MER39_dup59-chr1	herv	Distal Intergenic	352	ERV1	ZRANB2-AS1	-0.0125645	0.000157867	0.694285	0.0152639	0.158462
MER34D_dup16-chr1	61	MER34D_dup16-chr1	herv	Distal Intergenic	547	ERV1	ZRANB2-AS2	0.00153078	2.34327e-06	0.961809	0.0149827	0.0169114
THE1B_dup411-chr1	69	THE1B_dup411-chr1	herv	Distal Intergenic	351	ERVL-MaLR	ZRANB2-AS2	-0.0520062	0.00270464	0.103545	0.0175055	0.984871
MLT1I_dup281-chr1	46	MLT1I_dup281-chr1	herv	intron_sample_lian	301	ERVL-MaLR	NEGR1	0.0883707	0.00780938	0.00561005	0.0105643	2.25103
MLT2A2_dup56-chr1	94	MLT2A2_dup56-chr1	herv	Promoter	465	ERVL	NEGR1	0.0660483	0.00436238	0.0386103	0.0232657	1.4133
THE1B_dup412-chr1	28	THE1B_dup412-chr1	herv	intron_sample_lian	346	ERVL-MaLR	NEGR1	0.0433856	0.00188231	0.174532	0.00600758	0.758124
LTR48B_dup17-chr1	40	LTR48B_dup17-chr1	herv	intron_sample_lian	536	ERV1	NEGR1	0.0937395	0.0087871	0.00329551	0.0104689	2.48208
MLT1C_dup503-chr1	341	MLT1C_dup503-chr1	herv	intron_sample_lian	428	ERVL-MaLR	NEGR1	0.216569	0.0469022	7.0805e-12	0.0971773	11.1499
LTR33A__dup43-chr1	67	LTR33A__dup43-chr1	herv	intron_sample_lian	521	ERVL	NEGR1	0.151219	0.0228671	1.95852e-06	0.0175969	5.70807
LTR88b_dup19-chr1	86	LTR88b_dup19-chr1	herv	Distal Intergenic	164	Other	CRYZ	0.0884902	0.00783052	0.00554562	0.0193523	2.25605
THE1B-int_dup67-chr1	219	THE1B-int_dup67-chr1	herv	intron_sample_lian	1604	ERVL-MaLR	CRYZ	0.05946	0.00353549	0.0626575	0.0573624	1.20303
MLT1J2_dup173-chr1	36	MLT1J2_dup173-chr1	herv	intron_sample_lian	98	ERVL-MaLR	SLC44A5	0.0923063	0.00852045	0.00380839	0.00771517	2.41926
MLT1G-int_dup4-chr1	121	MLT1G-int_dup4-chr1	herv	intron_sample_lian	257	ERVL-MaLR	SLC44A5	0.245694	0.0603653	5.92731e-15	0.0291057	14.2271
MLT1A_dup209-chr1	20	MLT1A_dup209-chr1	herv	intron_sample_lian	175	ERVL-MaLR	SLC44A5	0.132445	0.0175417	3.16362e-05	0.00423683	4.49982
HERVK-int_dup10-chr1	149	HERVK-int_dup10-chr1	herv	intron_opposite_lian	2543	ERVK	SLC44A5	0.274535	0.0753693	2.01398e-18	0.0433967	17.6959
LTR12_dup17-chr1	32	LTR12_dup17-chr1	herv	intron_sample_lian	703	ERV1	ACADM	0.0659906	0.00435476	0.0387809	0.00712114	1.41138
LTR37-int_dup34-chr1	272	LTR37-int_dup34-chr1	herv	intron_opposite_lian	677	ERV1	ACADM	0.141232	0.0199465	8.98931e-06	0.0699029	5.04627
MSTA_dup399-chr1	39	MSTA_dup399-chr1	herv	intron_sample_lian	404	ERVL-MaLR	ACADM	0.0239423	0.000573234	0.453829	0.0090431	0.343108
LTR8_dup76-chr1	20	LTR8_dup76-chr1	herv	Promoter	594	ERV1	ACADM	0.0694675	0.00482573	0.0295822	0.00514403	1.52897
LTR33_dup267-chr1	134	LTR33_dup267-chr1	herv	intron_sample_lian	214	ERVL	MSH4	0.0310074	0.00096146	0.331959	0.0336273	0.478916
MER34A1_dup20-chr1	21	MER34A1_dup20-chr1	herv	intron_sample_lian	535	ERV1	ST6GALNAC3	0.0239276	0.00057253	0.454107	0.00494168	0.342842
THE1B_dup478-chr1	147	THE1B_dup478-chr1	herv	intron_opposite_lian	341	ERVL-MaLR	ST6GALNAC3	0.0653112	0.00426556	0.0408368	0.0364755	1.38895
LTR85a_dup55-chr1	188	LTR85a_dup55-chr1	herv	intron_sample_lian	177	Other	ST6GALNAC3	0.103747	0.0107634	0.00113757	0.0466318	2.94402
LTR1B_dup2-chr1	40	LTR1B_dup2-chr1	herv	intron_sample_lian	814	ERV1	ST6GALNAC3	0.0404328	0.00163481	0.205766	0.00930058	0.686626
MLT1O_dup196-chr1	27	MLT1O_dup196-chr1	herv	intron_sample_lian	202	ERVL-MaLR	ST6GALNAC3	0.0249837	0.000624183	0.434429	0.00646859	0.362081
MLT1J1_dup122-chr1	31	MLT1J1_dup122-chr1	herv	intron_sample_lian	314	ERVL-MaLR	ST6GALNAC3	-0.00314795	9.90959e-06	0.921558	0.00687102	0.0354773
MamGypLTR1a_dup32-chr1	71	MamGypLTR1a_dup32-chr1	herv	intron_opposite_lian	194	Gypsy	ST6GALNAC3	0.0441294	0.0019474	0.167253	0.0170626	0.776625
MLT1D_dup481-chr1	24	MLT1D_dup481-chr1	herv	intron_sample_lian	443	ERVL-MaLR	ST6GALNAC3	0.0370707	0.00137424	0.246046	0.0052613	0.608983
MSTA_dup402-chr1	20	MSTA_dup402-chr1	herv	intron_opposite_lian	389	ERVL-MaLR	ST6GALNAC3	0.00569955	3.24849e-05	0.858496	0.00452245	0.0662617
LTR86A2_dup3-chr1	32	LTR86A2_dup3-chr1	herv	intron_sample_lian	388	ERVL	ST6GALNAC3	0.102423	0.0104906	0.00131651	0.00714241	2.88058
MLT1H_dup279-chr1	177	MLT1H_dup279-chr1	herv	intron_sample_lian	196	ERVL-MaLR	ST6GALNAC3	0.110088	0.0121194	0.000551995	0.0457127	3.25807
MLT1H_dup280-chr1	111	MLT1H_dup280-chr1	herv	intron_sample_lian	133	ERVL-MaLR	ST6GALNAC3	0.0219277	0.000480822	0.492712	0.0256738	0.307407
MLT1I_dup302-chr1	321	MLT1I_dup302-chr1	herv	intron_sample_lian	276	ERVL-MaLR	ST6GALNAC3	0.113549	0.0128934	0.000366005	0.0894145	3.43651
MLT1A_dup214-chr1	20	MLT1A_dup214-chr1	herv	intron_sample_lian	373	ERVL-MaLR	ST6GALNAC3	-0.0332137	0.00110315	0.298691	0.00419803	0.524778
MER21C_dup134-chr1	170	MER21C_dup134-chr1	herv	intron_opposite_lian	894	ERVL	ST6GALNAC3	0.0521061	0.00271504	0.102882	0.0406299	0.987659
MLT1G3_dup60-chr1	94	MLT1G3_dup60-chr1	herv	Downstream (<=300bp)	465	ERVL-MaLR	PIGK	0.017755	0.00031524	0.578596	0.0216235	0.237625
MLT1B_dup455-chr1	20	MLT1B_dup455-chr1	herv	intron_opposite_lian	375	ERVL-MaLR	PIGK	0.0362232	0.00131212	0.257017	0.00460842	0.590038
MLT1H_dup283-chr1	40	MLT1H_dup283-chr1	herv	intron_opposite_lian	488	ERVL-MaLR	PIGK	-0.0218392	0.00047695	0.49446	0.00885827	0.305869
THE1D_dup256-chr1	24	THE1D_dup256-chr1	herv	intron_sample_lian	357	ERVL-MaLR	PIGK	0.00728299	5.3042e-05	0.819784	0.00472809	0.0863003
THE1B_dup487-chr1	26	THE1B_dup487-chr1	herv	intron_opposite_lian	306	ERVL-MaLR	PIGK	0.0303333	0.000920107	0.342584	0.00526345	0.465233
MER57-int_dup23-chr1	38	MER57-int_dup23-chr1	herv	intron_opposite_lian	156	ERV1	PIGK	0.0381701	0.00145696	0.232308	0.00863837	0.633935
MER4A1_dup41-chr1	272	MER4A1_dup41-chr1	herv	intron_sample_lian	464	ERV1	PIGK	0.0984243	0.00968733	0.00202661	0.0679396	2.69323
MER11C_dup18-chr1	126	MER11C_dup18-chr1	herv	intron_opposite_lian	1078	ERVK	PIGK	-0.0637823	0.00406818	0.0458028	0.03064	1.33911
LTR64_dup24-chr1	280	LTR64_dup24-chr1	herv	Distal Intergenic	207	ERV1	PIGK	0.0296975	0.00088194	0.3528	0.0745887	0.452471
MLT1D_dup485-chr1	238	MLT1D_dup485-chr1	herv	Distal Intergenic	450	ERVL-MaLR	PIGK	0.0382012	0.00145933	0.231928	0.0584417	0.634647
MLT1C_dup528-chr1	72	MLT1C_dup528-chr1	herv	Distal Intergenic	451	ERVL-MaLR	PIGK	0.0253204	0.000641125	0.428258	0.0168168	0.368294
MER34_dup26-chr1	184	MER34_dup26-chr1	herv	Distal Intergenic	544	ERV1	PIGK	0.0454259	0.00206352	0.155113	0.0452912	0.809353
MER31-int_dup26-chr1	47	MER31-int_dup26-chr1	herv	Distal Intergenic	1292	ERV1	PIGK	-0.0473782	0.0022447	0.138109	0.0110399	0.859778
LTR78B_dup82-chr1	29	LTR78B_dup82-chr1	herv	Distal Intergenic	128	ERV1	AK5	0.045072	0.00203148	0.158359	0.00622645	0.800358
MLT1J2-int_dup20-chr1	30	MLT1J2-int_dup20-chr1	herv	intron_opposite_lian	534	ERVL-MaLR	AK5	0.00156799	2.4586e-06	0.960881	0.00732608	0.0173305
LTR16D_dup33-chr1	238	LTR16D_dup33-chr1	herv	intron_sample_lian	431	ERVL	AK5	0.0945572	0.00894107	0.00303187	0.061836	2.51829
MER65-int_dup27-chr1	21	MER65-int_dup27-chr1	herv	intron_opposite_lian	1027	ERV1	AK5	0.0646506	0.0041797	0.0429236	0.00488203	1.3673
MER52A_dup31-chr1	76	MER52A_dup31-chr1	herv	intron_sample_lian	922	ERV1	AK5	0.100494	0.010099	0.00162421	0.0179796	2.78936
MLT1A1_dup153-chr1	66	MLT1A1_dup153-chr1	herv	intron_sample_lian	476	ERVL-MaLR	AK5	0.0898195	0.00806755	0.00487263	0.0147426	2.31224
MLT1D_dup487-chr1	27	MLT1D_dup487-chr1	herv	intron_opposite_lian	318	ERVL-MaLR	AK5	0.096805	0.0093712	0.00240308	0.00592212	2.61923
MLT1D_dup489-chr1	64	MLT1D_dup489-chr1	herv	intron_opposite_lian	340	ERVL-MaLR	AK5	0.0795336	0.0063256	0.0127084	0.0154718	1.89591
THE1B_dup495-chr1	20	THE1B_dup495-chr1	herv	intron_sample_lian	365	ERVL-MaLR	AK5	0.0322833	0.00104221	0.312439	0.00418526	0.505235
LTR12_dup18-chr1	98	LTR12_dup18-chr1	herv	intron_sample_lian	857	ERV1	AK5	0.0398174	0.00158542	0.212757	0.0226803	0.672116
MamGypsy2-I_dup35-chr1	950	MamGypsy2-I_dup35-chr1	herv	intron_opposite_lian	242	Gypsy	AK5	0.470948	0.221792	2.64945e-55	0.844446	54.5768
MER57-int_dup29-chr1	599	MER57-int_dup29-chr1	herv	intron_sample_lian	531	ERV1	AK5	0.239474	0.0573478	2.91897e-14	0.205171	13.5348
MSTB_dup182-chr1	74	MSTB_dup182-chr1	herv	intron_opposite_lian	400	ERVL-MaLR	AK5	0.125385	0.0157214	8.22611e-05	0.0158853	4.08481
MLT1C_dup529-chr1	400	MLT1C_dup529-chr1	herv	intron_sample_lian	438	ERVL-MaLR	USP33	0.115684	0.0133827	0.000282445	0.117743	3.54907
LTR22B-chr1	965	LTR22B-chr1	herv	intron_sample_lian	476	ERVK	USP33	0.266706	0.071132	1.94218e-17	0.768088	16.7117
THE1B_dup497-chr1	22	THE1B_dup497-chr1	herv	intron_opposite_lian	336	ERVL-MaLR	MIGA1	-0.0212722	0.000452505	0.505737	0.00488382	0.296075
THE1B-int_dup79-chr1	573	THE1B-int_dup79-chr1	herv	intron_opposite_lian	1278	ERVL-MaLR	MIGA1	0.110539	0.0122188	0.000523579	0.182891	3.28102
THE1B_dup498-chr1	141	THE1B_dup498-chr1	herv	intron_opposite_lian	343	ERVL-MaLR	MIGA1	0.0440693	0.0019421	0.167833	0.0323711	0.775124
LTR38_dup7-chr1	58	LTR38_dup7-chr1	herv	intron_opposite_lian	602	ERV1	MIGA1	0.0296065	0.000876544	0.354278	0.0141451	0.450656
MLT1D_dup492-chr1	533	MLT1D_dup492-chr1	herv	intron_opposite_lian	183	ERVL-MaLR	MIGA1	0.189644	0.0359647	2.14214e-09	0.178864	8.66915
MLT1F_dup110-chr1	30	MLT1F_dup110-chr1	herv	Distal Intergenic	298	ERVL-MaLR	NEXN-AS1	-0.0142893	0.000204184	0.65487	0.00770474	0.183845
LTR5_Hs_dup25-chr1	75	LTR5_Hs_dup25-chr1	herv	intron_opposite_lian	941	ERVK	DNAJB4	0.107369	0.0115281	0.000756191	0.0172598	3.12137
MLT1E1A_dup77-chr1	38	MLT1E1A_dup77-chr1	herv	intron_sample_lian	568	ERVL-MaLR	IFI44L	0.208108	0.0433089	4.64119e-11	0.00954365	10.3334
MLT2B3_dup65-chr1	904	MLT2B3_dup65-chr1	herv	intron_opposite_lian	465	ERVL	IFI44L	0.681424	0.464339	7.3176e-135	0.777778	134.136
THE1C-int_dup29-chr1	20	THE1C-int_dup29-chr1	herv	Distal Intergenic	1527	ERVL-MaLR	IFI44L	0.0429701	0.00184643	0.1787	0.00419026	0.747874
LTR80A_dup12-chr1	70	LTR80A_dup12-chr1	herv	intron_opposite_lian	238	ERVL	IFI44	0.0719375	0.005175	0.0242469	0.0154878	1.61534
MLT1A0_dup493-chr1	322	MLT1A0_dup493-chr1	herv	intron_sample_lian	336	ERVL-MaLR	IFI44	0.231073	0.0533946	2.34364e-13	0.0824164	12.6301
THE1A_dup129-chr1	106	THE1A_dup129-chr1	herv	Distal Intergenic	354	ERVL-MaLR	LINC01781	0.178065	0.031707	1.96597e-08	0.0240017	7.70642
MLT2A2_dup70-chr1	46	MLT2A2_dup70-chr1	herv	Distal Intergenic	460	ERVL	LINC01781	0.0118975	0.000141551	0.70976	0.0130264	0.148889
MER66-int_dup37-chr1	517	MER66-int_dup37-chr1	herv	Distal Intergenic	3316	ERV1	LINC01362	0.0892968	0.00797393	0.00512792	0.196502	2.29006
MLT1A0_dup536-chr1	333	MLT1A0_dup536-chr1	herv	Distal Intergenic	365	ERVL-MaLR	LINC01362	0.164698	0.0271254	2.13278e-07	0.118625	6.67105
MLT1J1_dup143-chr1	22	MLT1J1_dup143-chr1	herv	Distal Intergenic	274	ERVL-MaLR	LINC01362	0.114369	0.0130803	0.000331489	0.00538889	3.47953
MER41B_dup66-chr1	21	MER41B_dup66-chr1	herv	Distal Intergenic	535	ERV1	LINC01362	0.051842	0.00268759	0.104641	0.00499594	0.980299
THE1B_dup544-chr1	32	THE1B_dup544-chr1	herv	Distal Intergenic	356	ERVL-MaLR	LINC01362	0.0910114	0.00828308	0.00433291	0.00736201	2.36322
MLT1E_dup17-chr1	78	MLT1E_dup17-chr1	herv	Distal Intergenic	131	ERVL-MaLR	LINC01362	0.0268763	0.000722336	0.400421	0.0210175	0.397483
THE1D_dup288-chr1	79	THE1D_dup288-chr1	herv	Distal Intergenic	373	ERVL-MaLR	LINC01362	0.0122251	0.000149453	0.702144	0.0234554	0.153574
MLT1A1_dup171-chr1	18	MLT1A1_dup171-chr1	herv	Distal Intergenic	382	ERVL-MaLR	LINC01362	-0.0309962	0.000960767	0.332133	0.00499273	0.478688
LTR40a_dup31-chr1	45	LTR40a_dup31-chr1	herv	Distal Intergenic	138	ERVL	LINC01362	0.0188943	0.000356994	0.554464	0.0114387	0.256127
MLT2C1_dup47-chr1	33	MLT2C1_dup47-chr1	herv	Distal Intergenic	243	ERVL	LINC01362	-0.0284979	0.000812133	0.372594	0.00954232	0.428764
MLT1C_dup564-chr1	66	MLT1C_dup564-chr1	herv	Distal Intergenic	122	ERVL-MaLR	LINC01362	0.00554971	3.07993e-05	0.862178	0.0177446	0.0644028
MLT1J_dup454-chr1	29	MLT1J_dup454-chr1	herv	Distal Intergenic	263	ERVL-MaLR	LINC01362	-0.0253655	0.000643409	0.427437	0.00840578	0.369128
MLT1E2_dup96-chr1	161	MLT1E2_dup96-chr1	herv	Distal Intergenic	650	ERVL-MaLR	LINC01362	-0.0316549	0.00100203	0.321957	0.0485401	0.492202
MLT2B2_dup62-chr1	236	MLT2B2_dup62-chr1	herv	Distal Intergenic	512	ERVL	LINC01362	-0.00816533	6.66726e-05	0.798396	0.0725252	0.0977818
MLT1F2_dup148-chr1	70	MLT1F2_dup148-chr1	herv	Distal Intergenic	539	ERVL-MaLR	LINC01362	-0.00422917	1.78859e-05	0.894752	0.0177621	0.0482971
MER90_dup10-chr1	43	MER90_dup10-chr1	herv	Distal Intergenic	231	ERV1	LINC01362	-0.0323126	0.0010441	0.312	0.0100569	0.505845
MLT1E3_dup47-chr1	113	MLT1E3_dup47-chr1	herv	Distal Intergenic	618	ERVL-MaLR	LINC01362	-0.0477929	0.00228416	0.134689	0.029665	0.870668
LTR9A1_dup6-chr1	82	LTR9A1_dup6-chr1	herv	Distal Intergenic	636	ERV1	LINC01362	-0.00845346	7.14611e-05	0.791443	0.0237051	0.10158
MLT2B1_dup106-chr1	47	MLT2B1_dup106-chr1	herv	Distal Intergenic	538	ERVL	LINC01362	-0.00482085	2.32406e-05	0.880132	0.0142834	0.0554522
MLT1B_dup485-chr1	24	MLT1B_dup485-chr1	herv	Distal Intergenic	289	ERVL-MaLR	LINC01362	-0.026739	0.000714975	0.402833	0.00617916	0.394875
MLT1I_dup325-chr1	101	MLT1I_dup325-chr1	herv	Distal Intergenic	243	ERVL-MaLR	LINC01362	-0.0126155	0.00015915	0.693109	0.0287006	0.159199
MER11A_dup18-chr1	117	MER11A_dup18-chr1	herv	Distal Intergenic	1098	ERVK	LINC01362	-0.00438147	1.91973e-05	0.890986	0.0355026	0.0501294
MLT1B_dup492-chr1	133	MLT1B_dup492-chr1	herv	Distal Intergenic	141	ERVL-MaLR	LINC01725	0.193558	0.0374647	9.80313e-10	0.0340992	9.00864
MER52A_dup33-chr1	70	MER52A_dup33-chr1	herv	Distal Intergenic	614	ERV1	LINC01725	0.129857	0.0168629	4.51626e-05	0.0165047	4.34522
THE1D_dup293-chr1	397	THE1D_dup293-chr1	herv	Distal Intergenic	335	ERVL-MaLR	LINC01725	0.255055	0.0650531	4.94157e-16	0.112308	15.3061
LTR40b_dup27-chr1	22	LTR40b_dup27-chr1	herv	Distal Intergenic	322	ERVL	LINC01725	0.17738	0.0314638	2.23124e-08	0.00574896	7.65145
MLT1M_dup75-chr1	57	MLT1M_dup75-chr1	herv	Distal Intergenic	106	ERVL-MaLR	LINC01725	0.0727991	0.00529971	0.0225927	0.0135249	1.64603
MLT1N2_dup145-chr1	122	MLT1N2_dup145-chr1	herv	Distal Intergenic	204	ERVL-MaLR	LINC01725	0.152639	0.0232987	1.56404e-06	0.0285439	5.80575
THE1D_dup297-chr1	23	THE1D_dup297-chr1	herv	Distal Intergenic	370	ERVL-MaLR	LINC01725	0.0543257	0.00295128	0.0890149	0.00521838	1.05054
MLT1B_dup496-chr1	111	MLT1B_dup496-chr1	herv	Distal Intergenic	174	ERVL-MaLR	LINC01725	0.0992626	0.00985306	0.00185371	0.0297637	2.73196
MLT1B_dup497-chr1	174	MLT1B_dup497-chr1	herv	Distal Intergenic	166	ERVL-MaLR	LINC01725	0.251817	0.0634118	1.18066e-15	0.0449583	14.9279
MSTD_dup232-chr1	193	MSTD_dup232-chr1	herv	Distal Intergenic	385	ERVL-MaLR	LINC01725	0.15029	0.0225869	2.2665e-06	0.0500274	5.64464
MLT1K_dup616-chr1	31	MLT1K_dup616-chr1	herv	Distal Intergenic	378	ERVL-MaLR	LINC01725	0.0298401	0.000890433	0.350491	0.00645903	0.455323
MER4A1__dup13-chr1	30	MER4A1__dup13-chr1	herv	Distal Intergenic	495	ERV1	LINC01725	0.0432949	0.00187444	0.175436	0.00645105	0.755881
MER4A1__dup14-chr1	119	MER4A1__dup14-chr1	herv	Distal Intergenic	110	ERV1	LINC01725	0.139048	0.0193344	1.23784e-05	0.0286353	4.90734
THE1D_dup299-chr1	94	THE1D_dup299-chr1	herv	Distal Intergenic	394	ERVL-MaLR	LINC01725	-0.0590997	0.00349278	0.0642681	0.0231687	1.192
LTR79_dup154-chr1	75	LTR79_dup154-chr1	herv	intron_opposite_lian	481	ERVL	TTLL7	-0.0240683	0.000579283	0.451457	0.0165431	0.345384
LTR16B1_dup36-chr1	82	LTR16B1_dup36-chr1	herv	intron_opposite_lian	446	ERVL	TTLL7	0.0741119	0.00549257	0.0202606	0.020137	1.69335
MLT1G-int_dup5-chr1	25	MLT1G-int_dup5-chr1	herv	intron_sample_lian	92	ERVL-MaLR	PRKACB	0.0342495	0.00117303	0.283868	0.00504925	0.546884
MLT1G-int_dup6-chr1	95	MLT1G-int_dup6-chr1	herv	intron_sample_lian	740	ERVL-MaLR	PRKACB	0.0550149	0.00302663	0.0850291	0.0211501	1.07043
MLT1G_dup87-chr1	74	MLT1G_dup87-chr1	herv	intron_sample_lian	245	ERVL-MaLR	PRKACB	0.0172547	0.000297725	0.589346	0.0165968	0.22963
MLT1N2_dup146-chr1	43	MLT1N2_dup146-chr1	herv	intron_sample_lian	136	ERVL-MaLR	PRKACB	0.0824694	0.0068012	0.0097626	0.0101587	2.01043
MSTB_dup203-chr1	194	MSTB_dup203-chr1	herv	intron_sample_lian	402	ERVL-MaLR	PRKACB	0.0897015	0.00804636	0.00492925	0.0480321	2.30722
MamGypLTR3a_dup28-chr1	144	MamGypLTR3a_dup28-chr1	herv	intron_opposite_lian	191	Gypsy	PRKACB	0.0700769	0.00491077	0.02818	0.0344802	1.55006
MER101-int_dup43-chr1	56	MER101-int_dup43-chr1	herv	intron_opposite_lian	2350	ERV1	PRKACB	0.125699	0.0158003	7.89172e-05	0.012896	4.10283
LTR89_dup33-chr1	60	LTR89_dup33-chr1	herv	intron_sample_lian	168	Other	PRKACB	0.0643226	0.00413739	0.0439928	0.0134962	1.35662
MLT1B_dup500-chr1	485	MLT1B_dup500-chr1	herv	Distal Intergenic	374	ERVL-MaLR	PRKACB	0.181404	0.0329073	1.05263e-08	0.148558	7.97772
THE1B_dup557-chr1	51	THE1B_dup557-chr1	herv	intron_opposite_lian	169	ERVL-MaLR	SAMD13	0.0169264	0.000286503	0.59645	0.0125489	0.224426
ERVL-E-int_dup299-chr1	78	ERVL-E-int_dup299-chr1	herv	intron_sample_lian	339	ERVL	SPATA1	0.0211887	0.000448961	0.507409	0.0186109	0.294642
ERVL-E-int_dup300-chr1	110	ERVL-E-int_dup300-chr1	herv	intron_sample_lian	123	ERVL	SPATA1	0.0135681	0.000184094	0.671242	0.0276578	0.173121
ERVL-E-int_dup301-chr1	31	ERVL-E-int_dup301-chr1	herv	intron_sample_lian	1630	ERVL	SPATA1	0.0734417	0.00539369	0.0214235	0.00750345	1.66911
MSTA_dup454-chr1	63	MSTA_dup454-chr1	herv	Promoter	380	ERVL-MaLR	SPATA1	0.00522948	2.73474e-05	0.870058	0.0145136	0.0604516
MSTA_dup455-chr1	32	MSTA_dup455-chr1	herv	intron_opposite_lian	398	ERVL-MaLR	CTBS	0.0221615	0.000491131	0.48811	0.00727608	0.311482
MER57E1_dup7-chr1	937	MER57E1_dup7-chr1	herv	Promoter	348	ERV1	CTBS	0.26551	0.0704956	2.7277e-17	0.798704	16.5642
MLT1L_dup331-chr1	54	MLT1L_dup331-chr1	herv	Distal Intergenic	236	ERVL-MaLR	SSX2IP	0.00249801	6.24005e-06	0.937716	0.0118872	0.0279285
MER21A_dup57-chr1	438	MER21A_dup57-chr1	herv	intron_opposite_lian	498	ERVL	MCOLN2	0.257186	0.0661448	2.7669e-16	0.133441	15.558
LTR79_dup155-chr1	58	LTR79_dup155-chr1	herv	Distal Intergenic	211	ERVL	SYDE2	0.0359102	0.00128954	0.261153	0.0143073	0.583104
LTR16C_dup200-chr1	48	LTR16C_dup200-chr1	herv	intron_sample_lian	249	ERVL	SYDE2	0.0469686	0.00220605	0.141552	0.0111822	0.849084
THE1B_dup564-chr1	54	THE1B_dup564-chr1	herv	Distal Intergenic	367	ERVL-MaLR	C1orf52	0.00774626	6.00046e-05	0.808537	0.0122808	0.0923004
THE1B-int_dup98-chr1	25	THE1B-int_dup98-chr1	herv	Distal Intergenic	1569	ERVL-MaLR	C1orf52	0.00530702	2.81644e-05	0.868149	0.00518119	0.0614057
MER77B_dup31-chr1	516	MER77B_dup31-chr1	herv	Distal Intergenic	438	ERVL	C1orf52	0.0381483	0.00145529	0.232576	0.166648	0.633435
THE1D_dup305-chr1	22	THE1D_dup305-chr1	herv	intron_opposite_lian	374	ERVL-MaLR	DDAH1	0.0454024	0.00206138	0.155327	0.00482967	0.808754
MSTA_dup461-chr1	43	MSTA_dup461-chr1	herv	intron_opposite_lian	370	ERVL-MaLR	DDAH1	-0.000365239	1.334e-07	0.990884	0.00954152	0.00397704
MLT1E1A_dup84-chr1	158	MLT1E1A_dup84-chr1	herv	intron_opposite_lian	404	ERVL-MaLR	DDAH1	-0.00125062	1.56404e-06	0.968794	0.0387183	0.0137684
MER34B-int_dup27-chr1	159	MER34B-int_dup27-chr1	herv	intron_opposite_lian	892	ERV1	DDAH1	-0.000934171	8.72675e-07	0.976688	0.0395491	0.0102443
MER34B-int_dup29-chr1	108	MER34B-int_dup29-chr1	herv	intron_opposite_lian	143	ERV1	DDAH1	0.00504046	2.54063e-05	0.874716	0.0266211	0.0581332
MLT1K_dup631-chr1	21	MLT1K_dup631-chr1	herv	Distal Intergenic	238	ERVL-MaLR	ZNHIT6	-0.000440403	1.93955e-07	0.989008	0.00537812	0.00479998
MER65A_dup65-chr1	98	MER65A_dup65-chr1	herv	intron_sample_lian	453	ERV1	COL24A1	0.0437859	0.0019172	0.170586	0.0237072	0.768056
MER77B_dup32-chr1	21	MER77B_dup32-chr1	herv	intron_opposite_lian	195	ERVL	COL24A1	0.0735537	0.00541014	0.0212253	0.00500874	1.67315
LTR44_dup25-chr1	23	LTR44_dup25-chr1	herv	Distal Intergenic	314	ERV1	LINC02795	0.000369496	1.36527e-07	0.990778	0.00442583	0.0040236
MSTA_dup470-chr1	36	MSTA_dup470-chr1	herv	Distal Intergenic	406	ERVL-MaLR	LINC02795	0.0791708	0.00626802	0.0131222	0.00925521	1.88199
MSTA_dup471-chr1	329	MSTA_dup471-chr1	herv	Distal Intergenic	296	ERVL-MaLR	ODF2L	0.0740439	0.00548249	0.0203761	0.0892924	1.69088
LTR40b_dup30-chr1	23	LTR40b_dup30-chr1	herv	Promoter	415	ERVL	ODF2L	0.00236737	5.60443e-06	0.940968	0.00498594	0.0264253
THE1D_dup310-chr1	148	THE1D_dup310-chr1	herv	intron_sample_lian	375	ERVL-MaLR	ODF2L	0.0778668	0.00606324	0.0147094	0.0339898	1.8324
THE1D-int_dup47-chr1	200	THE1D-int_dup47-chr1	herv	intron_sample_lian	1600	ERVL-MaLR	ODF2L	0.0514379	0.00264586	0.107377	0.0478797	0.969087
THE1D_dup311-chr1	56	THE1D_dup311-chr1	herv	intron_sample_lian	364	ERVL-MaLR	ODF2L	-0.00167102	2.7923e-06	0.958313	0.0119772	0.0184928
THE1D_dup312-chr1	73	THE1D_dup312-chr1	herv	Promoter	415	ERVL-MaLR	ODF2L	0.0823471	0.00678105	0.00987193	0.0156602	2.0056
THE1D_dup314-chr1	65	THE1D_dup314-chr1	herv	Distal Intergenic	360	ERVL-MaLR	CLCA4-AS1	-0.0208603	0.000435152	0.514013	0.0151641	0.289026
LTR9B_dup20-chr1	177	LTR9B_dup20-chr1	herv	Promoter	488	ERV1	CLCA4-AS1	-0.0174866	0.000305782	0.584351	0.041499	0.233326
HERV9NC-int_dup4-chr1	42	HERV9NC-int_dup4-chr1	herv	Distal Intergenic	4612	ERV1	SH3GLB1	-0.0178377	0.000318183	0.576828	0.00893117	0.238954
MER4E1_dup36-chr1	42	MER4E1_dup36-chr1	herv	Distal Intergenic	816	ERV1	SELENOF	0.0644328	0.00415158	0.0436312	0.00918841	1.3602
MSTA_dup476-chr1	144	MSTA_dup476-chr1	herv	Distal Intergenic	196	ERVL-MaLR	SELENOF	-0.0685739	0.00470237	0.0317467	0.0334559	1.4983
MLT2C2_dup45-chr1	117	MLT2C2_dup45-chr1	herv	Distal Intergenic	449	ERVL	SELENOF	0.000187655	3.52142e-08	0.995316	0.0258714	0.00203883
THE1B_dup575-chr1	838	THE1B_dup575-chr1	herv	intron_opposite_lian	168	ERVL-MaLR	HS2ST1	0.135871	0.0184608	1.95489e-05	0.396292	4.70888
THE1B-int_dup99-chr1	66	THE1B-int_dup99-chr1	herv	intron_opposite_lian	1549	ERVL-MaLR	HS2ST1	-0.0203445	0.000413898	0.524476	0.0144358	0.280274
MER21C_dup150-chr1	23	MER21C_dup150-chr1	herv	intron_sample_lian	860	ERVL	HS2ST1	0.0409016	0.00167294	0.200553	0.00524851	0.697772
THE1D-int_dup48-chr1	23	THE1D-int_dup48-chr1	herv	intron_opposite_lian	1219	ERVL-MaLR	HS2ST1	0.00563576	3.17617e-05	0.860063	0.00544723	0.0654695
THE1D-int_dup49-chr1	274	THE1D-int_dup49-chr1	herv	intron_opposite_lian	425	ERVL-MaLR	HS2ST1	0.0531057	0.00282021	0.0964384	0.0737822	1.01575
MLT1D_dup552-chr1	54	MLT1D_dup552-chr1	herv	intron_sample_lian	497	ERVL-MaLR	HS2ST1	0.00308216	9.4997e-06	0.923192	0.0130724	0.0347078
LTR67B_dup143-chr1	177	LTR67B_dup143-chr1	herv	intron_opposite_lian	143	ERVL	HS2ST1	0.023698	0.000561595	0.45845	0.0447452	0.338708
MER57A-int_dup39-chr1	750	MER57A-int_dup39-chr1	herv	intron_opposite_lian	251	ERV1	HS2ST1	-0.0399631	0.00159705	0.211086	0.39769	0.67554
MER65A_dup66-chr1	33	MER65A_dup66-chr1	herv	intron_sample_lian	453	ERV1	HS2ST1	-0.0396828	0.00157472	0.214309	0.00656066	0.66896
MSTB2_dup34-chr1	42	MSTB2_dup34-chr1	herv	intron_sample_lian	425	ERVL-MaLR	HS2ST1	0.0430617	0.00185431	0.177775	0.010606	0.75013
MSTB-int_dup27-chr1	890	MSTB-int_dup27-chr1	herv	intron_opposite_lian	348	ERVL-MaLR	HS2ST1	0.101411	0.0102842	0.00147053	0.513574	2.83252
MSTB_dup210-chr1	39	MSTB_dup210-chr1	herv	intron_opposite_lian	195	ERVL-MaLR	HS2ST1	0.0395244	0.00156218	0.216145	0.00889357	0.665256
ERV3-16A3_I-int_dup166-chr1	25	ERV3-16A3_I-int_dup166-chr1	herv	Promoter	442	ERVL	PKN2-AS1	0.0457769	0.00209552	0.151945	0.00517054	0.818315
MER39B_dup31-chr1	182	MER39B_dup31-chr1	herv	intron_sample_lian	191	ERV1	PKN2	-0.005258	2.76466e-05	0.869356	0.045992	0.0608023
MER39B_dup32-chr1	75	MER39B_dup32-chr1	herv	intron_sample_lian	472	ERV1	PKN2	0.110713	0.0122574	0.000512951	0.018464	3.28992
MLT1H2_dup134-chr1	30	MLT1H2_dup134-chr1	herv	intron_opposite_lian	406	ERVL-MaLR	PKN2	0.113092	0.0127899	0.000386646	0.00672794	3.41269
MLT1L_dup356-chr1	31	MLT1L_dup356-chr1	herv	intron_opposite_lian	195	ERVL-MaLR	PKN2	-0.00133639	1.78594e-06	0.966655	0.00768185	0.0147284
MSTA_dup486-chr1	74	MSTA_dup486-chr1	herv	intron_opposite_lian	409	ERVL-MaLR	PKN2	0.0365449	0.00133553	0.252813	0.0363613	0.5972
MER4B_dup33-chr1	533	MER4B_dup33-chr1	herv	intron_sample_lian	647	ERV1	PKN2	0.00378285	1.43099e-05	0.905805	0.163131	0.0429653
LTR79_dup163-chr1	121	LTR79_dup163-chr1	herv	intron_opposite_lian	122	ERVL	PKN2	0.0467717	0.00218759	0.143231	0.0293244	0.843963
LTR79_dup164-chr1	48	LTR79_dup164-chr1	herv	intron_opposite_lian	127	ERVL	PKN2	-0.00678551	4.60431e-05	0.831904	0.0101319	0.0799266
LTR33_dup302-chr1	37	LTR33_dup302-chr1	herv	intron_sample_lian	478	ERVL	PKN2	-0.000446369	1.99246e-07	0.98886	0.00829175	0.00486537
LTR10E_dup7-chr1	43	LTR10E_dup7-chr1	herv	intron_opposite_lian	561	ERV1	PKN2	-0.0475833	0.00226417	0.136409	0.00925578	0.865157
MLT1I_dup345-chr1	502	MLT1I_dup345-chr1	herv	intron_sample_lian	370	ERVL-MaLR	GTF2B	0.130979	0.0171554	3.87386e-05	0.157743	4.41186
MLT1J_dup496-chr1	750	MLT1J_dup496-chr1	herv	intron_sample_lian	423	ERVL-MaLR	GTF2B	0.160329	0.0257053	4.46622e-07	0.338612	6.35006
MLT1G3_dup66-chr1	45	MLT1G3_dup66-chr1	herv	intron_opposite_lian	530	ERVL-MaLR	GTF2B	0.0849608	0.00721833	0.00775692	0.0096338	2.11031
MER51A_dup27-chr1	593	MER51A_dup27-chr1	herv	Promoter	369	ERV1	GTF2B	0.0196342	0.0003855	0.53906	0.250122	0.268363
MLT1J_dup497-chr1	616	MLT1J_dup497-chr1	herv	Distal Intergenic	263	ERVL-MaLR	KYAT3	-0.00477099	2.27624e-05	0.881362	0.204093	0.0548454
HERV17-int_dup33-chr1	33	HERV17-int_dup33-chr1	herv	Distal Intergenic	291	ERV1	KYAT3	0.0144062	0.00020754	0.652231	0.00654956	0.185599
LTR17_dup18-chr1	940	LTR17_dup18-chr1	herv	Distal Intergenic	308	ERV1	KYAT3	0.00182382	3.32631e-06	0.954505	0.704663	0.0202219
MER54A_dup13-chr1	52	MER54A_dup13-chr1	herv	intron_opposite_lian	808	ERVL	KYAT3	0.00572873	3.28184e-05	0.857779	0.0119778	0.0666245
LTR37A_dup48-chr1	82	LTR37A_dup48-chr1	herv	intron_opposite_lian	378	ERV1	KYAT3	0.0322181	0.001038	0.313419	0.0189367	0.503875
MLT1J_dup498-chr1	45	MLT1J_dup498-chr1	herv	Distal Intergenic	400	ERVL-MaLR	RBMXL1	0.00961796	9.25051e-05	0.763517	0.0096108	0.117182
MamRep1527_dup30-chr1	831	MamRep1527_dup30-chr1	herv	Distal Intergenic	207	Other	GBP3	0.193442	0.0374198	1.00357e-09	0.414295	8.99845
MLT1K_dup659-chr1	36	MLT1K_dup659-chr1	herv	intron_opposite_lian	133	ERVL-MaLR	GBP3	-0.0100546	0.000101096	0.753121	0.00942406	0.123135
MER11D_dup6-chr1	42	MER11D_dup6-chr1	herv	intron_opposite_lian	855	ERVK	GBP3	0.0121572	0.000147796	0.703721	0.00870877	0.152599
MER52A_dup35-chr1	122	MER52A_dup35-chr1	herv	Distal Intergenic	1804	ERV1	GBP1	0.086271	0.00744268	0.00685757	0.0279769	2.16383
MLT1F2_dup158-chr1	582	MLT1F2_dup158-chr1	herv	Distal Intergenic	278	ERVL-MaLR	GBP1	0.182314	0.0332385	8.85941e-09	0.191288	8.0526
MER101-int_dup45-chr1	38	MER101-int_dup45-chr1	herv	Distal Intergenic	753	ERV1	GBP1	0.0402746	0.00162205	0.207546	0.009044	0.682885
MER101_dup10-chr1	82	MER101_dup10-chr1	herv	Distal Intergenic	321	ERV1	GBP1	-0.000280804	7.88509e-08	0.992992	0.0183424	0.00305442
LTR45B_dup15-chr1	140	LTR45B_dup15-chr1	herv	Distal Intergenic	434	ERV1	GBP1	0.0874176	0.00764183	0.00614851	0.0325795	2.21123
MER51B_dup23-chr1	55	MER51B_dup23-chr1	herv	Distal Intergenic	316	ERV1	GBP4	0.00649084	4.2131e-05	0.839102	0.0115019	0.0761852
LTR6A_dup5-chr1	230	LTR6A_dup5-chr1	herv	Promoter	558	ERV1	GBP4	0.0459417	0.00211064	0.150473	0.057511	0.82254
MSTA_dup488-chr1	35	MSTA_dup488-chr1	herv	Promoter	368	ERVL-MaLR	GBP4	0.0220543	0.000486394	0.490216	0.00772183	0.309613
LOR1-int_dup43-chr1	85	LOR1-int_dup43-chr1	herv	Distal Intergenic	2158	ERV1	GBP4	-0.00504239	2.54257e-05	0.874668	0.0203506	0.0581568
LOR1-int_dup44-chr1	30	LOR1-int_dup44-chr1	herv	Distal Intergenic	3343	ERV1	GBP4	0.0014561	2.12023e-06	0.96367	0.00670626	0.0160715
LTR15_dup7-chr1	110	LTR15_dup7-chr1	herv	Distal Intergenic	484	ERV1	GBP4	0.125817	0.01583	7.76947e-05	0.0246392	4.10961
LTR16C_dup205-chr1	26	LTR16C_dup205-chr1	herv	Distal Intergenic	317	ERVL	GBP5	-0.00469477	2.20409e-05	0.883244	0.00560265	0.0539192
ERV3-16A3_I-int_dup168-chr1	42	ERV3-16A3_I-int_dup168-chr1	herv	Distal Intergenic	1571	ERVL	GBP5	0.0127154	0.000161682	0.690801	0.0101313	0.160647
LTR16E2_dup51-chr1	99	LTR16E2_dup51-chr1	herv	Distal Intergenic	356	ERVL	GBP5	-0.0181594	0.000329765	0.569973	0.0236775	0.244146
MLT1H1_dup96-chr1	92	MLT1H1_dup96-chr1	herv	Distal Intergenic	383	ERVL-MaLR	GBP5	0.0506012	0.00256048	0.113223	0.0225264	0.946064
MLT1A1_dup184-chr1	513	MLT1A1_dup184-chr1	herv	Distal Intergenic	371	ERVL-MaLR	GBP5	0.0560386	0.00314032	0.0793757	0.165009	1.10031
THE1B_dup595-chr1	24	THE1B_dup595-chr1	herv	Distal Intergenic	262	ERVL-MaLR	GBP5	-0.00772364	5.96546e-05	0.809085	0.0050919	0.0920059
MLT1A0_dup577-chr1	598	MLT1A0_dup577-chr1	herv	Distal Intergenic	335	ERVL-MaLR	GBP5	0.0667359	0.00445368	0.0366272	0.206868	1.4362
MSTB1_dup137-chr1	67	MSTB1_dup137-chr1	herv	Distal Intergenic	421	ERVL-MaLR	GBP5	0.0216379	0.000468199	0.498447	0.014759	0.302381
MER61B_dup7-chr1	38	MER61B_dup7-chr1	herv	Distal Intergenic	413	ERV1	GBP5	-0.00407333	1.6592e-05	0.898609	0.00882639	0.0464291
MER73_dup3-chr1	25	MER73_dup3-chr1	herv	Downstream (<=300bp)	383	ERVL	GBP6	-0.0104834	0.000109901	0.742957	0.00565091	0.129036
MER52-int_dup4-chr1	25	MER52-int_dup4-chr1	herv	Distal Intergenic	5775	ERV1	GBP6	0.0412152	0.00169869	0.19712	0.00567017	0.705268
LTR1F1_dup4-chr1	109	LTR1F1_dup4-chr1	herv	Distal Intergenic	746	ERV1	GBP6	-0.00777136	6.0394e-05	0.807928	0.0259826	0.0926271
HERVL-int_dup61-chr1	41	HERVL-int_dup61-chr1	herv	Distal Intergenic	3607	ERVL	GBP6	-0.0324832	0.00105516	0.309451	0.0086473	0.509408
MLT2A2_dup77-chr1	31	MLT2A2_dup77-chr1	herv	Distal Intergenic	541	ERVL	GBP6	0.0467536	0.0021859	0.143386	0.00669677	0.843494
MER50B_dup4-chr1	52	MER50B_dup4-chr1	herv	Distal Intergenic	812	ERV1	GBP6	0.0307081	0.000942989	0.336649	0.0119245	0.472822
MSTB_dup216-chr1	56	MSTB_dup216-chr1	herv	Distal Intergenic	408	ERVL-MaLR	LRRC8B	0.00497941	2.47945e-05	0.876221	0.0106763	0.0573865
MLT1J_dup500-chr1	27	MLT1J_dup500-chr1	herv	intron_opposite_lian	444	ERVL-MaLR	LRRC8B	0.0640208	0.00409866	0.0449963	0.00636993	1.34682
MLT1A0_dup581-chr1	187	MLT1A0_dup581-chr1	herv	intron_sample_lian	241	ERVL-MaLR	LRRC8B	0.0389893	0.00152016	0.222432	0.0481545	0.652802
MER21C_dup153-chr1	145	MER21C_dup153-chr1	herv	intron_sample_lian	643	ERVL	LRRC8B	0.06186	0.00382666	0.052758	0.0352329	1.27771
MLT1H1_dup97-chr1	28	MLT1H1_dup97-chr1	herv	intron_sample_lian	348	ERVL-MaLR	LRRC8B	0.0681082	0.00463872	0.0329273	0.00635811	1.48244
MLT1H1-int_dup21-chr1	273	MLT1H1-int_dup21-chr1	herv	intron_sample_lian	686	ERVL-MaLR	LRRC8B	0.0157639	0.000248501	0.621913	0.0700275	0.206271
MLT1H1_dup99-chr1	74	MLT1H1_dup99-chr1	herv	intron_sample_lian	293	ERVL-MaLR	LRRC8B	0.0289297	0.000836928	0.365392	0.0174705	0.437242
MLT1A_dup252-chr1	764	MLT1A_dup252-chr1	herv	Distal Intergenic	375	ERVL-MaLR	LRRC8C-DT	0.106775	0.0114008	0.000809294	0.35433	3.09189
MER52D_dup31-chr1	660	MER52D_dup31-chr1	herv	Distal Intergenic	1832	ERV1	LRRC8C-DT	0.0291224	0.000848115	0.362205	0.250636	0.441045
LTR40a_dup37-chr1	69	LTR40a_dup37-chr1	herv	Distal Intergenic	490	ERVL	LRRC8C-DT	0.00744968	5.54978e-05	0.815733	0.0146097	0.088452
LTR37B_dup49-chr1	117	LTR37B_dup49-chr1	herv	intron_opposite_lian	402	ERV1	LRRC8C	0.0659635	0.00435118	0.0388613	0.0291044	1.41048
MSTD_dup244-chr1	52	MSTD_dup244-chr1	herv	intron_opposite_lian	301	ERVL-MaLR	LRRC8C	0.0654125	0.00427879	0.0405247	0.0120199	1.39228
LTR87_dup11-chr1	26	LTR87_dup11-chr1	herv	intron_opposite_lian	557	Other	LRRC8C	0.00774714	6.00182e-05	0.808515	0.00613034	0.0923117
LTR85a_dup65-chr1	29	LTR85a_dup65-chr1	herv	intron_opposite_lian	516	Other	LRRC8C	0.0126333	0.000159601	0.692696	0.00684521	0.159457
LTR16D_dup36-chr1	561	LTR16D_dup36-chr1	herv	intron_sample_lian	291	ERVL	LRRC8C	0.18794	0.0353216	2.99457e-09	0.188439	8.52367
LTR16D_dup37-chr1	58	LTR16D_dup37-chr1	herv	intron_sample_lian	126	ERVL	LRRC8C	0.0250159	0.000625797	0.433835	0.0148373	0.362675
LTR47A2_dup7-chr1	59	LTR47A2_dup7-chr1	herv	intron_sample_lian	408	ERVL	LRRC8C	0.0696358	0.00484915	0.0291889	0.0139037	1.53478
MER21C_dup156-chr1	174	MER21C_dup156-chr1	herv	intron_opposite_lian	407	ERVL	LRRC8C	0.0441043	0.00194519	0.167495	0.0416435	0.775999
LTR8B_dup32-chr1	25	LTR8B_dup32-chr1	herv	Distal Intergenic	919	ERV1	LRRC8D	0.02463	0.000606637	0.440963	0.00566188	0.355598
MER39_dup86-chr1	254	MER39_dup86-chr1	herv	Distal Intergenic	627	ERV1	LRRC8D	0.0341309	0.00116492	0.285539	0.0625896	0.544334
MER72_dup23-chr1	24	MER72_dup23-chr1	herv	intron_opposite_lian	679	ERV1	ZNF644	0.0452881	0.00205101	0.156371	0.00549216	0.805844
MLT1B_dup528-chr1	582	MLT1B_dup528-chr1	herv	intron_sample_lian	405	ERVL-MaLR	ZNF644	0.0723191	0.00523005	0.0235018	0.193592	1.6289
MER39_dup87-chr1	100	MER39_dup87-chr1	herv	intron_opposite_lian	159	ERV1	ZNF644	0.0225853	0.000510095	0.479827	0.0239764	0.318915
MER39_dup88-chr1	440	MER39_dup88-chr1	herv	intron_opposite_lian	114	ERV1	ZNF644	0.0626537	0.00392549	0.049786	0.131023	1.30289
MLT1D_dup582-chr1	344	MLT1D_dup582-chr1	herv	intron_opposite_lian	241	ERVL-MaLR	ZNF644	0.0792663	0.00628314	0.0130122	0.100219	1.88565
MLT1D_dup583-chr1	53	MLT1D_dup583-chr1	herv	intron_opposite_lian	280	ERVL-MaLR	ZNF644	0.0777419	0.00604381	0.0148699	0.011997	1.82769
MLT1B_dup533-chr1	22	MLT1B_dup533-chr1	herv	intron_opposite_lian	201	ERVL-MaLR	ZNF644	0.00955356	9.12705e-05	0.765053	0.00430027	0.116308
Harlequin-int_dup19-chr1	34	Harlequin-int_dup19-chr1	herv	Distal Intergenic	3763	ERV1	HFM1	0.0446162	0.0019906	0.162614	0.00932937	0.788842
Harlequin-int_dup21-chr1	314	Harlequin-int_dup21-chr1	herv	Distal Intergenic	5088	ERV1	TGFBR3	0.190107	0.0361407	1.95444e-09	0.0896178	8.70898
Harlequin-int_dup22-chr1	457	Harlequin-int_dup22-chr1	herv	Distal Intergenic	661	ERV1	TGFBR3	0.266855	0.0712114	1.86157e-17	0.145668	16.7301
Harlequin-int_dup43-chr1	40	Harlequin-int_dup43-chr1	herv	Distal Intergenic	544	ERV1	TGFBR3	0.062146	0.00386212	0.0516705	0.00926568	1.28676
MSTA_dup506-chr1	35	MSTA_dup506-chr1	herv	intron_sample_lian	348	ERVL-MaLR	TGFBR3	0.0853719	0.00728836	0.00746396	0.00912241	2.12703
MER21C_dup161-chr1	144	MER21C_dup161-chr1	herv	intron_sample_lian	766	ERVL	TGFBR3	0.167872	0.0281811	1.23133e-07	0.0359896	6.90962
MLT1D_dup591-chr1	44	MLT1D_dup591-chr1	herv	intron_sample_lian	474	ERVL-MaLR	TGFBR3	0.0627562	0.00393834	0.0494127	0.0100732	1.30616
LTR87_dup12-chr1	90	LTR87_dup12-chr1	herv	intron_sample_lian	284	Other	TGFBR3	0.0598926	0.00358713	0.0607673	0.0220986	1.21633
LTR87_dup14-chr1	463	LTR87_dup14-chr1	herv	intron_sample_lian	231	Other	TGFBR3	0.240003	0.0576016	2.55306e-14	0.151661	13.5929
MLT1L_dup368-chr1	269	MLT1L_dup368-chr1	herv	intron_opposite_lian	134	ERVL-MaLR	TGFBR3	0.172715	0.0298306	5.21938e-08	0.0722632	7.28238
THE1B_dup610-chr1	477	THE1B_dup610-chr1	herv	intron_opposite_lian	364	ERVL-MaLR	TGFBR3	0.283475	0.0803579	1.38169e-19	0.157637	18.8596
LTR86B1_dup4-chr1	52	LTR86B1_dup4-chr1	herv	intron_sample_lian	458	ERVL	EPHX4	0.116588	0.0135927	0.000252746	0.0122602	3.59732
MLT1A_dup256-chr1	23	MLT1A_dup256-chr1	herv	intron_sample_lian	156	ERVL-MaLR	BTBD8	0.0179602	0.000322567	0.574214	0.00577119	0.240926
LTR78B_dup113-chr1	31	LTR78B_dup113-chr1	herv	intron_sample_lian	299	ERV1	BTBD8	0.0468931	0.00219897	0.142194	0.0077196	0.84712
ERVL-E-int_dup317-chr1	37	ERVL-E-int_dup317-chr1	herv	intron_sample_lian	1492	ERVL	BTBD8	0.0720884	0.00519673	0.0239498	0.00809626	1.6207
THE1D_dup337-chr1	146	THE1D_dup337-chr1	herv	intron_sample_lian	353	ERVL-MaLR	GLMN	0.0718852	0.00516749	0.0243505	0.0366285	1.61349
HERVL-int_dup75-chr1	56	HERVL-int_dup75-chr1	herv	Distal Intergenic	281	ERVL	GFI1	-0.00906852	8.22381e-05	0.776657	0.0120805	0.109771
MLT1I_dup357-chr1	19	MLT1I_dup357-chr1	herv	intron_opposite_lian	241	ERVL-MaLR	EVI5	-0.00350943	1.23161e-05	0.912585	0.00496653	0.0397268
MLT1I_dup358-chr1	378	MLT1I_dup358-chr1	herv	intron_sample_lian	244	ERVL-MaLR	EVI5	0.263427	0.0693939	4.90843e-17	0.109057	16.3091
MLT1A0_dup598-chr1	39	MLT1A0_dup598-chr1	herv	Distal Intergenic	356	ERVL-MaLR	EVI5	0.022698	0.000515201	0.477637	0.00851134	0.320902
MLT1A0_dup599-chr1	60	MLT1A0_dup599-chr1	herv	Distal Intergenic	156	ERVL-MaLR	RPL5	-0.0255745	0.000654053	0.423638	0.0142194	0.373005
LTR82A_dup16-chr1	66	LTR82A_dup16-chr1	herv	intron_opposite_lian	260	ERVL	DIPK1A	0.0252806	0.000639109	0.428986	0.0159952	0.367557
LTR82A_dup18-chr1	918	LTR82A_dup18-chr1	herv	intron_opposite_lian	131	ERVL	DIPK1A	0.134343	0.0180481	2.42635e-05	0.638979	4.61505
LTR16_dup93-chr1	30	LTR16_dup93-chr1	herv	intron_opposite_lian	430	ERVL	DIPK1A	0.0260842	0.000680384	0.414456	0.00717502	0.382522
MLT1F_dup136-chr1	80	MLT1F_dup136-chr1	herv	intron_sample_lian	478	ERVL-MaLR	DIPK1A	-0.00389393	1.51627e-05	0.903052	0.0191431	0.0442871
MLT1I_dup361-chr1	20	MLT1I_dup361-chr1	herv	intron_opposite_lian	91	ERVL-MaLR	DIPK1A	0.0718179	0.00515781	0.0244845	0.00428601	1.61111
MSTB_dup224-chr1	164	MSTB_dup224-chr1	herv	intron_sample_lian	366	ERVL-MaLR	DIPK1A	-0.024242	0.000587675	0.448196	0.039501	0.348532
MLT1A0_dup600-chr1	68	MLT1A0_dup600-chr1	herv	intron_opposite_lian	365	ERVL-MaLR	DIPK1A	-0.00440409	1.9396e-05	0.890426	0.0158276	0.050402
LTR3A_dup3-chr1	980	LTR3A_dup3-chr1	herv	intron_sample_lian	467	ERVK	DIPK1A	0.104887	0.0110012	0.00100175	1.36324	2.99924
MLT1K_dup1-chr1	888	MLT1K_dup1-chr1	herv	Promoter	223	ERVL-MaLR	DIPK1A	0.120639	0.0145537	0.000152148	0.488915	3.81773
LTR84b_dup25-chr1	61	LTR84b_dup25-chr1	herv	intron_sample_lian	705	ERVL	DIPK1A	-0.0194653	0.000378899	0.542556	0.012952	0.265555
LTR52_dup30-chr1	82	LTR52_dup30-chr1	herv	Distal Intergenic	380	ERVL	DIPK1A	0.0813081	0.006611	0.0108462	0.0198878	1.96472
MLT1C_dup603-chr1	28	MLT1C_dup603-chr1	herv	Distal Intergenic	429	ERVL-MaLR	TMED5	0.0586971	0.00344535	0.0661085	0.00650269	1.17974
MLT1F2_dup165-chr1	134	MLT1F2_dup165-chr1	herv	intron_opposite_lian	514	ERVL-MaLR	TMED5	0.0245326	0.000601849	0.442773	0.0286055	0.353819
LTR12C_dup47-chr1	118	LTR12C_dup47-chr1	herv	intron_opposite_lian	1321	ERV1	TMED5	0.018582	0.00034529	0.56103	0.0282256	0.251014
MLT1A1_dup197-chr1	56	MLT1A1_dup197-chr1	herv	intron_sample_lian	384	ERVL-MaLR	CCDC18	0.0166033	0.000275669	0.60348	0.0123882	0.219337
MER74B_dup29-chr1	27	MER74B_dup29-chr1	herv	Promoter	121	ERVL	CCDC18	0.0080342	6.45483e-05	0.801565	0.00644974	0.096061
LTR33A_dup78-chr1	165	LTR33A_dup78-chr1	herv	intron_opposite_lian	436	ERVL	CCDC18	0.0523715	0.00274277	0.101139	0.0425355	0.995081
MER68B_dup3-chr1	49	MER68B_dup3-chr1	herv	Promoter	247	ERVL	CCDC18	-0.0143889	0.000207041	0.652622	0.0121651	0.185339
THE1B_dup612-chr1	124	THE1B_dup612-chr1	herv	intron_opposite_lian	338	ERVL-MaLR	CCDC18	-0.0103679	0.000107494	0.74569	0.0301021	0.127442
THE1B-int_dup107-chr1	56	THE1B-int_dup107-chr1	herv	intron_opposite_lian	1505	ERVL-MaLR	CCDC18	0.09467	0.00896241	0.00299706	0.0136073	2.5233
THE1B_dup613-chr1	54	THE1B_dup613-chr1	herv	intron_opposite_lian	335	ERVL-MaLR	CCDC18	0.0434382	0.00188688	0.17401	0.0119461	0.759426
THE1D_dup339-chr1	124	THE1D_dup339-chr1	herv	intron_opposite_lian	318	ERVL-MaLR	CCDC18	0.0393924	0.00155176	0.217683	0.0285397	0.662176
LTR5_Hs_dup28-chr1	221	LTR5_Hs_dup28-chr1	herv	intron_opposite_lian	967	ERVK	CCDC18	-0.00778326	6.05791e-05	0.80764	0.057431	0.0927822
THE1B_dup616-chr1	57	THE1B_dup616-chr1	herv	Promoter	213	ERVL-MaLR	CCDC18-AS1	0.051861	0.00268957	0.104513	0.0135662	0.980829
THE1C-int_dup36-chr1	41	THE1C-int_dup36-chr1	herv	Distal Intergenic	1040	ERVL-MaLR	CCDC18-AS1	0.00371724	1.38179e-05	0.907431	0.00906056	0.0421863
MLT1E3_dup55-chr1	50	MLT1E3_dup55-chr1	herv	Distal Intergenic	122	ERVL-MaLR	CCDC18-AS1	0.11288	0.0127419	0.000396619	0.011778	3.40163
LTR56_dup18-chr1	22	LTR56_dup18-chr1	herv	Distal Intergenic	159	ERV1	CCDC18-AS1	0.0121253	0.000147024	0.70446	0.00483918	0.152143
MLT1H1_dup104-chr1	102	MLT1H1_dup104-chr1	herv	Distal Intergenic	538	ERVL-MaLR	CCDC18-AS1	0.0201121	0.000404495	0.529225	0.021023	0.276359
MLT1O_dup236-chr1	43	MLT1O_dup236-chr1	herv	Distal Intergenic	262	ERVL-MaLR	CCDC18-AS1	0.0242578	0.000588443	0.4479	0.00960144	0.348819
MLT1O_dup237-chr1	50	MLT1O_dup237-chr1	herv	Distal Intergenic	120	ERVL-MaLR	CCDC18-AS1	0.00191281	3.65886e-06	0.952287	0.0122674	0.021232
LTR50_dup91-chr1	322	LTR50_dup91-chr1	herv	intron_sample_lian	671	ERVL	DR1	0.0411962	0.00169713	0.197326	0.0815967	0.704815
MLT1G1_dup95-chr1	102	MLT1G1_dup95-chr1	herv	Distal Intergenic	464	ERVL-MaLR	DR1	0.0296653	0.000880033	0.353322	0.0242172	0.45183
LTR49-int_dup72-chr1	25	LTR49-int_dup72-chr1	herv	Distal Intergenic	653	ERV1	DR1	0.00162845	2.65185e-06	0.959374	0.00592764	0.0180122
LTR49-int_dup78-chr1	40	LTR49-int_dup78-chr1	herv	Distal Intergenic	615	ERV1	DR1	0.0196363	0.000385582	0.539017	0.00848421	0.268398
LTR23-int_dup2-chr1	22	LTR23-int_dup2-chr1	herv	Distal Intergenic	287	ERV1	FNBP1L	-0.0237422	0.000563691	0.457613	0.00556235	0.339502
LTR23-int_dup3-chr1	60	LTR23-int_dup3-chr1	herv	Distal Intergenic	391	ERV1	FNBP1L	-0.0384577	0.001479	0.228806	0.0141575	0.640533
LTR18B_dup11-chr1	50	LTR18B_dup11-chr1	herv	Distal Intergenic	174	ERVL	FNBP1L	0.00980292	9.60972e-05	0.759108	0.0121232	0.119696
THE1D_dup341-chr1	62	THE1D_dup341-chr1	herv	Distal Intergenic	320	ERVL-MaLR	FNBP1L	-0.00300805	9.04835e-06	0.925034	0.0128243	0.0338424
MER52A_dup37-chr1	38	MER52A_dup37-chr1	herv	Distal Intergenic	1799	ERV1	FNBP1L	-0.0332517	0.00110568	0.298138	0.00938358	0.525582
MLT1A1_dup200-chr1	56	MLT1A1_dup200-chr1	herv	intron_sample_lian	314	ERVL-MaLR	FNBP1L	0.0639609	0.004091	0.0451975	0.011654	1.34489
LTR10C_dup20-chr1	49	LTR10C_dup20-chr1	herv	intron_opposite_lian	562	ERV1	FNBP1L	-0.006354	4.03733e-05	0.842449	0.0113264	0.0744561
MLT1F_dup137-chr1	54	MLT1F_dup137-chr1	herv	Distal Intergenic	419	ERVL-MaLR	BCAR3	0.108283	0.0117253	0.000680791	0.0129467	3.16699
THE1B_dup618-chr1	33	THE1B_dup618-chr1	herv	intron_opposite_lian	165	ERVL-MaLR	BCAR3	0.0454952	0.00206981	0.154483	0.00838752	0.811118
MLT1H_dup325-chr1	38	MLT1H_dup325-chr1	herv	intron_opposite_lian	433	ERVL-MaLR	BCAR3	0.0267503	0.000715576	0.402635	0.00912476	0.395088
MLT1G1_dup96-chr1	138	MLT1G1_dup96-chr1	herv	intron_opposite_lian	528	ERVL-MaLR	BCAR3	0.00121723	1.48164e-06	0.969627	0.0306304	0.0133953
MLT1G1_dup97-chr1	595	MLT1G1_dup97-chr1	herv	intron_opposite_lian	208	ERVL-MaLR	BCAR3	-0.0173516	0.000301079	0.587256	0.208063	0.231173
ERV24B_Prim-int_dup17-chr1	161	ERV24B_Prim-int_dup17-chr1	herv	intron_sample_lian	2772	ERV1	BCAR3	-0.0221569	0.000490929	0.488199	0.0367443	0.311403
ERV24B_Prim-int_dup18-chr1	121	ERV24B_Prim-int_dup18-chr1	herv	intron_sample_lian	1074	ERV1	BCAR3	0.0393825	0.00155098	0.217799	0.0268534	0.661945
MER21C_dup168-chr1	21	MER21C_dup168-chr1	herv	intron_sample_lian	937	ERVL	BCAR3	-0.00295496	8.7318e-06	0.926353	0.0051146	0.0332235
LTR9C_dup4-chr1	62	LTR9C_dup4-chr1	herv	intron_sample_lian	654	ERV1	BCAR3	0.0504094	0.00254111	0.114598	0.0129087	0.940823
MER11B_dup11-chr1	89	MER11B_dup11-chr1	herv	intron_sample_lian	1074	ERVK	BCAR3	-0.025605	0.000655614	0.423085	0.0210625	0.373572
MLT1J_dup526-chr1	24	MLT1J_dup526-chr1	herv	Promoter	139	ERVL-MaLR	DNTTIP2	-0.00370841	1.37523e-05	0.90765	0.00530267	0.0420815
MLT1J_dup527-chr1	271	MLT1J_dup527-chr1	herv	Promoter	124	ERVL-MaLR	DNTTIP2	0.0583307	0.00340248	0.0678204	0.067147	1.16864
MLT1F2_dup167-chr1	33	MLT1F2_dup167-chr1	herv	Distal Intergenic	376	ERVL-MaLR	DNTTIP2	-0.0679868	0.0046222	0.0332412	0.00828228	1.47832
THE1B_dup620-chr1	214	THE1B_dup620-chr1	herv	intron_sample_lian	290	ERVL-MaLR	ABCD3	0.0522617	0.00273128	0.101858	0.0545845	0.992007
THE1B-int_dup108-chr1	123	THE1B-int_dup108-chr1	herv	intron_sample_lian	1560	ERVL-MaLR	ABCD3	0.0250608	0.000628044	0.433011	0.0305633	0.363501
MER9a3_dup10-chr1	75	MER9a3_dup10-chr1	herv	intron_sample_lian	478	ERVK	ABCD3	0.00340852	1.1618e-05	0.915089	0.0174288	0.0385368
HERVK9-int_dup19-chr1	26	HERVK9-int_dup19-chr1	herv	intron_sample_lian	407	ERVK	ABCD3	-0.00133198	1.77416e-06	0.966765	0.0061437	0.0146789
HERVK9-int_dup20-chr1	571	HERVK9-int_dup20-chr1	herv	intron_sample_lian	2954	ERVK	ABCD3	0.0475342	0.0022595	0.136815	0.18072	0.863866
HERVK9-int_dup21-chr1	480	HERVK9-int_dup21-chr1	herv	intron_sample_lian	1644	ERVK	ABCD3	0.0583545	0.00340525	0.0677083	0.148089	1.16936
MER9a3_dup11-chr1	60	MER9a3_dup11-chr1	herv	intron_sample_lian	485	ERVK	ABCD3	0.00272843	7.44432e-06	0.931985	0.0130755	0.0305912
LTR16A_dup116-chr1	25	LTR16A_dup116-chr1	herv	intron_sample_lian	399	ERVL	ABCD3	0.0562622	0.00316544	0.0781819	0.00551269	1.10689
MSTB2_dup42-chr1	80	MSTB2_dup42-chr1	herv	intron_sample_lian	393	ERVL-MaLR	TLCD4	0.178391	0.0318233	1.8505e-08	0.0199049	7.73271
MER51A_dup33-chr1	164	MER51A_dup33-chr1	herv	intron_opposite_lian	259	ERV1	TLCD4	0.367108	0.134768	1.16183e-32	0.0435183	31.9349
MLT1D_dup610-chr1	399	MLT1D_dup610-chr1	herv	intron_opposite_lian	273	ERVL-MaLR	PTBP2	0.0928312	0.00861763	0.0036127	0.11439	2.44217
MLT1A_dup265-chr1	90	MLT1A_dup265-chr1	herv	intron_opposite_lian	388	ERVL-MaLR	PTBP2	0.0475417	0.00226021	0.136753	0.0225191	0.864063
LTR107_Mam_dup11-chr1	44	LTR107_Mam_dup11-chr1	herv	intron_sample_lian	224	Other	PTBP2	0.0540418	0.00292052	0.0906998	0.0109082	1.04239
MLT1A_dup267-chr1	22	MLT1A_dup267-chr1	herv	Distal Intergenic	239	ERVL-MaLR	DPYD	-0.0183045	0.000335055	0.566895	0.00427983	0.246498
MLT2D_dup163-chr1	21	MLT2D_dup163-chr1	herv	Distal Intergenic	472	ERVL	DPYD	-0.015635	0.000244452	0.624766	0.00523099	0.204282
MLT1A1_dup213-chr1	111	MLT1A1_dup213-chr1	herv	intron_sample_lian	397	ERVL-MaLR	DPYD	0.109098	0.0119024	0.00061954	0.0267827	3.20793
MLT1A0_dup642-chr1	981	MLT1A0_dup642-chr1	herv	intron_sample_lian	332	ERVL-MaLR	DPYD	0.502917	0.252926	5.1911e-64	1.50624	63.2847
THE1C_dup302-chr1	51	THE1C_dup302-chr1	herv	intron_sample_lian	367	ERVL-MaLR	DPYD	0.0270045	0.000729242	0.398177	0.0112468	0.399923
MLT1I_dup380-chr1	56	MLT1I_dup380-chr1	herv	intron_sample_lian	407	ERVL-MaLR	DPYD	0.0237385	0.000563514	0.457683	0.0126037	0.339435
THE1C_dup303-chr1	43	THE1C_dup303-chr1	herv	intron_opposite_lian	345	ERVL-MaLR	DPYD	0.082256	0.00676606	0.00995412	0.0105969	2.002
MER21B_dup81-chr1	29	MER21B_dup81-chr1	herv	intron_sample_lian	135	ERVL	DPYD	0.0331108	0.00109632	0.300192	0.00575797	0.522601
THE1B_dup643-chr1	66	THE1B_dup643-chr1	herv	intron_sample_lian	340	ERVL-MaLR	DPYD	0.0445947	0.00198869	0.162817	0.015217	0.7883
MLT1A_dup271-chr1	139	MLT1A_dup271-chr1	herv	intron_sample_lian	361	ERVL-MaLR	DPYD	0.0834128	0.00695769	0.00895439	0.0309996	2.04796
MLT1A-int_dup10-chr1	184	MLT1A-int_dup10-chr1	herv	intron_sample_lian	1700	ERVL-MaLR	DPYD	0.0528825	0.00279655	0.0978487	0.0441081	1.00944
MLT1A_dup272-chr1	214	MLT1A_dup272-chr1	herv	intron_sample_lian	391	ERVL-MaLR	DPYD	0.119684	0.0143243	0.000171722	0.0523916	3.76518
THE1C_dup305-chr1	267	THE1C_dup305-chr1	herv	intron_sample_lian	373	ERVL-MaLR	DPYD	0.192178	0.0369324	1.29376e-09	0.0705872	8.88815
HERVL-int_dup84-chr1	31	HERVL-int_dup84-chr1	herv	intron_opposite_lian	1073	ERVL	DPYD	0.0298199	0.000889227	0.350818	0.00638911	0.454918
MER49_dup67-chr1	76	MER49_dup67-chr1	herv	intron_opposite_lian	141	ERV1	DPYD	0.0163498	0.000267317	0.60902	0.018537	0.215369
MLT1O_dup252-chr1	105	MLT1O_dup252-chr1	herv	intron_sample_lian	406	ERVL-MaLR	DPYD	0.0818609	0.00670121	0.0103177	0.0236549	1.98642
LTR48_dup18-chr1	444	LTR48_dup18-chr1	herv	intron_opposite_lian	273	ERV1	DPYD	0.113434	0.0128673	0.000371097	0.135021	3.43051
THE1B-int_dup115-chr1	244	THE1B-int_dup115-chr1	herv	intron_opposite_lian	465	ERVL-MaLR	DPYD	0.0453348	0.00205524	0.155944	0.0669131	0.807032
MER4D1_dup23-chr1	29	MER4D1_dup23-chr1	herv	intron_opposite_lian	109	ERV1	DPYD	-0.0658537	0.00433671	0.0391879	0.00713623	1.40685
MSTD_dup272-chr1	172	MSTD_dup272-chr1	herv	intron_opposite_lian	300	ERVL-MaLR	DPYD	0.0315908	0.000997977	0.322938	0.0432179	0.49088
MLT1H-int_dup21-chr1	34	MLT1H-int_dup21-chr1	herv	intron_opposite_lian	1360	ERVL-MaLR	DPYD	0.0512244	0.00262394	0.108846	0.00860129	0.963189
THE1B_dup648-chr1	175	THE1B_dup648-chr1	herv	intron_sample_lian	356	ERVL-MaLR	DPYD	0.130766	0.0170998	3.98847e-05	0.0422229	4.39919
MSTA_dup546-chr1	724	MSTA_dup546-chr1	herv	intron_sample_lian	105	ERVL-MaLR	DPYD	0.149665	0.0223997	2.49893e-06	0.292495	5.60225
MER21C_dup177-chr1	176	MER21C_dup177-chr1	herv	intron_sample_lian	383	ERVL	DPYD	0.0849941	0.00722399	0.0077328	0.0419871	2.11166
MER21C_dup178-chr1	189	MER21C_dup178-chr1	herv	intron_sample_lian	526	ERVL	DPYD	0.152736	0.0233283	1.54013e-06	0.044883	5.81244
MER31A_dup51-chr1	157	MER31A_dup51-chr1	herv	intron_opposite_lian	361	ERV1	DPYD	0.0787258	0.00619774	0.0136461	0.0378386	1.86499
MER31A_dup52-chr1	20	MER31A_dup52-chr1	herv	intron_sample_lian	118	ERV1	DPYD	0.0384231	0.00147633	0.229226	0.0047298	0.639737
THE1B_dup649-chr1	24	THE1B_dup649-chr1	herv	intron_sample_lian	350	ERVL-MaLR	DPYD	0.0598957	0.00358749	0.0607543	0.00539769	1.21642
MLT1A0_dup644-chr1	477	MLT1A0_dup644-chr1	herv	intron_sample_lian	304	ERVL-MaLR	DPYD	0.243734	0.0594063	9.84192e-15	0.141508	14.0069
LTR16C_dup217-chr1	26	LTR16C_dup217-chr1	herv	intron_sample_lian	126	ERVL	DPYD	0.114264	0.0130563	0.000335724	0.00621958	3.47402
MER34A_dup46-chr1	101	MER34A_dup46-chr1	herv	intron_sample_lian	506	ERV1	DPYD	0.111632	0.0124618	0.000460173	0.0227931	3.33708
MSTB_dup231-chr1	31	MSTB_dup231-chr1	herv	intron_sample_lian	404	ERVL-MaLR	DPYD	0.0183415	0.000336409	0.566112	0.00715104	0.247098
THE1B_dup650-chr1	23	THE1B_dup650-chr1	herv	intron_sample_lian	369	ERVL-MaLR	DPYD	0.00351507	1.23557e-05	0.912445	0.00495206	0.0397934
LTR37B_dup53-chr1	40	LTR37B_dup53-chr1	herv	intron_sample_lian	367	ERV1	DPYD	0.137618	0.0189388	1.52231e-05	0.00908376	4.8175
MLT1H-int_dup22-chr1	48	MLT1H-int_dup22-chr1	herv	intron_opposite_lian	181	ERVL-MaLR	DPYD	3.09134e-05	9.55641e-10	0.999228	0.0110267	0.000335212
MLT1H_dup341-chr1	28	MLT1H_dup341-chr1	herv	intron_opposite_lian	477	ERVL-MaLR	DPYD	0.0464547	0.00215804	0.145965	0.00635392	0.835752
MER21B_dup82-chr1	28	MER21B_dup82-chr1	herv	intron_opposite_lian	787	ERVL	DPYD	0.00789384	6.23128e-05	0.804962	0.00657104	0.0942249
MLT1O_dup255-chr1	205	MLT1O_dup255-chr1	herv	intron_sample_lian	275	ERVL-MaLR	DPYD	0.116646	0.0136063	0.000250932	0.0509299	3.60044
MLT1C_dup618-chr1	656	MLT1C_dup618-chr1	herv	intron_sample_lian	241	ERVL-MaLR	DPYD	0.15805	0.0249798	6.51601e-07	0.256701	6.18602
HERVH-int_dup200-chr1	28	HERVH-int_dup200-chr1	herv	Distal Intergenic	610	ERV1	SNX7	0.0206383	0.000425939	0.518503	0.00797931	0.285249
MER4C_dup11-chr1	97	MER4C_dup11-chr1	herv	intron_sample_lian	445	ERV1	FRRS1	0.0611657	0.00374124	0.0554777	0.0233938	1.25588
MLT1I-int_dup25-chr1	20	MLT1I-int_dup25-chr1	herv	Distal Intergenic	961	ERVL-MaLR	SLC35A3	-0.0121512	0.000147652	0.70386	0.00364833	0.152514
MLT1I_dup390-chr1	36	MLT1I_dup390-chr1	herv	Distal Intergenic	302	ERVL-MaLR	SLC35A3	-0.0096471	9.30666e-05	0.762821	0.00777299	0.117577
MLT1A0_dup663-chr1	25	MLT1A0_dup663-chr1	herv	intron_sample_lian	338	ERVL-MaLR	SLC35A3	0.0290947	0.000846503	0.362662	0.00599617	0.440498
MLT1J_dup564-chr1	45	MLT1J_dup564-chr1	herv	intron_opposite_lian	367	ERVL-MaLR	MFSD14A	-0.0583986	0.00341039	0.0675007	0.0110869	1.17069
LTR40a_dup47-chr1	29	LTR40a_dup47-chr1	herv	intron_opposite_lian	250	ERVL	TRMT13	-0.0608363	0.00370105	0.0568083	0.00637074	1.24559
THE1B_dup675-chr1	26	THE1B_dup675-chr1	herv	intron_opposite_lian	355	ERVL-MaLR	LRRC39	-0.00436107	1.90189e-05	0.89149	0.00600967	0.0498835
THE1B_dup678-chr1	24	THE1B_dup678-chr1	herv	intron_opposite_lian	212	ERVL-MaLR	LRRC39	-0.00988357	9.7685e-05	0.757188	0.00564244	0.120796
MSTA_dup560-chr1	72	MSTA_dup560-chr1	herv	intron_opposite_lian	369	ERVL-MaLR	LRRC39	0.00657167	4.31868e-05	0.837126	0.0173435	0.077209
MLT1A0_dup665-chr1	757	MLT1A0_dup665-chr1	herv	Distal Intergenic	313	ERVL-MaLR	DBT	0.149306	0.0222923	2.64274e-06	0.33253	5.57795
LTR10C_dup22-chr1	228	LTR10C_dup22-chr1	herv	intron_sample_lian	583	ERV1	DBT	0.111688	0.0124741	0.000457171	0.0588022	3.33992
MLT1F2_dup181-chr1	22	MLT1F2_dup181-chr1	herv	Distal Intergenic	173	ERVL-MaLR	RTCA	0.0231382	0.000535375	0.469138	0.0066693	0.328699
ERVL-E-int_dup342-chr1	330	ERVL-E-int_dup342-chr1	herv	Distal Intergenic	1140	ERVL	RTCA	-0.00849696	7.21984e-05	0.790395	0.0916463	0.102156
MSTA_dup562-chr1	37	MSTA_dup562-chr1	herv	Distal Intergenic	411	ERVL-MaLR	RTCA	-0.0395458	0.00156387	0.215896	0.00832756	0.665756
THE1B_dup679-chr1	88	THE1B_dup679-chr1	herv	intron_opposite_lian	343	ERVL-MaLR	CDC14A	0.0498049	0.00248053	0.119017	0.0188139	0.924392
MamGypsy2-I_dup40-chr1	978	MamGypsy2-I_dup40-chr1	herv	intron_sample_lian	137	Gypsy	CDC14A	0.266708	0.0711332	1.94091e-17	1.07982	16.712
MamGypsy2-I_dup41-chr1	580	MamGypsy2-I_dup41-chr1	herv	intron_sample_lian	196	Gypsy	CDC14A	0.0917599	0.00841988	0.00402226	0.202006	2.39553
MamGypsy2-I_dup42-chr1	494	MamGypsy2-I_dup42-chr1	herv	intron_sample_lian	818	Gypsy	CDC14A	0.116131	0.0134865	0.000267349	0.147741	3.57292
MamGypsy2-I_dup44-chr1	81	MamGypsy2-I_dup44-chr1	herv	intron_sample_lian	882	Gypsy	CDC14A	0.0365447	0.00133552	0.252816	0.0185502	0.597196
MLT1D_dup620-chr1	599	MLT1D_dup620-chr1	herv	intron_sample_lian	496	ERVL-MaLR	CDC14A	0.24452	0.0597898	8.03578e-15	0.212909	14.095
MamRep1527_dup33-chr1	334	MamRep1527_dup33-chr1	herv	Distal Intergenic	455	Other	CDC14A	0.151371	0.0229133	1.91193e-06	0.0902627	5.71853
MER68_dup36-chr1	56	MER68_dup36-chr1	herv	Distal Intergenic	575	ERVL	CDC14A	0.00250885	6.29432e-06	0.937447	0.0143711	0.0280534
LTR12_dup32-chr1	29	LTR12_dup32-chr1	herv	Distal Intergenic	798	ERV1	VCAM1	0.0317592	0.00100865	0.320364	0.0058082	0.494356
MLT1L_dup398-chr1	62	MLT1L_dup398-chr1	herv	Distal Intergenic	193	ERVL-MaLR	VCAM1	0.0378928	0.00143587	0.235721	0.0143811	0.627603
THE1D_dup372-chr1	25	THE1D_dup372-chr1	herv	intron_sample_lian	361	ERVL-MaLR	EXTL2	-0.0137764	0.000189788	0.666499	0.00570325	0.176201
MLT1J_dup568-chr1	231	MLT1J_dup568-chr1	herv	intron_opposite_lian	263	ERVL-MaLR	SLC30A7	0.147978	0.0218976	3.24685e-06	0.0598128	5.48854
MLT1C_dup634-chr1	90	MLT1C_dup634-chr1	herv	intron_opposite_lian	440	ERVL-MaLR	SLC30A7	0.0532561	0.00283622	0.0954969	0.0211217	1.02001
MSTA_dup565-chr1	107	MSTA_dup565-chr1	herv	intron_opposite_lian	364	ERVL-MaLR	SLC30A7	0.0671662	0.0045113	0.0354307	0.0242934	1.45062
MLT1E1A_dup101-chr1	47	MLT1E1A_dup101-chr1	herv	intron_opposite_lian	364	ERVL-MaLR	SLC30A7	0.0220668	0.000486946	0.48997	0.0108081	0.309831
MLT1D_dup624-chr1	82	MLT1D_dup624-chr1	herv	intron_sample_lian	414	ERVL-MaLR	SLC30A7	0.0487375	0.00237534	0.127143	0.0196754	0.895706
THE1C_dup317-chr1	975	THE1C_dup317-chr1	herv	intron_opposite_lian	421	ERVL-MaLR	DPH5	0.0363013	0.00131779	0.255992	0.955392	0.591774
MSTA-int_dup52-chr1	22	MSTA-int_dup52-chr1	herv	Distal Intergenic	1589	ERVL-MaLR	DPH5	-0.0418847	0.00175433	0.189936	0.00543276	0.721394
MLT2C1_dup66-chr1	80	MLT2C1_dup66-chr1	herv	Distal Intergenic	367	ERVL	DPH5	0.00869364	7.55794e-05	0.78566	0.0185205	0.104765
MLT1C_dup635-chr1	50	MLT1C_dup635-chr1	herv	Distal Intergenic	438	ERVL-MaLR	DPH5	-0.0168463	0.000283798	0.598189	0.0130925	0.223162
LTR43B_dup9-chr1	20	LTR43B_dup9-chr1	herv	Distal Intergenic	352	ERV1	DPH5	0.0493556	0.00243598	0.122386	0.00374769	0.912267
MLT1H1_dup107-chr1	33	MLT1H1_dup107-chr1	herv	Distal Intergenic	443	ERVL-MaLR	S1PR1	0.032866	0.00108018	0.303781	0.00736578	0.51744
LTR49-int_dup84-chr1	30	LTR49-int_dup84-chr1	herv	Distal Intergenic	885	ERV1	S1PR1	0.0261392	0.000683259	0.413471	0.00692081	0.383555
MER66B_dup57-chr1	24	MER66B_dup57-chr1	herv	Distal Intergenic	483	ERV1	LINC01307	0.0109758	0.000120468	0.73134	0.00625318	0.135881
MER34A_dup56-chr1	53	MER34A_dup56-chr1	herv	Distal Intergenic	483	ERV1	AMY2B	0.0568554	0.00323253	0.0750872	0.0121829	1.12443
THE1B_dup763-chr1	36	THE1B_dup763-chr1	herv	intron_sample_lian	355	ERVL-MaLR	NTNG1	0.0379503	0.00144023	0.23501	0.0074599	0.628913
THE1D-int_dup77-chr1	21	THE1D-int_dup77-chr1	herv	intron_sample_lian	706	ERVL-MaLR	VAV3	0.0293892	0.000863724	0.357823	0.00462674	0.446332
MER31A_dup59-chr1	930	MER31A_dup59-chr1	herv	intron_sample_lian	214	ERV1	VAV3	0.287076	0.0824124	4.56676e-20	0.615903	19.3404
THE1D-int_dup78-chr1	863	THE1D-int_dup78-chr1	herv	intron_sample_lian	838	ERVL-MaLR	VAV3	0.253201	0.0641107	8.14918e-16	0.491709	15.0889
THE1D_dup428-chr1	44	THE1D_dup428-chr1	herv	intron_sample_lian	355	ERVL-MaLR	VAV3	0.0491524	0.00241596	0.123935	0.00936509	0.906807
MER68B_dup5-chr1	83	MER68B_dup5-chr1	herv	intron_sample_lian	355	ERVL	VAV3	0.048157	0.00231909	0.131741	0.019049	0.880279
MLT1J_dup587-chr1	23	MLT1J_dup587-chr1	herv	intron_opposite_lian	202	ERVL-MaLR	VAV3	0.0458931	0.00210618	0.150906	0.00506419	0.821293
MER57A1_dup30-chr1	33	MER57A1_dup30-chr1	herv	intron_opposite_lian	430	ERV1	VAV3	0.0210016	0.000441066	0.511166	0.00783076	0.291438
LTR36_dup17-chr1	27	LTR36_dup17-chr1	herv	Promoter	576	ERV1	VAV3	0.0316953	0.00100459	0.321339	0.00713612	0.493036
MLT1D_dup675-chr1	22	MLT1D_dup675-chr1	herv	intron_sample_lian	507	ERVL-MaLR	VAV3	0.0299445	0.000896672	0.348808	0.004984	0.457413
MLT1J2_dup259-chr1	36	MLT1J2_dup259-chr1	herv	intron_sample_lian	406	ERVL-MaLR	VAV3	0.0259774	0.000674825	0.41637	0.00921795	0.380521
MER50B_dup7-chr1	356	MER50B_dup7-chr1	herv	intron_opposite_lian	646	ERV1	VAV3	0.140847	0.0198378	9.51473e-06	0.104008	5.0216
MLT1K_dup757-chr1	29	MLT1K_dup757-chr1	herv	intron_sample_lian	152	ERVL-MaLR	VAV3	0.0182901	0.000334529	0.567199	0.00699094	0.246265
THE1B_dup764-chr1	23	THE1B_dup764-chr1	herv	intron_sample_lian	352	ERVL-MaLR	VAV3	0.0290001	0.000841008	0.364225	0.00586567	0.43863
THE1D_dup429-chr1	86	THE1D_dup429-chr1	herv	intron_sample_lian	371	ERVL-MaLR	VAV3	0.105042	0.0110339	0.000984404	0.0217062	3.00683
MLT1K_dup759-chr1	134	MLT1K_dup759-chr1	herv	Distal Intergenic	140	ERVL-MaLR	VAV3-AS1	0.207542	0.0430739	5.24789e-11	0.0353696	10.28
LTR16E2_dup76-chr1	24	LTR16E2_dup76-chr1	herv	Distal Intergenic	538	ERVL	LINC02785	-0.0274072	0.000751155	0.391177	0.00514307	0.407627
LTR33B_dup55-chr1	94	LTR33B_dup55-chr1	herv	Distal Intergenic	374	ERVL	LINC02785	-0.0656621	0.00431151	0.0397638	0.0218166	1.40051
MLT1D_dup678-chr1	58	MLT1D_dup678-chr1	herv	Distal Intergenic	433	ERVL-MaLR	LINC02785	0.0274196	0.000751833	0.390963	0.0127641	0.407864
MamGyp-int_dup31-chr1	158	MamGyp-int_dup31-chr1	herv	Distal Intergenic	614	Gypsy	LINC02785	0.154552	0.0238865	1.1515e-06	0.03959	5.93874
MamGyp-int_dup32-chr1	19	MamGyp-int_dup32-chr1	herv	Distal Intergenic	627	Gypsy	LINC02785	0.0302221	0.000913378	0.344356	0.00513826	0.462993
MLT1C_dup675-chr1	45	MLT1C_dup675-chr1	herv	Distal Intergenic	439	ERVL-MaLR	LINC02785	0.0908766	0.00825856	0.00439111	0.0100885	2.35743
LTR16D_dup47-chr1	141	LTR16D_dup47-chr1	herv	Distal Intergenic	298	ERVL	SLC25A24	0.0724451	0.00524829	0.0232601	0.0331772	1.63339
LTR16C_dup234-chr1	235	LTR16C_dup234-chr1	herv	Distal Intergenic	169	ERVL	SLC25A24	0.0619858	0.00384224	0.0522773	0.0609439	1.28169
LTR16C_dup235-chr1	51	LTR16C_dup235-chr1	herv	Distal Intergenic	137	ERVL	SLC25A24	0.0696409	0.00484985	0.0291772	0.0116483	1.53496
THE1A-int_dup56-chr1	56	THE1A-int_dup56-chr1	herv	Distal Intergenic	1565	ERVL-MaLR	SLC25A24	0.00478405	2.28871e-05	0.88104	0.0127918	0.0550043
THE1A_dup164-chr1	35	THE1A_dup164-chr1	herv	Distal Intergenic	332	ERVL-MaLR	SLC25A24	0.0547316	0.00299555	0.0866493	0.00843996	1.06224
THE1C_dup356-chr1	27	THE1C_dup356-chr1	herv	intron_opposite_lian	374	ERVL-MaLR	SLC25A24	0.0416722	0.00173658	0.192194	0.00671029	0.71626
LTR45C_dup9-chr1	23	LTR45C_dup9-chr1	herv	intron_sample_lian	521	ERV1	SLC25A24	0.0340066	0.00115645	0.287298	0.00476609	0.541667
MER89_dup25-chr1	37	MER89_dup25-chr1	herv	intron_sample_lian	545	ERV1	SLC25A24	0.0797399	0.00635845	0.0124783	0.00729339	1.90385
LTR101_Mam_dup41-chr1	302	LTR101_Mam_dup41-chr1	herv	intron_opposite_lian	461	ERVL	FAM102B	0.209036	0.043696	3.79098e-11	0.0871764	10.4212
MLT1J_dup595-chr1	22	MLT1J_dup595-chr1	herv	intron_opposite_lian	428	ERVL-MaLR	FAM102B	0.0569301	0.00324103	0.0747045	0.00543441	1.12665
LTR33_dup353-chr1	76	LTR33_dup353-chr1	herv	intron_opposite_lian	187	ERVL	FAM102B	0.0286022	0.000818086	0.370847	0.0180387	0.430806
MLT1L_dup415-chr1	260	MLT1L_dup415-chr1	herv	intron_opposite_lian	515	ERVL-MaLR	FAM102B	0.0193345	0.000373823	0.545273	0.0687598	0.263386
LTR12C_dup57-chr1	698	LTR12C_dup57-chr1	herv	intron_opposite_lian	1535	ERV1	FAM102B	0.0245478	0.000602592	0.442491	0.274891	0.354096
LTR85b_dup53-chr1	22	LTR85b_dup53-chr1	herv	Distal Intergenic	139	Other	FAM102B	0.000455865	2.07813e-07	0.988623	0.00483895	0.00496946
MSTA_dup626-chr1	273	MSTA_dup626-chr1	herv	Distal Intergenic	400	ERVL-MaLR	HENMT1	0.115412	0.01332	0.000291971	0.0675066	3.53466
MLT1J_dup598-chr1	123	MLT1J_dup598-chr1	herv	Distal Intergenic	278	ERVL-MaLR	HENMT1	0.0341413	0.00116563	0.285393	0.0286222	0.544557
MSTA_dup627-chr1	363	MSTA_dup627-chr1	herv	Distal Intergenic	365	ERVL-MaLR	HENMT1	0.112835	0.0127317	0.000398773	0.1019	3.39927
MER92B_dup19-chr1	21	MER92B_dup19-chr1	herv	intron_opposite_lian	474	ERV1	HENMT1	0.0231854	0.000537564	0.468231	0.00481673	0.32954
MSTB1_dup160-chr1	75	MSTB1_dup160-chr1	herv	Distal Intergenic	226	ERVL-MaLR	HENMT1	-0.0515769	0.00266018	0.106429	0.0186644	0.972938
LTR12C_dup58-chr1	119	LTR12C_dup58-chr1	herv	Distal Intergenic	1428	ERV1	HENMT1	0.0159139	0.000253253	0.6186	0.0267556	0.20859
MER84_dup14-chr1	62	MER84_dup14-chr1	herv	Distal Intergenic	488	ERV1	PRPF38B	0.0362561	0.0013145	0.256585	0.0144611	0.590769
MER84-int_dup1-chr1	31	MER84-int_dup1-chr1	herv	Distal Intergenic	151	ERV1	PRPF38B	0.0189674	0.000359763	0.552932	0.00750634	0.257328
LTR41C_dup37-chr1	104	LTR41C_dup37-chr1	herv	Distal Intergenic	557	ERVL	PRPF38B	0.0718996	0.00516956	0.0243219	0.0255319	1.614
MLT1M_dup103-chr1	539	MLT1M_dup103-chr1	herv	Distal Intergenic	141	ERVL-MaLR	PRPF38B	0.0891822	0.00795346	0.00518551	0.172648	2.28521
LTR54B_dup27-chr1	20	LTR54B_dup27-chr1	herv	intron_sample_lian	430	ERV1	AKNAD1	0.00853565	7.28573e-05	0.789463	0.00386106	0.102668
MLT1G3_dup85-chr1	102	MLT1G3_dup85-chr1	herv	intron_opposite_lian	279	ERVL-MaLR	AKNAD1	-0.00575417	3.31104e-05	0.857155	0.023303	0.0669409
MLT1J1_dup185-chr1	23	MLT1J1_dup185-chr1	herv	intron_opposite_lian	188	ERVL-MaLR	AKNAD1	0.00788252	6.21341e-05	0.805236	0.00519703	0.0940769
MLT1J1_dup186-chr1	31	MLT1J1_dup186-chr1	herv	intron_opposite_lian	191	ERVL-MaLR	AKNAD1	-0.0170907	0.000292091	0.59289	0.00692641	0.227026
MER4E_dup10-chr1	56	MER4E_dup10-chr1	herv	Distal Intergenic	745	ERV1	WDR47	0.046777	0.00218809	0.143185	0.0131682	0.844101
MER66B_dup60-chr1	34	MER66B_dup60-chr1	herv	intron_sample_lian	89	ERV1	WDR47	0.027549	0.000758946	0.38873	0.00745682	0.410352
MLT1D_dup681-chr1	53	MLT1D_dup681-chr1	herv	Distal Intergenic	331	ERVL-MaLR	TAF13	0.0234416	0.00054951	0.463328	0.0128874	0.334112
LTR56_dup20-chr1	33	LTR56_dup20-chr1	herv	Distal Intergenic	434	ERV1	TAF13	-0.0117597	0.00013829	0.712972	0.00759938	0.146928
MLT1F2_dup202-chr1	39	MLT1F2_dup202-chr1	herv	Distal Intergenic	477	ERVL-MaLR	TAF13	0.0344371	0.00118592	0.281236	0.00839932	0.550929
MER41B_dup85-chr1	81	MER41B_dup85-chr1	herv	Promoter	624	ERV1	PSRC1	-0.055869	0.00312135	0.0802904	0.0209819	1.09534
MER41B_dup86-chr1	47	MER41B_dup86-chr1	herv	Distal Intergenic	113	ERV1	PSRC1	0.0870001	0.00756901	0.00639869	0.0117472	2.19391
MLT1A0-int_dup59-chr1	44	MLT1A0-int_dup59-chr1	herv	intron_sample_lian	266	ERVL-MaLR	SORT1	0.136997	0.0187683	1.66438e-05	0.0117083	4.77875
MLT1A0-int_dup60-chr1	39	MLT1A0-int_dup60-chr1	herv	intron_sample_lian	582	ERVL-MaLR	SORT1	0.152452	0.0232415	1.61135e-06	0.00947128	5.79281
MLT1B_dup618-chr1	23	MLT1B_dup618-chr1	herv	Distal Intergenic	397	ERVL-MaLR	PSMA5	0.0403087	0.00162479	0.207162	0.0047387	0.68369
MLT1F_dup157-chr1	41	MLT1F_dup157-chr1	herv	Distal Intergenic	497	ERVL-MaLR	AMIGO1	0.0221418	0.00049026	0.488496	0.00890241	0.311139
MLT1O_dup270-chr1	23	MLT1O_dup270-chr1	herv	intron_opposite_lian	110	ERVL-MaLR	GNAI3	0.070902	0.00502709	0.0263727	0.00511821	1.57884
MLT2B2_dup87-chr1	535	MLT2B2_dup87-chr1	herv	intron_sample_lian	531	ERVL	GSTM2	0.0184488	0.000340357	0.563841	0.1618	0.248843
MER11A_dup33-chr1	60	MER11A_dup33-chr1	herv	intron_sample_lian	1021	ERVK	GSTM2	0.120932	0.0146245	0.000146568	0.0143164	3.83396
MLT2B2_dup88-chr1	104	MLT2B2_dup88-chr1	herv	intron_sample_lian	439	ERVL	GSTM2	0.196786	0.0387247	5.08229e-10	0.0278184	9.29394
MER11A_dup34-chr1	174	MER11A_dup34-chr1	herv	intron_sample_lian	1030	ERVK	GSTM2	0.0813023	0.00661006	0.0108519	0.0417053	1.9645
MLT1J2_dup264-chr1	20	MLT1J2_dup264-chr1	herv	intron_opposite_lian	300	ERVL-MaLR	GSTM5	-0.0229652	0.000527399	0.472469	0.0046228	0.325627
LTR2_dup25-chr1	43	LTR2_dup25-chr1	herv	intron_opposite_lian	457	ERV1	GSTM5	0.0459417	0.00211064	0.150473	0.00970544	0.82254
MSTC_dup106-chr1	50	MSTC_dup106-chr1	herv	Promoter	368	ERVL-MaLR	STRIP1	-0.00678882	4.60881e-05	0.831824	0.0115414	0.0799688
LTR79_dup194-chr1	72	LTR79_dup194-chr1	herv	intron_opposite_lian	458	ERVL	STRIP1	0.00832622	6.9326e-05	0.794511	0.0170429	0.0998999
THE1B_dup770-chr1	32	THE1B_dup770-chr1	herv	intron_sample_lian	362	ERVL-MaLR	KCNC4	0.0480337	0.00230724	0.132733	0.00706518	0.877021
LTR8B_dup45-chr1	74	LTR8B_dup45-chr1	herv	intron_sample_lian	620	ERV1	KCNC4	0.064837	0.00420384	0.0423258	0.017693	1.37339
MLT1C_dup683-chr1	195	MLT1C_dup683-chr1	herv	Distal Intergenic	422	ERVL-MaLR	RBM15-AS1	0.0702701	0.00493789	0.0277474	0.0458177	1.55678
MLT2B4_dup155-chr1	42	MLT2B4_dup155-chr1	herv	Distal Intergenic	232	ERVL	RBM15-AS1	0.0213814	0.000457163	0.503555	0.00951015	0.297953
LTR2_dup27-chr1	147	LTR2_dup27-chr1	herv	Distal Intergenic	124	ERV1	RBM15-AS1	0.000299442	8.96655e-08	0.992526	0.0360903	0.00325791
MSTB_dup265-chr1	131	MSTB_dup265-chr1	herv	Distal Intergenic	400	ERVL-MaLR	RBM15-AS1	-0.0491971	0.00242036	0.123593	0.032614	0.908007
LTR8_dup108-chr1	838	LTR8_dup108-chr1	herv	intron_sample_lian	186	ERV1	LAMTOR5-AS1	0.0539735	0.00291314	0.0911088	0.534825	1.04044
MER68_dup41-chr1	168	MER68_dup41-chr1	herv	Distal Intergenic	526	ERVL	LAMTOR5-AS1	0.0492648	0.00242702	0.123077	0.0419088	0.909824
LTR12C_dup59-chr1	97	LTR12C_dup59-chr1	herv	Distal Intergenic	1485	ERV1	LAMTOR5-AS1	0.0719186	0.00517228	0.0242843	0.022313	1.61467
LTR7_dup79-chr1	25	LTR7_dup79-chr1	herv	Distal Intergenic	432	ERV1	LAMTOR5-AS1	0.0330551	0.00109264	0.301005	0.00509976	0.521426
MLT1B_dup626-chr1	29	MLT1B_dup626-chr1	herv	Distal Intergenic	367	ERVL-MaLR	KCNA3	-0.0313614	0.000983537	0.326466	0.00695518	0.486162
MLT1D_dup689-chr1	411	MLT1D_dup689-chr1	herv	intron_sample_lian	422	ERVL-MaLR	CD53	0.0175542	0.000308148	0.5829	0.122467	0.234406
MLT1F2_dup207-chr1	80	MLT1F2_dup207-chr1	herv	Downstream (<=300bp)	361	ERVL-MaLR	CD53	-0.0268739	0.000722207	0.400463	0.0177098	0.397437
MLT1F2_dup208-chr1	916	MLT1F2_dup208-chr1	herv	Distal Intergenic	195	ERVL-MaLR	CD53	-0.242971	0.0590351	1.19752e-14	0.614952	13.9217
MER67B_dup10-chr1	853	MER67B_dup10-chr1	herv	Distal Intergenic	434	ERV1	CD53	0.00221351	4.89962e-06	0.944798	0.403526	0.0246611
MER67B_dup12-chr1	840	MER67B_dup12-chr1	herv	Distal Intergenic	225	ERV1	CD53	0.00594269	3.53156e-05	0.852527	0.407249	0.0692918
MLT2F_dup64-chr1	178	MLT2F_dup64-chr1	herv	Distal Intergenic	376	ERVL	CD53	-0.0300035	0.000900209	0.347859	0.0419669	0.458597
MLT2A1_dup134-chr1	935	MLT2A1_dup134-chr1	herv	Distal Intergenic	435	ERVL	CD53	0.0522445	0.00272949	0.10197	0.697567	0.991528
MSTD_dup317-chr1	662	MSTD_dup317-chr1	herv	Distal Intergenic	300	ERVL-MaLR	CD53	-0.0384259	0.00147655	0.229192	0.242643	0.639801
MLT1D_dup691-chr1	28	MLT1D_dup691-chr1	herv	Distal Intergenic	111	ERVL-MaLR	CD53	-0.0819732	0.0067196	0.0102132	0.00618739	1.99084
MLT2D_dup176-chr1	890	MLT2D_dup176-chr1	herv	Distal Intergenic	445	ERVL	LRIF1	-0.0357558	0.00127848	0.263211	0.532457	0.579696
MLT1A_dup305-chr1	212	MLT1A_dup305-chr1	herv	Distal Intergenic	406	ERVL-MaLR	LRIF1	0.102921	0.0105928	0.00124636	0.0532665	2.90436
MSTB_dup272-chr1	36	MSTB_dup272-chr1	herv	Distal Intergenic	202	ERVL-MaLR	DRAM2	0.0129884	0.000168698	0.684517	0.00794466	0.164616
MLT1C_dup687-chr1	123	MLT1C_dup687-chr1	herv	Distal Intergenic	387	ERVL-MaLR	DRAM2	-0.0643197	0.00413702	0.0440024	0.0266621	1.35652
MER21C_dup205-chr1	496	MER21C_dup205-chr1	herv	intron_opposite_lian	739	ERVL	DRAM2	0.194423	0.0378002	8.23032e-10	0.159621	9.08458
MER4E1_dup43-chr1	260	MER4E1_dup43-chr1	herv	intron_opposite_lian	607	ERV1	CEPT1	0.00726128	5.27262e-05	0.820313	0.0681079	0.0860206
MER50_dup74-chr1	462	MER50_dup74-chr1	herv	intron_opposite_lian	705	ERV1	CHI3L2	-0.0143957	0.000207235	0.652469	0.133677	0.18544
MER61E_dup9-chr1	56	MER61E_dup9-chr1	herv	intron_opposite_lian	558	ERV1	CHI3L2	-0.0288057	0.000829767	0.367452	0.0122299	0.4348
MER4D1_dup37-chr1	223	MER4D1_dup37-chr1	herv	intron_sample_lian	616	ERV1	CHI3L2	0.00108775	1.18319e-06	0.972857	0.0570157	0.0119512
LTR85c_dup30-chr1	24	LTR85c_dup30-chr1	herv	intron_opposite_lian	207	Other	CHI3L2	0.031405	0.000986276	0.325793	0.00501715	0.487058
MLT1A0_dup748-chr1	93	MLT1A0_dup748-chr1	herv	Promoter	327	ERVL-MaLR	CHI3L2	0.0337189	0.00113696	0.291398	0.0202641	0.535514
MLT1E1A_dup118-chr1	403	MLT1E1A_dup118-chr1	herv	Distal Intergenic	578	ERVL-MaLR	ATP5PB	0.0496992	0.00247001	0.119803	0.106624	0.921532
MLT1I_dup418-chr1	130	MLT1I_dup418-chr1	herv	Distal Intergenic	289	ERVL-MaLR	C1orf162	0.0224489	0.000503955	0.482484	0.0311086	0.316517
LTR79_dup195-chr1	43	LTR79_dup195-chr1	herv	Distal Intergenic	413	ERVL	C1orf162	0.0628399	0.00394885	0.0491097	0.00952653	1.30883
MER21B_dup90-chr1	26	MER21B_dup90-chr1	herv	intron_opposite_lian	608	ERVL	RAP1A	0.0103044	0.000106182	0.747194	0.005996	0.126567
THE1B_dup780-chr1	49	THE1B_dup780-chr1	herv	intron_opposite_lian	322	ERVL-MaLR	RAP1A	-0.019175	0.000367681	0.548594	0.0113495	0.260749
LTR12B_dup6-chr1	94	LTR12B_dup6-chr1	herv	intron_opposite_lian	485	ERV1	RAP1A	0.0719463	0.00517627	0.0242295	0.0213365	1.61566
MLT1O_dup279-chr1	58	MLT1O_dup279-chr1	herv	intron_opposite_lian	121	ERVL-MaLR	ST7L	0.015101	0.000228042	0.63664	0.0143003	0.196106
MLT1A_dup306-chr1	51	MLT1A_dup306-chr1	herv	intron_sample_lian	324	ERVL-MaLR	ST7L	-0.00715856	5.1245e-05	0.822812	0.011776	0.0846994
MLT1A-int_dup20-chr1	20	MLT1A-int_dup20-chr1	herv	intron_sample_lian	317	ERVL-MaLR	ST7L	0.0180191	0.000324688	0.572958	0.00489348	0.241878
MLT1B-int_dup13-chr1	76	MLT1B-int_dup13-chr1	herv	intron_sample_lian	201	ERVL-MaLR	ST7L	0.0507464	0.00257519	0.112192	0.0174323	0.95004
MLT1B-int_dup14-chr1	208	MLT1B-int_dup14-chr1	herv	intron_sample_lian	556	ERVL-MaLR	ST7L	0.00970373	9.41624e-05	0.761471	0.0484753	0.118347
MLT1B_dup634-chr1	765	MLT1B_dup634-chr1	herv	intron_sample_lian	350	ERVL-MaLR	ST7L	0.0313083	0.00098021	0.327286	0.314635	0.485072
MER31B_dup56-chr1	308	MER31B_dup56-chr1	herv	intron_opposite_lian	344	ERV1	CAPZA1	0.107586	0.0115748	0.000737616	0.0808298	3.13217
LTR16C_dup245-chr1	382	LTR16C_dup245-chr1	herv	intron_sample_lian	176	ERVL	CAPZA1	0.0969412	0.0093976	0.00236909	0.106193	2.62542
MLT1A0_dup754-chr1	981	MLT1A0_dup754-chr1	herv	intron_opposite_lian	378	ERVL-MaLR	CAPZA1	0.232953	0.0542673	1.48051e-13	1.39906	12.8296
LTR54B_dup29-chr1	37	LTR54B_dup29-chr1	herv	Distal Intergenic	343	ERV1	SLC16A1	0.137844	0.0190011	1.47352e-05	0.00856325	4.83164
LTR8_dup114-chr1	54	LTR8_dup114-chr1	herv	Distal Intergenic	671	ERV1	SLC16A1	0.0448946	0.00201552	0.160005	0.0124759	0.795867
MER57F_dup12-chr1	34	MER57F_dup12-chr1	herv	Distal Intergenic	250	ERV1	SLC16A1-AS1	0.112467	0.0126488	0.000416704	0.00901915	3.38017
MLT1A1_dup237-chr1	23	MLT1A1_dup237-chr1	herv	Distal Intergenic	349	ERVL-MaLR	SLC16A1-AS1	0.079502	0.00632058	0.0127439	0.00539292	1.8947
MER21B_dup98-chr1	47	MER21B_dup98-chr1	herv	Promoter	239	ERVL	SLC16A1-AS1	0.0543788	0.00295705	0.0887025	0.010644	1.05206
LTR16A_dup143-chr1	68	LTR16A_dup143-chr1	herv	Distal Intergenic	367	ERVL	SLC16A1-AS1	0.0179073	0.00032067	0.575342	0.014702	0.240074
MER34B_dup30-chr1	379	MER34B_dup30-chr1	herv	Distal Intergenic	123	ERV1	SLC16A1-AS1	0.213134	0.0454259	1.53373e-11	0.108953	10.8143
MER34B_dup31-chr1	287	MER34B_dup31-chr1	herv	Distal Intergenic	209	ERV1	SLC16A1-AS1	0.0775103	0.00600784	0.0151718	0.0727902	1.81896
MER34C2_dup18-chr1	47	MER34C2_dup18-chr1	herv	Distal Intergenic	159	ERV1	SLC16A1-AS1	0.0955568	0.0091311	0.00273574	0.0106993	2.56292
MLT1A0_dup757-chr1	185	MLT1A0_dup757-chr1	herv	Distal Intergenic	156	ERVL-MaLR	SLC16A1-AS1	0.0896082	0.00802963	0.00497443	0.0469111	2.30326
LTR104_Mam_dup66-chr1	78	LTR104_Mam_dup66-chr1	herv	Distal Intergenic	204	Gypsy	SLC16A1-AS1	0.0051421	2.64411e-05	0.872211	0.0186122	0.0593785
MamGypLTR3_dup29-chr1	32	MamGypLTR3_dup29-chr1	herv	Distal Intergenic	167	Gypsy	SLC16A1-AS1	0.0100742	0.00010149	0.752656	0.0081903	0.123404
THE1B_dup782-chr1	24	THE1B_dup782-chr1	herv	intron_sample_lian	344	ERVL-MaLR	MAGI3	-0.0127014	0.000161326	0.691125	0.00526057	0.160444
THE1B-int_dup161-chr1	27	THE1B-int_dup161-chr1	herv	intron_sample_lian	1559	ERVL-MaLR	MAGI3	0.0366641	0.00134426	0.251268	0.00586177	0.599863
THE1A-int_dup58-chr1	31	THE1A-int_dup58-chr1	herv	intron_sample_lian	1065	ERVL-MaLR	PHTF1	0.0120335	0.000144805	0.706595	0.00646261	0.15083
THE1A-int_dup59-chr1	962	THE1A-int_dup59-chr1	herv	intron_sample_lian	496	ERVL-MaLR	PHTF1	0.306059	0.093672	1.01779e-22	0.74402	21.9923
THE1A_dup170-chr1	41	THE1A_dup170-chr1	herv	intron_sample_lian	347	ERVL-MaLR	PHTF1	-0.0110799	0.000122765	0.72889	0.00924933	0.137338
THE1-int_dup7-chr1	20	THE1-int_dup7-chr1	herv	intron_sample_lian	330	ERVL-MaLR	PHTF1	0.0398422	0.0015874	0.212471	0.00496672	0.672699
MER21C_dup210-chr1	28	MER21C_dup210-chr1	herv	intron_opposite_lian	656	ERVL	PHTF1	-0.0354943	0.00125984	0.266721	0.00659721	0.573943
MLT1A0-int_dup64-chr1	308	MLT1A0-int_dup64-chr1	herv	intron_opposite_lian	180	ERVL-MaLR	PHTF1	0.0444854	0.00197895	0.163851	0.0788396	0.785552
MLT1A0_dup762-chr1	440	MLT1A0_dup762-chr1	herv	intron_opposite_lian	244	ERVL-MaLR	PHTF1	0.153812	0.0236581	1.29697e-06	0.136149	5.88707
MLT1J_dup617-chr1	108	MLT1J_dup617-chr1	herv	intron_opposite_lian	352	ERVL-MaLR	RSBN1	0.00605347	3.66446e-05	0.84981	0.024341	0.070678
MLT1D_dup696-chr1	166	MLT1D_dup696-chr1	herv	intron_opposite_lian	385	ERVL-MaLR	RSBN1	0.0512168	0.00262316	0.108898	0.041061	0.962979
MLT1H-int_dup29-chr1	92	MLT1H-int_dup29-chr1	herv	Distal Intergenic	258	ERVL-MaLR	AP4B1-AS1	-0.00604824	3.65812e-05	0.849939	0.0221595	0.0706124
MLT1A1_dup241-chr1	73	MLT1A1_dup241-chr1	herv	Distal Intergenic	396	ERVL-MaLR	TRIM33	-0.00491458	2.41531e-05	0.877819	0.0162616	0.0565948
MLT1J-int_dup69-chr1	780	MLT1J-int_dup69-chr1	herv	Distal Intergenic	318	ERVL-MaLR	TRIM33	0.0407044	0.00165685	0.202734	0.35712	0.693074
MLT1I_dup424-chr1	28	MLT1I_dup424-chr1	herv	Distal Intergenic	191	ERVL-MaLR	TRIM33	0.0688617	0.00474194	0.031035	0.00713313	1.50815
LTR2_dup29-chr1	36	LTR2_dup29-chr1	herv	Distal Intergenic	461	ERV1	TRIM33	-0.0343831	0.0011822	0.281992	0.00752382	0.549764
Harlequin-int_dup49-chr1	22	Harlequin-int_dup49-chr1	herv	Distal Intergenic	1524	ERV1	TRIM33	-0.0263809	0.000695952	0.409165	0.00471133	0.388102
Harlequin-int_dup53-chr1	641	Harlequin-int_dup53-chr1	herv	Distal Intergenic	1643	ERV1	TRIM33	0.0369523	0.00136547	0.247559	0.248013	0.606322
THE1D_dup442-chr1	326	THE1D_dup442-chr1	herv	intron_sample_lian	344	ERVL-MaLR	TRIM33	0.0690164	0.00476326	0.0306584	0.0856276	1.51345
LTR8A_dup47-chr1	933	LTR8A_dup47-chr1	herv	intron_opposite_lian	582	ERV1	TRIM33	0.2823	0.0796935	1.97568e-19	0.614464	18.7043
MER4B-int_dup37-chr1	37	MER4B-int_dup37-chr1	herv	intron_opposite_lian	187	ERV1	TRIM33	-0.0143415	0.000205679	0.653691	0.00782051	0.184627
MER4B-int_dup38-chr1	20	MER4B-int_dup38-chr1	herv	intron_opposite_lian	1183	ERV1	TRIM33	0.031287	0.000978875	0.327616	0.00443914	0.484635
LTR8B_dup48-chr1	25	LTR8B_dup48-chr1	herv	intron_opposite_lian	812	ERV1	TRIM33	0.0421852	0.00177959	0.186774	0.00761929	0.728683
MER21B_dup102-chr1	40	MER21B_dup102-chr1	herv	Promoter	454	ERVL	TRIM33	0.0283771	0.00080526	0.374625	0.00915466	0.426403
LTR54_dup45-chr1	25	LTR54_dup45-chr1	herv	Promoter	281	ERV1	TRIM33	0.113981	0.0129916	0.000347434	0.00674718	3.45913
MER21B_dup103-chr1	45	MER21B_dup103-chr1	herv	Promoter	134	ERVL	TRIM33	-0.0317411	0.0010075	0.32064	0.010268	0.493982
LTR10F_dup22-chr1	617	LTR10F_dup22-chr1	herv	intron_sample_lian	459	ERV1	TRIM33	0.144587	0.0209054	5.44834e-06	0.216431	5.26374
MSTA_dup648-chr1	152	MSTA_dup648-chr1	herv	intron_opposite_lian	373	ERVL-MaLR	TRIM33	0.0131072	0.000171798	0.681789	0.0351371	0.16635
MLT1F_dup173-chr1	145	MLT1F_dup173-chr1	herv	intron_sample_lian	440	ERVL-MaLR	TRIM33	0.0906768	0.00822228	0.0044787	0.0361823	2.34885
MLT1D_dup700-chr1	105	MLT1D_dup700-chr1	herv	Distal Intergenic	290	ERVL-MaLR	BCAS2	-0.0304331	0.000926172	0.340997	0.0262367	0.467249
MLT1E_dup28-chr1	100	MLT1E_dup28-chr1	herv	Distal Intergenic	230	ERVL-MaLR	SIKE1	0.0193346	0.000373826	0.545271	0.0250613	0.263387
MLT1K_dup796-chr1	33	MLT1K_dup796-chr1	herv	intron_opposite_lian	507	ERVL-MaLR	TSPAN2	0.0102114	0.000104273	0.749399	0.00719709	0.125287
LTR78B_dup132-chr1	386	LTR78B_dup132-chr1	herv	Promoter	113	ERV1	LINC01765	0.0738391	0.00545222	0.0207271	0.114588	1.68346
MLT2B4_dup164-chr1	79	MLT2B4_dup164-chr1	herv	Promoter	425	ERVL	LINC01765	-0.00936301	8.76659e-05	0.769606	0.0187016	0.113732
MLT1H_dup397-chr1	98	MLT1H_dup397-chr1	herv	Downstream (<=300bp)	443	ERVL-MaLR	LINC01765	0.0343157	0.00117756	0.282937	0.0206698	0.548309
MLT1A0_dup766-chr1	160	MLT1A0_dup766-chr1	herv	Distal Intergenic	345	ERVL-MaLR	LINC01765	0.0395043	0.00156059	0.216378	0.0368009	0.664786
MLT1C_dup701-chr1	110	MLT1C_dup701-chr1	herv	intron_opposite_lian	140	ERVL-MaLR	VANGL1	0.0577038	0.00332973	0.0708344	0.0280773	1.14976
LTR82A_dup25-chr1	89	LTR82A_dup25-chr1	herv	intron_opposite_lian	721	ERVL	SLC22A15	0.0543751	0.00295665	0.0887244	0.0210585	1.05196
MLT1J_dup638-chr1	221	MLT1J_dup638-chr1	herv	Distal Intergenic	234	ERVL-MaLR	LINC01762	0.00975701	9.51993e-05	0.760201	0.0594316	0.119071
MLT1J_dup639-chr1	61	MLT1J_dup639-chr1	herv	Distal Intergenic	129	ERVL-MaLR	LINC01762	-0.00254666	6.4855e-06	0.936506	0.0148588	0.0284895
MSTC_dup111-chr1	21	MSTC_dup111-chr1	herv	Distal Intergenic	400	ERVL-MaLR	CD58	0.0227511	0.000517612	0.476608	0.004563	0.321839
MSTA_dup664-chr1	32	MSTA_dup664-chr1	herv	Distal Intergenic	428	ERVL-MaLR	CD58	0.0760454	0.00578291	0.0172083	0.00719121	1.76426
THE1B_dup794-chr1	574	THE1B_dup794-chr1	herv	intron_sample_lian	356	ERVL-MaLR	CD58	0.230932	0.0533296	2.42515e-13	0.211892	12.6153
THE1B-int_dup163-chr1	97	THE1B-int_dup163-chr1	herv	intron_sample_lian	1580	ERVL-MaLR	CD58	0.0674224	0.00454578	0.0347344	0.0224215	1.45924
THE1B_dup795-chr1	40	THE1B_dup795-chr1	herv	intron_sample_lian	357	ERVL-MaLR	CD58	0.0829285	0.00687714	0.0093615	0.00865739	2.02865
LTR88b_dup50-chr1	21	LTR88b_dup50-chr1	herv	Distal Intergenic	224	Other	CD101	0.0484383	0.00234626	0.129497	0.00549127	0.887739
MLT1B_dup647-chr1	24	MLT1B_dup647-chr1	herv	Distal Intergenic	345	ERVL-MaLR	TTF2	0.0878676	0.00772071	0.00588876	0.00462533	2.22998
LTR18A_dup8-chr1	39	LTR18A_dup8-chr1	herv	intron_sample_lian	341	ERVL	MAN1A2	-0.0160159	0.000256508	0.616354	0.0080388	0.21017
LTR50_dup105-chr1	26	LTR50_dup105-chr1	herv	intron_opposite_lian	387	ERVL	MAN1A2	0.0198745	0.000394994	0.534103	0.00666245	0.272375
LTR40c_dup4-chr1	453	LTR40c_dup4-chr1	herv	intron_sample_lian	437	ERVL	MAN1A2	0.0438353	0.00192154	0.170103	0.126626	0.769287
THE1B-int_dup166-chr1	299	THE1B-int_dup166-chr1	herv	intron_sample_lian	1538	ERVL-MaLR	MAN1A2	0.059337	0.00352088	0.0632035	0.0771404	1.19926
THE1B_dup800-chr1	981	THE1B_dup800-chr1	herv	intron_sample_lian	324	ERVL-MaLR	MAN1A2	0.130125	0.0169324	4.35455e-05	1.40904	4.36106
LTR18C_dup3-chr1	30	LTR18C_dup3-chr1	herv	Distal Intergenic	317	ERVL	GDAP2	-0.0217538	0.000473227	0.49615	0.00636703	0.304387
THE1C_dup377-chr1	535	THE1C_dup377-chr1	herv	Distal Intergenic	377	ERVL-MaLR	GDAP2	0.0705946	0.0049836	0.0270339	0.166004	1.56809
MSTB1_dup173-chr1	25	MSTB1_dup173-chr1	herv	intron_opposite_lian	422	ERVL-MaLR	GDAP2	0.0682759	0.0046616	0.0324979	0.00536903	1.48814
MER74B_dup33-chr1	26	MER74B_dup33-chr1	herv	intron_opposite_lian	483	ERVL	GDAP2	0.0413214	0.00170746	0.195967	0.00610254	0.707817
MER11C_dup29-chr1	110	MER11C_dup29-chr1	herv	intron_sample_lian	1053	ERVK	GDAP2	0.0482102	0.00232422	0.131314	0.025548	0.881689
LTR91_dup12-chr1	414	LTR91_dup12-chr1	herv	intron_sample_lian	184	ERVL	GDAP2	0.186712	0.0348613	3.80579e-09	0.126655	8.41955
LTR37A_dup59-chr1	960	LTR37A_dup59-chr1	herv	intron_sample_lian	349	ERV1	GDAP2	0.0924169	0.00854088	0.00376638	0.670667	2.42408
MLT1B_dup662-chr1	322	MLT1B_dup662-chr1	herv	Distal Intergenic	379	ERVL-MaLR	WARS2	0.0615457	0.00378787	0.053975	0.0841078	1.26781
MLT1J_dup653-chr1	23	MLT1J_dup653-chr1	herv	Distal Intergenic	388	ERVL-MaLR	WARS2	0.000709439	5.03304e-07	0.982295	0.00498174	0.00775814
LTR1A2_dup41-chr1	19	LTR1A2_dup41-chr1	herv	intron_opposite_lian	212	ERV1	WARS2	0.0374933	0.00140575	0.240699	0.00407481	0.618525
MLT1A1_dup249-chr1	34	MLT1A1_dup249-chr1	herv	Promoter	147	ERVL-MaLR	WARS2	0.0136736	0.000186967	0.668838	0.0077947	0.174679
MLT1B_dup664-chr1	208	MLT1B_dup664-chr1	herv	Distal Intergenic	345	ERVL-MaLR	WARS2-AS1	0.0715753	0.00512303	0.0249728	0.0500008	1.60253
LTR12C_dup64-chr1	33	LTR12C_dup64-chr1	herv	Distal Intergenic	1347	ERV1	WARS2-AS1	0.0358904	0.00128812	0.261416	0.00749511	0.582667
MLT1E2_dup118-chr1	26	MLT1E2_dup118-chr1	herv	Distal Intergenic	589	ERVL-MaLR	WARS2-AS1	0.0479729	0.0023014	0.133225	0.00560288	0.875415
MLT2A2_dup124-chr1	153	MLT2A2_dup124-chr1	herv	Distal Intergenic	543	ERVL	WARS2-AS1	0.024258	0.000588449	0.447898	0.035262	0.348821
MLT1G1_dup124-chr1	117	MLT1G1_dup124-chr1	herv	Distal Intergenic	443	ERVL-MaLR	WARS2-AS1	0.0560499	0.00314159	0.0793149	0.0281451	1.10065
MLT2D_dup188-chr1	75	MLT2D_dup188-chr1	herv	intron_sample_lian	341	ERVL	ZNF697	0.207851	0.0432022	4.90736e-11	0.0177316	10.3092
MER31-int_dup46-chr1	22	MER31-int_dup46-chr1	herv	Distal Intergenic	296	ERV1	LINC00623	0.0209741	0.000439914	0.511719	0.0051255	0.290969
MER31-int_dup47-chr1	60	MER31-int_dup47-chr1	herv	Distal Intergenic	230	ERV1	LINC00623	0.0615956	0.00379402	0.0537803	0.0132646	1.26938
MER31-int_dup50-chr1	26	MER31-int_dup50-chr1	herv	Distal Intergenic	1678	ERV1	LINC00623	0.0190025	0.000361094	0.552198	0.00572722	0.257905
MER31-int_dup51-chr1	24	MER31-int_dup51-chr1	herv	Distal Intergenic	824	ERV1	LINC00623	0.00317777	1.00982e-05	0.920817	0.00565933	0.0358265
MLT1A_dup325-chr1	189	MLT1A_dup325-chr1	herv	Distal Intergenic	233	ERVL-MaLR	LINC00623	-0.103034	0.0106161	0.00123092	0.050286	2.90977
MER4D1_dup40-chr1	604	MER4D1_dup40-chr1	herv	Distal Intergenic	591	ERV1	LINC00623	0.106793	0.0114047	0.000807629	0.20864	3.09279
LTR33_dup389-chr1	173	LTR33_dup389-chr1	herv	Distal Intergenic	124	ERVL	LINC00623	0.037977	0.00144225	0.234682	0.0429167	0.629521
LTR24C_dup28-chr1	226	LTR24C_dup28-chr1	herv	Distal Intergenic	234	ERV1	LINC00623	0.0565993	0.00320348	0.0764106	0.0572331	1.11685
LTR73_dup2-chr1	119	LTR73_dup2-chr1	herv	Distal Intergenic	555	ERV1	LINC00623	-0.0505156	0.00255183	0.113835	0.0308004	0.943724
MLT2A2_dup127-chr1	961	MLT2A2_dup127-chr1	herv	Distal Intergenic	355	ERVL	LINC00623	-0.174864	0.0305776	3.53859e-08	0.990595	7.45117
LTR71B_dup6-chr1	32	LTR71B_dup6-chr1	herv	Distal Intergenic	413	ERV1	LINC00623	0.0495904	0.0024592	0.120617	0.0069904	0.918593
MLT2F_dup72-chr1	53	MLT2F_dup72-chr1	herv	Distal Intergenic	174	ERVL	LINC00623	0.00494202	2.44235e-05	0.877143	0.0137224	0.0569297
LTR2_dup31-chr1	430	LTR2_dup31-chr1	herv	Distal Intergenic	448	ERV1	LINC00623	0.113679	0.0129229	0.000360324	0.123025	3.44331
MER90a_dup26-chr1	439	MER90a_dup26-chr1	herv	Distal Intergenic	210	ERV1	LINC00623	0.0792862	0.00628631	0.0129893	0.12616	1.88642
MER51D_dup6-chr1	505	MER51D_dup6-chr1	herv	Distal Intergenic	469	ERV1	LINC00623	0.120672	0.0145618	0.000151501	0.150622	3.81959
MER72_dup27-chr1	215	MER72_dup27-chr1	herv	Distal Intergenic	350	ERV1	LINC00623	0.0565585	0.00319887	0.0766232	0.0571457	1.11564
LTR49_dup42-chr1	880	LTR49_dup42-chr1	herv	Distal Intergenic	441	ERV1	LINC00623	0.313131	0.0980508	9.29715e-24	0.497318	23.0317
LTR7_dup86-chr1	37	LTR7_dup86-chr1	herv	Distal Intergenic	442	ERV1	LINC00623	-0.000274727	7.54748e-08	0.993143	0.00744196	0.00298809
MER4-int_dup124-chr1	84	MER4-int_dup124-chr1	herv	Distal Intergenic	251	ERV1	LINC00623	0.0263132	0.000692386	0.410368	0.0197952	0.386827
MER4-int_dup125-chr1	372	MER4-int_dup125-chr1	herv	Distal Intergenic	454	ERV1	LINC00623	0.0966139	0.00933424	0.00245149	0.121488	2.61057
LOR1a_dup15-chr1	79	LOR1a_dup15-chr1	herv	Distal Intergenic	496	ERV1	LINC00623	0.0153486	0.00023558	0.631122	0.0184335	0.199887
LTR16A2_dup46-chr1	27	LTR16A2_dup46-chr1	herv	Distal Intergenic	213	ERVL	LINC00623	0.0176036	0.000309887	0.581839	0.00640442	0.235198
MER66C_dup30-chr1	75	MER66C_dup30-chr1	herv	Distal Intergenic	518	ERV1	LINC00623	0.0494658	0.00244686	0.121554	0.0162399	0.915232
MER49_dup70-chr1	184	MER49_dup70-chr1	herv	Distal Intergenic	424	ERV1	LINC00623	0.0656596	0.00431118	0.0397715	0.0434022	1.40043
LTR61_dup8-chr1	33	LTR61_dup8-chr1	herv	Distal Intergenic	576	ERV1	FCGR1B	0.106576	0.0113585	0.000827751	0.0071632	3.0821
MLT2B4_dup177-chr1	33	MLT2B4_dup177-chr1	herv	Distal Intergenic	499	ERVL	LINC02798	0.100874	0.0101755	0.00155882	0.00731741	2.8072
MLT1H1_dup133-chr1	858	MLT1H1_dup133-chr1	herv	Distal Intergenic	430	ERVL-MaLR	LINC02802	0.382643	0.146416	1.46617e-35	0.493791	34.8338
ERVL-E-int_dup441-chr1	177	ERVL-E-int_dup441-chr1	herv	intron_sample_lian	218	ERVL	NBPF15	0.0644552	0.00415448	0.0435577	0.0426554	1.36093
LTR5_Hs_dup35-chr1	259	LTR5_Hs_dup35-chr1	herv	intron_sample_lian	972	ERVK	NBPF15	0.0857652	0.00735568	0.00719299	0.0654406	2.14309
MLT1D_dup746-chr1	65	MLT1D_dup746-chr1	herv	intron_sample_lian	515	ERVL-MaLR	SRGAP2B	0.0826046	0.00682352	0.0096429	0.0167795	2.01579
MLT2D_dup193-chr1	60	MLT2D_dup193-chr1	herv	Distal Intergenic	389	ERVL	FAM72D	0.0247296	0.000611555	0.439117	0.0132489	0.35742
LTR47B2_dup7-chr1	108	LTR47B2_dup7-chr1	herv	intron_opposite_lian	432	ERVL	PDZK1	0.0205435	0.000422036	0.520426	0.0245392	0.283641
MamRep1527_dup53-chr1	30	MamRep1527_dup53-chr1	herv	intron_opposite_lian	209	Other	RNF115	0.0468277	0.00219283	0.142752	0.00640644	0.845419
MLT1F1_dup126-chr1	83	MLT1F1_dup126-chr1	herv	intron_opposite_lian	143	ERVL-MaLR	RNF115	-0.016695	0.000278722	0.601482	0.0201851	0.220778
MLT1F1-int_dup4-chr1	192	MLT1F1-int_dup4-chr1	herv	intron_opposite_lian	574	ERVL-MaLR	RNF115	0.00908014	8.24489e-05	0.776379	0.0474461	0.109926
MLT1C_dup730-chr1	138	MLT1C_dup730-chr1	herv	intron_sample_lian	277	ERVL-MaLR	RNF115	-0.0270412	0.000731227	0.397536	0.035054	0.400624
MLT1C_dup731-chr1	371	MLT1C_dup731-chr1	herv	intron_sample_lian	183	ERVL-MaLR	RNF115	0.0950301	0.00903071	0.00288834	0.102945	2.53935
THE1A-int_dup64-chr1	40	THE1A-int_dup64-chr1	herv	intron_opposite_lian	1566	ERVL-MaLR	RNF115	0.00568581	3.23285e-05	0.858833	0.00879651	0.066091
LTR12__dup15-chr1	652	LTR12__dup15-chr1	herv	intron_sample_lian	106	ERV1	RNF115	0.170478	0.0290629	7.78221e-08	0.248998	7.1089
LTR12__dup16-chr1	325	LTR12__dup16-chr1	herv	intron_sample_lian	591	ERV1	RNF115	0.0929574	0.00864107	0.00356704	0.0863754	2.44769
MLT1H_dup423-chr1	340	MLT1H_dup423-chr1	herv	intron_opposite_lian	496	ERVL-MaLR	RNF115	0.099791	0.00995823	0.00175179	0.0967279	2.75652
LTR66_dup8-chr1	34	LTR66_dup8-chr1	herv	Distal Intergenic	695	ERVL	ANKRD35	-0.0275959	0.000761533	0.387923	0.00755023	0.411255
LTR5_Hs_dup38-chr1	73	LTR5_Hs_dup38-chr1	herv	intron_sample_lian	968	ERVK	LIX1L-AS1	0.0122148	0.000149201	0.702384	0.0166409	0.153426
LTR16B_dup23-chr1	104	LTR16B_dup23-chr1	herv	intron_sample_lian	288	ERVL	LIX1L-AS1	0.00120433	1.45041e-06	0.969949	0.0237447	0.0132513
MLT1D_dup747-chr1	98	MLT1D_dup747-chr1	herv	intron_sample_lian	184	ERVL-MaLR	LIX1L-AS1	0.0396329	0.00157076	0.214886	0.0221773	0.667792
THE1D_dup450-chr1	222	THE1D_dup450-chr1	herv	Distal Intergenic	363	ERVL-MaLR	NOTCH2NLA	0.15107	0.0228222	2.00493e-06	0.0600923	5.6979
MER51D_dup19-chr1	162	MER51D_dup19-chr1	herv	Distal Intergenic	619	ERV1	NBPF12	0.0514287	0.00264491	0.10744	0.0433554	0.968833
LTR5_Hs_dup41-chr1	87	LTR5_Hs_dup41-chr1	herv	intron_sample_lian	987	ERVK	NBPF12	0.0637504	0.00406411	0.0459116	0.019745	1.33808
LOR1b_dup43-chr1	33	LOR1b_dup43-chr1	herv	Distal Intergenic	365	ERV1	NBPF12	0.0303774	0.000922785	0.341882	0.00752922	0.466124
MLT1A1_dup262-chr1	307	MLT1A1_dup262-chr1	herv	Distal Intergenic	353	ERVL-MaLR	PRKAB2	0.000149895	2.24684e-08	0.996259	0.0792299	0.00162781
MLT1D_dup763-chr1	132	MLT1D_dup763-chr1	herv	Distal Intergenic	105	ERVL-MaLR	PRKAB2	0.0710588	0.00504935	0.0260408	0.0334405	1.58435
MER68_dup47-chr1	31	MER68_dup47-chr1	herv	intron_opposite_lian	208	ERVL	FMO5	0.0044334	1.9655e-05	0.889702	0.00675937	0.0507556
MLT1J_dup678-chr1	126	MLT1J_dup678-chr1	herv	intron_opposite_lian	479	ERVL-MaLR	FMO5	0.0283516	0.000803812	0.375055	0.0297259	0.425905
LTR67B_dup209-chr1	59	LTR67B_dup209-chr1	herv	intron_sample_lian	270	ERVL	CHD1L	0.00152858	2.33657e-06	0.961863	0.0134169	0.0168867
THE1B_dup836-chr1	170	THE1B_dup836-chr1	herv	intron_sample_lian	346	ERVL-MaLR	CHD1L	0.0278587	0.000776105	0.383418	0.0445852	0.416327
MSTD_dup336-chr1	54	MSTD_dup336-chr1	herv	intron_opposite_lian	338	ERVL-MaLR	CHD1L	0.0455732	0.00207692	0.153777	0.0140221	0.813109
MER65A_dup74-chr1	35	MER65A_dup74-chr1	herv	intron_opposite_lian	268	ERV1	CHD1L	0.0687091	0.00472094	0.0314106	0.00932238	1.50292
MLT1J_dup679-chr1	74	MLT1J_dup679-chr1	herv	Distal Intergenic	186	ERVL-MaLR	LINC00624	-0.0367432	0.00135006	0.250246	0.0177134	0.601633
ERVL-E-int_dup462-chr1	128	ERVL-E-int_dup462-chr1	herv	intron_sample_lian	222	ERVL	NBPF11	-0.0253574	0.000642998	0.427584	0.02882	0.368978
MLT1E2_dup126-chr1	22	MLT1E2_dup126-chr1	herv	Promoter	456	ERVL-MaLR	NBPF11	0.0306718	0.000940758	0.337222	0.00476955	0.472085
Harlequin-int_dup54-chr1	173	Harlequin-int_dup54-chr1	herv	Distal Intergenic	526	ERV1	LINC01138	0.00748492	5.6024e-05	0.814877	0.0408762	0.0889079
Harlequin-int_dup55-chr1	66	Harlequin-int_dup55-chr1	herv	Distal Intergenic	639	ERV1	LINC01138	-0.0616006	0.00379463	0.0537607	0.0136166	1.26953
LTR8_dup139-chr1	126	LTR8_dup139-chr1	herv	Promoter	668	ERV1	LINC01138	0.0184128	0.000339032	0.564602	0.0318273	0.248258
LTR8_dup140-chr1	23	LTR8_dup140-chr1	herv	Distal Intergenic	642	ERV1	LINC01138	0.0109715	0.000120375	0.73144	0.00483503	0.135821
LTR56_dup55-chr1	30	LTR56_dup55-chr1	herv	Distal Intergenic	429	ERV1	LINC01138	0.0305695	0.000934496	0.338836	0.00769034	0.470011
PRIMA4-int_dup26-chr1	25	PRIMA4-int_dup26-chr1	herv	Distal Intergenic	541	ERV1	LINC01138	-0.011437	0.000130805	0.720513	0.00560169	0.142358
PRIMA4-int_dup27-chr1	100	PRIMA4-int_dup27-chr1	herv	Distal Intergenic	472	ERV1	LINC01138	-0.0107152	0.000114816	0.73748	0.024534	0.13225
ERV24B_Prim-int_dup35-chr1	70	ERV24B_Prim-int_dup35-chr1	herv	Distal Intergenic	562	ERV1	LINC01138	-0.0418702	0.00175311	0.190089	0.0149757	0.721043
LTR51_dup24-chr1	136	LTR51_dup24-chr1	herv	Distal Intergenic	679	ERV1	LINC01138	0.109043	0.0118904	0.000623488	0.0332513	3.20517
LOR1b_dup47-chr1	235	LOR1b_dup47-chr1	herv	Distal Intergenic	412	ERV1	LINC01138	0.0365077	0.00133282	0.253296	0.0645144	0.596371
LTR4_dup5-chr1	39	LTR4_dup5-chr1	herv	Promoter	514	ERV1	LINC01138	-0.0136726	0.000186941	0.66886	0.00889677	0.174665
LTR75_dup10-chr1	99	LTR75_dup10-chr1	herv	Promoter	167	ERVL	LINC01138	-0.0363837	0.00132377	0.254914	0.022007	0.593607
MER41E_dup24-chr1	300	MER41E_dup24-chr1	herv	Promoter	551	ERV1	LINC01138	0.0893353	0.00798079	0.00510874	0.0810827	2.29169
MER89_dup37-chr1	22	MER89_dup37-chr1	herv	Distal Intergenic	193	ERV1	LINC01138	0.00406941	1.65601e-05	0.898706	0.00474335	0.0463822
MER72_dup40-chr1	22	MER72_dup40-chr1	herv	Distal Intergenic	156	ERV1	LINC01138	0.0338243	0.00114408	0.289892	0.00520859	0.537764
MER51D_dup20-chr1	155	MER51D_dup20-chr1	herv	Distal Intergenic	159	ERV1	LINC01138	0.0426961	0.00182296	0.181488	0.0381853	0.741152
MER51D_dup21-chr1	149	MER51D_dup21-chr1	herv	Distal Intergenic	269	ERV1	LINC01138	0.0237047	0.000561913	0.458323	0.0364594	0.338828
MER51D_dup22-chr1	49	MER51D_dup22-chr1	herv	Distal Intergenic	216	ERV1	LINC01138	0.00694365	4.82142e-05	0.828047	0.0110117	0.0819449
LTR33_dup406-chr1	154	LTR33_dup406-chr1	herv	Distal Intergenic	124	ERVL	LINC01138	0.0794169	0.00630704	0.0128403	0.0386715	1.89143
MLT1A_dup346-chr1	65	MLT1A_dup346-chr1	herv	Distal Intergenic	396	ERVL-MaLR	LINC01138	-0.057706	0.00332999	0.0708235	0.0143404	1.14982
LTR73_dup5-chr1	62	LTR73_dup5-chr1	herv	Distal Intergenic	554	ERV1	LINC01138	0.0647477	0.00419227	0.0426113	0.015648	1.37048
LTR49_dup70-chr1	26	LTR49_dup70-chr1	herv	Distal Intergenic	183	ERV1	LINC01138	0.0284512	0.00080947	0.373379	0.0064196	0.42785
MLT2A2_dup133-chr1	892	MLT2A2_dup133-chr1	herv	Distal Intergenic	355	ERVL	LINC01138	-0.00530549	2.81482e-05	0.868187	0.492155	0.0613868
LTR71B_dup11-chr1	165	LTR71B_dup11-chr1	herv	Distal Intergenic	431	ERV1	LINC01138	-0.0393324	0.00154704	0.218386	0.0416645	0.660776
HERVP71A-int_dup12-chr1	182	HERVP71A-int_dup12-chr1	herv	Distal Intergenic	125	ERV1	LINC01138	0.105022	0.0110295	0.000986702	0.0564467	3.00581
MLT2F_dup74-chr1	103	MLT2F_dup74-chr1	herv	Distal Intergenic	135	ERVL	LINC01138	0.0596551	0.00355873	0.0617992	0.0261801	1.20902
ERVL-E-int_dup463-chr1	645	ERVL-E-int_dup463-chr1	herv	Distal Intergenic	375	ERVL	LINC01138	-0.146699	0.0215205	3.95265e-06	0.221958	5.40311
LTR2_dup33-chr1	31	LTR2_dup33-chr1	herv	Distal Intergenic	450	ERV1	LINC01138	-0.0679317	0.00461471	0.0333846	0.00670872	1.47645
MER90a_dup29-chr1	129	MER90a_dup29-chr1	herv	Distal Intergenic	210	ERV1	LINC01138	0.00729422	5.32056e-05	0.819512	0.0316459	0.0864449
MLT1H_dup430-chr1	791	MLT1H_dup430-chr1	herv	Distal Intergenic	400	ERVL-MaLR	LINC01138	0.0219244	0.00048068	0.492776	0.347407	0.30735
MER4-int_dup129-chr1	976	MER4-int_dup129-chr1	herv	Distal Intergenic	255	ERV1	LINC01138	0.0587437	0.00345083	0.065893	1.12669	1.18116
MER4-int_dup130-chr1	971	MER4-int_dup130-chr1	herv	Distal Intergenic	455	ERV1	LINC01138	0.0113615	0.000129083	0.722283	0.931158	0.141292
LOR1a_dup23-chr1	20	LOR1a_dup23-chr1	herv	Distal Intergenic	496	ERV1	LINC01138	0.00234694	5.50813e-06	0.941476	0.00443004	0.0261907
MSTA_dup700-chr1	28	MSTA_dup700-chr1	herv	Distal Intergenic	378	ERVL-MaLR	LINC01138	-0.00620394	3.84889e-05	0.846123	0.00659834	0.0725664
LTR16A2_dup53-chr1	47	LTR16A2_dup53-chr1	herv	Distal Intergenic	219	ERVL	LINC01138	0.00684391	4.68391e-05	0.830479	0.0114036	0.0806712
MER66-int_dup61-chr1	789	MER66-int_dup61-chr1	herv	Distal Intergenic	186	ERV1	LINC01138	0.0121686	0.000148075	0.703455	0.326541	0.152764
THE1B_dup840-chr1	24	THE1B_dup840-chr1	herv	Distal Intergenic	341	ERVL-MaLR	LINC01138	-0.0148196	0.00021962	0.642936	0.0053799	0.191832
THE1B-int_dup175-chr1	42	THE1B-int_dup175-chr1	herv	Distal Intergenic	1574	ERVL-MaLR	LINC01138	0.0240556	0.000578671	0.451696	0.00941301	0.345154
THE1B_dup841-chr1	117	THE1B_dup841-chr1	herv	Distal Intergenic	324	ERVL-MaLR	LINC01138	-0.0620969	0.00385603	0.0518558	0.0266363	1.2852
MER31-int_dup65-chr1	545	MER31-int_dup65-chr1	herv	Distal Intergenic	230	ERV1	LINC01138	0.0579117	0.00335376	0.0698231	0.175063	1.156
MER4D1_dup46-chr1	204	MER4D1_dup46-chr1	herv	Distal Intergenic	588	ERV1	LINC01138	0.0525175	0.00275809	0.10019	0.0530685	0.999177
MLT1H_dup433-chr1	823	MLT1H_dup433-chr1	herv	Promoter	428	ERVL-MaLR	PDE4DIP	-0.0210599	0.000443521	0.509993	0.505916	0.292436
LTR106_Mam_dup23-chr1	23	LTR106_Mam_dup23-chr1	herv	intron_sample_lian	186	Other	PDE4DIP	0.00524421	2.75018e-05	0.869695	0.00535586	0.0606328
MSTA_dup702-chr1	39	MSTA_dup702-chr1	herv	intron_opposite_lian	384	ERVL-MaLR	PDE4DIP	-0.0116769	0.00013635	0.714904	0.00819993	0.145752
ERVL-E-int_dup469-chr1	59	ERVL-E-int_dup469-chr1	herv	intron_sample_lian	218	ERVL	NBPF9	0.0254479	0.000647594	0.425937	0.0122737	0.370655
MLT1E3-int_dup14-chr1	61	MLT1E3-int_dup14-chr1	herv	Distal Intergenic	176	ERVL-MaLR	NBPF9	-0.0189097	0.000357575	0.554142	0.0154396	0.256379
THE1D_dup458-chr1	67	THE1D_dup458-chr1	herv	Distal Intergenic	364	ERVL-MaLR	NOTCH2NLC	0.0155591	0.000242085	0.626448	0.0152031	0.203115
LOR1a_dup25-chr1	85	LOR1a_dup25-chr1	herv	Distal Intergenic	227	ERV1	NBPF19	0.0669104	0.004477	0.036138	0.0211458	1.44204
MLT2B4_dup195-chr1	22	MLT2B4_dup195-chr1	herv	intron_opposite_lian	515	ERVL	BOLA1	0.0284998	0.000812236	0.372564	0.00556479	0.4288
LTR67B_dup211-chr1	53	LTR67B_dup211-chr1	herv	intron_sample_lian	135	ERVL	OTUD7B	0.0593891	0.00352707	0.0629717	0.0129889	1.20085
MLT1H2_dup174-chr1	29	MLT1H2_dup174-chr1	herv	Downstream (<=300bp)	424	ERVL-MaLR	PLEKHO1	0.063801	0.00407056	0.0457391	0.00638036	1.33971
MLT1H2-int_dup11-chr1	172	MLT1H2-int_dup11-chr1	herv	Distal Intergenic	396	ERVL-MaLR	PLEKHO1	0.121457	0.0147517	0.000137063	0.0404841	3.86308
ERV3-16A3_I-int_dup232-chr1	35	ERV3-16A3_I-int_dup232-chr1	herv	Distal Intergenic	647	ERVL	PLEKHO1	0.0704693	0.00496593	0.0273075	0.00777442	1.56372
ERV3-16A3_I-int_dup233-chr1	427	ERV3-16A3_I-int_dup233-chr1	herv	Distal Intergenic	554	ERVL	PLEKHO1	0.162685	0.0264665	3.0052e-07	0.12765	6.52213
ERV3-16A3_I-int_dup235-chr1	27	ERV3-16A3_I-int_dup235-chr1	herv	Distal Intergenic	1287	ERVL	PLEKHO1	0.035977	0.00129435	0.260267	0.00592181	0.584582
MamRep1527_dup64-chr1	26	MamRep1527_dup64-chr1	herv	Distal Intergenic	110	Other	PLEKHO1	0.0813642	0.00662013	0.0107915	0.00561751	1.96692
LTR47A_dup35-chr1	20	LTR47A_dup35-chr1	herv	Distal Intergenic	380	ERVL	CA14	0.0406089	0.00164908	0.203796	0.00444528	0.690804
MER21B_dup111-chr1	229	MER21B_dup111-chr1	herv	intron_sample_lian	818	ERVL	RPRD2	0.0852858	0.00727367	0.00752447	0.0572659	2.12352
MLT1A0_dup860-chr1	898	MLT1A0_dup860-chr1	herv	intron_sample_lian	111	ERVL-MaLR	RPRD2	0.196392	0.0385698	5.50998e-10	0.502521	9.25885
MLT1B_dup714-chr1	26	MLT1B_dup714-chr1	herv	intron_opposite_lian	185	ERVL-MaLR	RPRD2	-0.00511471	2.61602e-05	0.872886	0.00554603	0.0590426
MLT1C_dup744-chr1	774	MLT1C_dup744-chr1	herv	intron_sample_lian	164	ERVL-MaLR	RPRD2	0.253898	0.0644644	6.75477e-16	0.331863	15.1704
MLT1C_dup745-chr1	178	MLT1C_dup745-chr1	herv	intron_sample_lian	286	ERVL-MaLR	RPRD2	0.024781	0.000614096	0.438167	0.0421945	0.35836
MLT1D_dup781-chr1	105	MLT1D_dup781-chr1	herv	Distal Intergenic	415	ERVL-MaLR	FALEC	0.0754484	0.00569247	0.0181047	0.0241771	1.74221
MLT1B_dup715-chr1	237	MLT1B_dup715-chr1	herv	Distal Intergenic	157	ERVL-MaLR	MCL1	0.0114356	0.000130772	0.720547	0.0595209	0.142338
MLT1B_dup716-chr1	727	MLT1B_dup716-chr1	herv	Distal Intergenic	120	ERVL-MaLR	ENSA	-0.163328	0.0266759	2.69489e-07	0.28514	6.56946
LTR78_dup202-chr1	90	LTR78_dup202-chr1	herv	intron_sample_lian	108	ERV1	ENSA	0.00397941	1.58357e-05	0.900935	0.021431	0.0453065
LTR78_dup203-chr1	98	LTR78_dup203-chr1	herv	intron_sample_lian	136	ERV1	ENSA	-0.0270251	0.000730357	0.397817	0.0220313	0.400317
LTR78_dup205-chr1	626	LTR78_dup205-chr1	herv	intron_sample_lian	173	ERV1	ENSA	-0.0934909	0.00874056	0.0033797	0.209234	2.47112
HERVK-int_dup14-chr1	627	HERVK-int_dup14-chr1	herv	Distal Intergenic	1776	ERVK	ENSA	-0.183084	0.0335196	7.65305e-09	0.221555	8.11617
LTR7B_dup36-chr1	146	LTR7B_dup36-chr1	herv	Distal Intergenic	412	ERV1	GOLPH3L	0.0420524	0.0017684	0.188167	0.0349498	0.725457
LTR7_dup89-chr1	29	LTR7_dup89-chr1	herv	Distal Intergenic	411	ERV1	GOLPH3L	0.0607925	0.00369573	0.0569869	0.00630159	1.24423
HERVK9-int_dup23-chr1	94	HERVK9-int_dup23-chr1	herv	intron_opposite_lian	4574	ERVK	GOLPH3L	0.0841834	0.00708684	0.00833907	0.020402	2.07888
MER9a3_dup16-chr1	251	MER9a3_dup16-chr1	herv	intron_opposite_lian	489	ERVK	GOLPH3L	-0.0044823	2.0091e-05	0.888493	0.0629702	0.0513461
MER21B_dup112-chr1	207	MER21B_dup112-chr1	herv	intron_opposite_lian	672	ERVL	ARNT	0.136769	0.0187056	1.71982e-05	0.0528255	4.76452
MER41A_dup89-chr1	102	MER41A_dup89-chr1	herv	intron_opposite_lian	252	ERV1	GABPB2	0.0982345	0.00965002	0.00206774	0.0239516	2.6845
MER41A_dup90-chr1	40	MER41A_dup90-chr1	herv	intron_opposite_lian	108	ERV1	GABPB2	0.0359273	0.00129077	0.260926	0.00911867	0.583483
MER41-int_dup67-chr1	61	MER41-int_dup67-chr1	herv	intron_opposite_lian	569	ERV1	GABPB2	0.0508324	0.00258393	0.111583	0.014099	0.952401
MER41-int_dup69-chr1	34	MER41-int_dup69-chr1	herv	intron_opposite_lian	128	ERV1	GABPB2	0.029013	0.000841753	0.364012	0.00831838	0.438884
MER41-int_dup70-chr1	25	MER41-int_dup70-chr1	herv	intron_sample_lian	195	ERV1	GABPB2	0.0578911	0.00335138	0.0699228	0.00561396	1.15538
LTR33_dup417-chr1	365	LTR33_dup417-chr1	herv	Distal Intergenic	187	ERVL	SEMA6C	0.0893579	0.00798484	0.00509747	0.0988978	2.29265
MLT1F2-int_dup20-chr1	306	MLT1F2-int_dup20-chr1	herv	intron_opposite_lian	403	ERVL-MaLR	PIP5K1A	0.103609	0.0107349	0.00115507	0.0807922	2.93739
LTR12C_dup73-chr1	20	LTR12C_dup73-chr1	herv	Distal Intergenic	411	ERV1	PSMD4	0.0402404	0.00161929	0.207934	0.00462158	0.682075
MER39B_dup45-chr1	82	MER39B_dup45-chr1	herv	intron_opposite_lian	261	ERV1	TUFT1	-0.0367166	0.00134811	0.250589	0.0205863	0.601037
LTR61_dup11-chr1	957	LTR61_dup11-chr1	herv	Distal Intergenic	586	ERV1	THEM5	0.0689305	0.00475141	0.0308672	0.82138	1.5105
THE1C_dup402-chr1	372	THE1C_dup402-chr1	herv	Distal Intergenic	372	ERVL-MaLR	THEM4	0.0863753	0.00746069	0.00679014	0.104366	2.16812
THE1D_dup463-chr1	251	THE1D_dup463-chr1	herv	intron_sample_lian	169	ERVL-MaLR	THEM4	0.112281	0.0126071	0.000426029	0.0639356	3.37056
MSTA_dup711-chr1	165	MSTA_dup711-chr1	herv	intron_opposite_lian	284	ERVL-MaLR	THEM4	0.0569827	0.00324703	0.0744358	0.0429458	1.12822
MER61C_dup13-chr1	481	MER61C_dup13-chr1	herv	intron_opposite_lian	283	ERV1	THEM4	0.0818261	0.0066955	0.0103503	0.137286	1.98505
LTR76_dup4-chr1	366	LTR76_dup4-chr1	herv	intron_opposite_lian	473	ERV1	THEM4	0.00554752	3.0775e-05	0.862232	0.102645	0.0643757
LTR12C_dup74-chr1	379	LTR12C_dup74-chr1	herv	intron_opposite_lian	1430	ERV1	THEM4	-0.000111658	1.24674e-08	0.997213	0.118218	0.00121199
LTR76_dup5-chr1	671	LTR76_dup5-chr1	herv	intron_opposite_lian	272	ERV1	THEM4	0.128702	0.0165642	5.28294e-05	0.268756	4.27712
MER57B1_dup18-chr1	65	MER57B1_dup18-chr1	herv	Distal Intergenic	389	ERV1	THEM4	0.0287751	0.000828006	0.367961	0.0148259	0.434198
MER51D_dup26-chr1	26	MER51D_dup26-chr1	herv	Distal Intergenic	443	ERV1	THEM4	0.0246628	0.000608253	0.440355	0.00548432	0.356197
MLT1N2_dup231-chr1	23	MLT1N2_dup231-chr1	herv	Distal Intergenic	237	ERVL-MaLR	S100A10	-0.013472	0.000181495	0.673436	0.00529452	0.171704
MLT1E1A_dup127-chr1	22	MLT1E1A_dup127-chr1	herv	Distal Intergenic	382	ERVL-MaLR	S100A11	0.0784447	0.00615357	0.0139863	0.00452564	1.8543
MLT1L_dup487-chr1	49	MLT1L_dup487-chr1	herv	intron_sample_lian	391	ERVL-MaLR	S100A11	0.0678703	0.00460638	0.0335448	0.0108446	1.47438
MER31B_dup73-chr1	28	MER31B_dup73-chr1	herv	Distal Intergenic	477	ERV1	FLG-AS1	0.0305454	0.000933023	0.339217	0.0063902	0.469523
LTR12C_dup75-chr1	48	LTR12C_dup75-chr1	herv	Distal Intergenic	1385	ERV1	S100A6	0.0212415	0.000451203	0.50635	0.0102794	0.295549
MER83A-int_dup3-chr1	20	MER83A-int_dup3-chr1	herv	Distal Intergenic	1485	ERV1	S100A6	0.0930805	0.00866397	0.00352301	0.00436241	2.45309
MER4D_dup34-chr1	78	MER4D_dup34-chr1	herv	Distal Intergenic	452	ERV1	S100A6	-0.0240871	0.000580188	0.451103	0.0178026	0.345724
MLT1G3_dup101-chr1	42	MLT1G3_dup101-chr1	herv	Distal Intergenic	490	ERVL-MaLR	S100A2	-0.00218951	4.79394e-06	0.945396	0.00928997	0.0243864
MLT1G3-int_dup6-chr1	129	MLT1G3-int_dup6-chr1	herv	Distal Intergenic	805	ERVL-MaLR	S100A2	-0.0189947	0.000360798	0.552361	0.0269922	0.257777
LTR41_dup80-chr1	275	LTR41_dup80-chr1	herv	Distal Intergenic	253	ERVL	SNAPIN	-0.0506978	0.00257027	0.112536	0.0692027	0.948709
MLT1A1_dup271-chr1	190	MLT1A1_dup271-chr1	herv	intron_sample_lian	288	ERVL-MaLR	GATAD2B	0.077441	0.00599711	0.0152631	0.046634	1.81636
MLT1D_dup789-chr1	756	MLT1D_dup789-chr1	herv	intron_sample_lian	158	ERVL-MaLR	GATAD2B	0.241152	0.0581542	1.90703e-14	0.321955	13.7196
MLT1D_dup790-chr1	619	MLT1D_dup790-chr1	herv	intron_sample_lian	353	ERVL-MaLR	GATAD2B	0.221569	0.0490929	2.24567e-12	0.212237	11.6487
MSTC_dup118-chr1	501	MSTC_dup118-chr1	herv	intron_opposite_lian	321	ERVL-MaLR	GATAD2B	0.123538	0.0152616	0.000104777	0.15637	3.97973
MER9a3_dup20-chr1	40	MER9a3_dup20-chr1	herv	intron_opposite_lian	490	ERVK	NUP210L	-0.0171377	0.000293702	0.591872	0.00899825	0.227772
HERVK9-int_dup28-chr1	28	HERVK9-int_dup28-chr1	herv	intron_opposite_lian	1903	ERVK	NUP210L	0.0366982	0.00134676	0.250828	0.00640603	0.600625
MER52A_dup52-chr1	27	MER52A_dup52-chr1	herv	intron_sample_lian	1613	ERV1	NUP210L	0.0378802	0.00143491	0.235877	0.00555189	0.627314
MER21B_dup120-chr1	80	MER21B_dup120-chr1	herv	intron_opposite_lian	284	ERVL	UBAP2L	0.0031908	1.01812e-05	0.920494	0.0203507	0.0359792
MER21B_dup121-chr1	31	MER21B_dup121-chr1	herv	intron_opposite_lian	196	ERVL	UBAP2L	0.0675615	0.00456456	0.034361	0.00712447	1.46393
MLT1H1_dup143-chr1	111	MLT1H1_dup143-chr1	herv	intron_opposite_lian	220	ERVL-MaLR	IL6R	0.086744	0.00752452	0.00655661	0.0253798	2.18332
MER9a1_dup15-chr1	45	MER9a1_dup15-chr1	herv	Distal Intergenic	503	ERVK	KCNN3	0.0445174	0.0019818	0.163548	0.00951749	0.786356
MLT1D_dup794-chr1	27	MLT1D_dup794-chr1	herv	intron_sample_lian	431	ERVL-MaLR	KCNN3	0.0318665	0.00101547	0.318732	0.006102	0.496575
MSTA_dup716-chr1	20	MSTA_dup716-chr1	herv	Distal Intergenic	241	ERVL-MaLR	PMVK	0.0230158	0.000529725	0.471494	0.00485017	0.326524
MSTA_dup717-chr1	436	MSTA_dup717-chr1	herv	Distal Intergenic	194	ERVL-MaLR	PMVK	0.0661847	0.00438042	0.0382098	0.137263	1.41783
MLT1L_dup497-chr1	34	MLT1L_dup497-chr1	herv	intron_opposite_lian	160	ERVL-MaLR	DCST1	0.0305982	0.000936248	0.338383	0.00749212	0.470591
MER41A_dup97-chr1	40	MER41A_dup97-chr1	herv	Distal Intergenic	352	ERV1	FDPS	-0.0563855	0.00317933	0.0775304	0.00983061	1.11053
MER41-int_dup79-chr1	30	MER41-int_dup79-chr1	herv	intron_opposite_lian	286	ERV1	ASH1L	0.0296992	0.000882042	0.352772	0.0075498	0.452505
MER41A_dup98-chr1	80	MER41A_dup98-chr1	herv	intron_opposite_lian	512	ERV1	ASH1L	0.034964	0.00122248	0.273936	0.0203929	0.56235
MER21A_dup85-chr1	48	MER21A_dup85-chr1	herv	intron_opposite_lian	352	ERVL	ASH1L	0.0526456	0.00277156	0.0993628	0.0122275	1.00278
MLT1J_dup691-chr1	165	MLT1J_dup691-chr1	herv	intron_opposite_lian	122	ERVL-MaLR	ASH1L	0.0394645	0.00155745	0.216841	0.0442687	0.663858
MSTA_dup718-chr1	277	MSTA_dup718-chr1	herv	intron_opposite_lian	406	ERVL-MaLR	ASH1L	0.0347808	0.0012097	0.27646	0.0789127	0.558368
MLT1G3_dup103-chr1	19	MLT1G3_dup103-chr1	herv	intron_opposite_lian	126	ERVL-MaLR	ASH1L	-0.0162762	0.000264914	0.610634	0.00524388	0.214219
MLT1G3_dup104-chr1	156	MLT1G3_dup104-chr1	herv	intron_opposite_lian	155	ERVL-MaLR	ASH1L	0.0630432	0.00397445	0.0483797	0.0375155	1.31534
MER21C_dup239-chr1	23	MER21C_dup239-chr1	herv	intron_opposite_lian	701	ERVL	ASH1L	-0.0238612	0.000569356	0.455361	0.00509975	0.341644
MLT2D_dup207-chr1	851	MLT2D_dup207-chr1	herv	intron_sample_lian	245	ERVL	ASH1L	0.0616077	0.00379551	0.0537331	0.423821	1.26976
LTR25-int_dup11-chr1	111	LTR25-int_dup11-chr1	herv	Distal Intergenic	129	ERV1	MSTO1	-0.0557285	0.00310567	0.0810547	0.0265037	1.09122
LTR25-int_dup12-chr1	53	LTR25-int_dup12-chr1	herv	Distal Intergenic	233	ERV1	MSTO1	-0.0663393	0.0044009	0.0377603	0.0120675	1.42296
LTR12F_dup19-chr1	545	LTR12F_dup19-chr1	herv	Distal Intergenic	159	ERV1	MSTO1	-0.0647995	0.00419898	0.0424454	0.173328	1.37217
HERV17-int_dup43-chr1	371	HERV17-int_dup43-chr1	herv	Distal Intergenic	645	ERV1	MSTO1	0.0357942	0.00128122	0.262698	0.100908	0.580542
MER9a2_dup14-chr1	408	MER9a2_dup14-chr1	herv	Distal Intergenic	511	ERVK	MSTO1	-0.0430863	0.00185643	0.177527	0.115799	0.750736
HERV17-int_dup46-chr1	27	HERV17-int_dup46-chr1	herv	Distal Intergenic	2197	ERV1	MSTO1	0.0149599	0.000223799	0.639794	0.0051095	0.19396
HERVK-int_dup16-chr1	24	HERVK-int_dup16-chr1	herv	Distal Intergenic	1615	ERVK	MSTO1	0.0319398	0.00102015	0.317618	0.00520034	0.498095
LTR25-int_dup14-chr1	110	LTR25-int_dup14-chr1	herv	Promoter	1561	ERV1	YY1AP1	-0.022025	0.000485102	0.490793	0.027202	0.309102
LTR25-int_dup16-chr1	22	LTR25-int_dup16-chr1	herv	Distal Intergenic	801	ERV1	YY1AP1	0.0054495	2.96971e-05	0.864643	0.00491166	0.0631633
LTR25_dup4-chr1	20	LTR25_dup4-chr1	herv	Distal Intergenic	823	ERV1	YY1AP1	-0.00917884	8.42511e-05	0.774013	0.00468964	0.111252
HERV4_I-int_dup8-chr1	41	HERV4_I-int_dup8-chr1	herv	Distal Intergenic	475	ERV1	YY1AP1	0.00759338	5.76594e-05	0.812244	0.00978809	0.0903134
HERV4_I-int_dup9-chr1	63	HERV4_I-int_dup9-chr1	herv	Distal Intergenic	546	ERV1	YY1AP1	0.00291412	8.49212e-06	0.927368	0.0128808	0.0327479
HERV4_I-int_dup11-chr1	23	HERV4_I-int_dup11-chr1	herv	Distal Intergenic	632	ERV1	YY1AP1	0.0253796	0.000644122	0.42718	0.00518257	0.369389
HERV4_I-int_dup12-chr1	64	HERV4_I-int_dup12-chr1	herv	Distal Intergenic	2212	ERV1	YY1AP1	0.0484686	0.00234921	0.129257	0.0147198	0.888546
HERV4_I-int_dup13-chr1	171	HERV4_I-int_dup13-chr1	herv	Distal Intergenic	2026	ERV1	YY1AP1	0.118878	0.0141319	0.00019008	0.0395871	3.72106
HERV4_I-int_dup14-chr1	437	HERV4_I-int_dup14-chr1	herv	Distal Intergenic	640	ERV1	YY1AP1	0.00106418	1.13248e-06	0.973444	0.126986	0.0116888
HERVKC4-int_dup4-chr1	527	HERVKC4-int_dup4-chr1	herv	intron_opposite_lian	3390	ERVK	DAP3	-0.218194	0.0476088	4.88967e-12	0.170441	11.3107
MLT2A2_dup140-chr1	71	MLT2A2_dup140-chr1	herv	intron_opposite_lian	544	ERVL	DAP3	-0.0492933	0.00242983	0.12286	0.0165211	0.910591
LTR12E_dup5-chr1	32	LTR12E_dup5-chr1	herv	intron_sample_lian	80	ERV1	DAP3	-0.0245344	0.000601935	0.44274	0.00709071	0.353851
MER66-int_dup70-chr1	33	MER66-int_dup70-chr1	herv	intron_opposite_lian	117	ERV1	GON4L	-0.110309	0.0121682	0.000537862	0.00737502	3.26933
MER66D_dup4-chr1	348	MER66D_dup4-chr1	herv	intron_opposite_lian	191	ERV1	GON4L	-0.104873	0.0109983	0.00100331	0.0949179	2.99856
MER66-int_dup74-chr1	22	MER66-int_dup74-chr1	herv	intron_opposite_lian	247	ERV1	GON4L	-0.0546804	0.00298994	0.0869452	0.00569476	1.06075
MER66-int_dup75-chr1	31	MER66-int_dup75-chr1	herv	intron_opposite_lian	179	ERV1	GON4L	-0.0154738	0.000239439	0.62834	0.00705015	0.201805
MER66-int_dup76-chr1	65	MER66-int_dup76-chr1	herv	intron_opposite_lian	574	ERV1	GON4L	-0.0703533	0.00494958	0.027563	0.0166377	1.55967
MER66-int_dup79-chr1	31	MER66-int_dup79-chr1	herv	intron_opposite_lian	175	ERV1	GON4L	-0.0312218	0.000974802	0.328625	0.00674434	0.4833
MER66-int_dup83-chr1	30	MER66-int_dup83-chr1	herv	intron_opposite_lian	337	ERV1	GON4L	-0.0381514	0.00145553	0.232537	0.00784899	0.633507
MER66-int_dup84-chr1	800	MER66-int_dup84-chr1	herv	intron_opposite_lian	200	ERV1	GON4L	-0.115754	0.0133989	0.000280023	0.358767	3.55281
MER66-int_dup85-chr1	49	MER66-int_dup85-chr1	herv	Promoter	1625	ERV1	GON4L	-0.0081043	6.56797e-05	0.79987	0.0105714	0.0969803
MLT1C_dup749-chr1	39	MLT1C_dup749-chr1	herv	intron_opposite_lian	223	ERVL-MaLR	KHDC4	0.0333909	0.00111495	0.29612	0.00907264	0.528532
MLT1J_dup693-chr1	445	MLT1J_dup693-chr1	herv	intron_opposite_lian	223	ERVL-MaLR	ARHGEF2	0.154955	0.0240112	1.07909e-06	0.13176	5.96694
MER11C_dup30-chr1	228	MER11C_dup30-chr1	herv	Promoter	1066	ERVK	ARHGEF2	0.0283211	0.000802086	0.375569	0.0573068	0.42531
MSTA_dup719-chr1	41	MSTA_dup719-chr1	herv	intron_opposite_lian	369	ERVL-MaLR	SSR2	-0.0456891	0.00208749	0.152732	0.00935933	0.816069
LTR5_Hs_dup51-chr1	33	LTR5_Hs_dup51-chr1	herv	Distal Intergenic	967	ERVK	SEMA4A	0.0666281	0.00443931	0.0369322	0.00623221	1.43259
LTR5_Hs_dup52-chr1	199	LTR5_Hs_dup52-chr1	herv	Distal Intergenic	960	ERVK	SEMA4A	0.0950916	0.00904242	0.0028701	0.0474767	2.5421
MLT2C1_dup94-chr1	63	MLT2C1_dup94-chr1	herv	Distal Intergenic	278	ERVL	SLC25A44	-0.0610961	0.00373273	0.0557566	0.015902	1.2537
MLT1H1_dup146-chr1	25	MLT1H1_dup146-chr1	herv	intron_opposite_lian	131	ERVL-MaLR	SMG5	0.00136947	1.87544e-06	0.96583	0.00570553	0.0150991
MER34_dup38-chr1	30	MER34_dup38-chr1	herv	Distal Intergenic	200	ERV1	TTC24	0.00698743	4.88242e-05	0.82698	0.00642741	0.0825049
MLT1A_dup356-chr1	44	MLT1A_dup356-chr1	herv	Promoter	310	ERVL-MaLR	NAXE	-0.0223647	0.000500181	0.484128	0.0108407	0.315039
MLT1O_dup303-chr1	71	MLT1O_dup303-chr1	herv	intron_opposite_lian	198	ERVL-MaLR	PRCC	-0.0860546	0.0074054	0.0069993	0.018241	2.15495
MLT1J_dup695-chr1	43	MLT1J_dup695-chr1	herv	Promoter	156	ERVL-MaLR	PRCC	-0.0232658	0.000541298	0.466689	0.0106804	0.330972
MLT1J_dup696-chr1	979	MLT1J_dup696-chr1	herv	Promoter	238	ERVL-MaLR	PRCC	-0.0772767	0.0059717	0.0154815	1.28027	1.81019
MLT1J_dup697-chr1	235	MLT1J_dup697-chr1	herv	intron_opposite_lian	130	ERVL-MaLR	PRCC	-0.0664987	0.00442208	0.0373014	0.0607952	1.42828
MER61-int_dup60-chr1	57	MER61-int_dup60-chr1	herv	Distal Intergenic	1121	ERV1	FCRL5	0.221341	0.048992	2.36769e-12	0.0130612	11.6257
THE1B_dup854-chr1	23	THE1B_dup854-chr1	herv	Distal Intergenic	363	ERVL-MaLR	FCRL2	0.0432269	0.00186857	0.176115	0.00508861	0.754203
MER21C_dup242-chr1	66	MER21C_dup242-chr1	herv	intron_sample_lian	788	ERVL	FCRL2	0.22791	0.051943	5.0281e-13	0.0155019	12.2986
MamGypLTR3a_dup55-chr1	25	MamGypLTR3a_dup55-chr1	herv	intron_opposite_lian	131	Gypsy	FCRL2	0.12705	0.0161417	6.59533e-05	0.00560757	4.18076
MLT1B_dup726-chr1	41	MLT1B_dup726-chr1	herv	intron_opposite_lian	182	ERVL-MaLR	FCRL2	0.134215	0.0180136	2.47065e-05	0.00918182	4.60719
MLT1G_dup115-chr1	51	MLT1G_dup115-chr1	herv	intron_opposite_lian	373	ERVL-MaLR	FCRL2	0.174706	0.0305222	3.64207e-08	0.0127209	7.43865
ERVL-B4-int_dup144-chr1	30	ERVL-B4-int_dup144-chr1	herv	Distal Intergenic	889	ERVL	FCRL1	0.066421	0.00441175	0.0375244	0.0070819	1.42569
HERVL-int_dup128-chr1	69	HERVL-int_dup128-chr1	herv	intron_opposite_lian	2193	ERVL	CD5L	0.0892854	0.00797189	0.00513362	0.0155287	2.28958
HERVK22-int_dup10-chr1	21	HERVK22-int_dup10-chr1	herv	intron_opposite_lian	1326	ERVK	PYHIN1	0.0170771	0.000291626	0.593185	0.00542087	0.22681
HERVK22-int_dup11-chr1	30	HERVK22-int_dup11-chr1	herv	intron_opposite_lian	1837	ERVK	PYHIN1	0.0917839	0.00842428	0.00401265	0.00787984	2.39657
HERVK22-int_dup15-chr1	975	HERVK22-int_dup15-chr1	herv	intron_opposite_lian	392	ERVK	PYHIN1	0.530731	0.281676	2.23522e-72	1.32551	71.6507
HERVK22-int_dup16-chr1	133	HERVK22-int_dup16-chr1	herv	intron_opposite_lian	350	ERVK	PYHIN1	0.109669	0.0120273	0.000579707	0.0331577	3.23679
MER11A_dup41-chr1	120	MER11A_dup41-chr1	herv	Distal Intergenic	1017	ERVK	PYHIN1	0.113623	0.0129102	0.000362757	0.0292152	3.44038
MLT1C_dup758-chr1	488	MLT1C_dup758-chr1	herv	Distal Intergenic	376	ERVL-MaLR	PYHIN1	0.218429	0.047711	4.6345e-12	0.151674	11.334
MLT1C-int_dup15-chr1	820	MLT1C-int_dup15-chr1	herv	Distal Intergenic	743	ERVL-MaLR	IFI16	0.225607	0.0508984	8.70476e-13	0.396347	12.0602
MLT1C-int_dup16-chr1	88	MLT1C-int_dup16-chr1	herv	Distal Intergenic	357	ERVL-MaLR	IFI16	0.0272023	0.000739966	0.394729	0.020508	0.403701
MLT1C_dup759-chr1	349	MLT1C_dup759-chr1	herv	Distal Intergenic	447	ERVL-MaLR	IFI16	0.113919	0.0129776	0.000350017	0.0955876	3.45591
THE1D_dup475-chr1	235	THE1D_dup475-chr1	herv	Distal Intergenic	372	ERVL-MaLR	IFI16	0.156567	0.0245132	8.30823e-07	0.0587129	6.08049
THE1C-int_dup69-chr1	49	THE1C-int_dup69-chr1	herv	Distal Intergenic	401	ERVL-MaLR	IFI16	0.0708785	0.00502376	0.0264227	0.0121864	1.57802
THE1C_dup416-chr1	30	THE1C_dup416-chr1	herv	Distal Intergenic	353	ERVL-MaLR	IFI16	0.0848544	0.00720027	0.00783436	0.00662726	2.106
MER49_dup79-chr1	30	MER49_dup79-chr1	herv	Distal Intergenic	402	ERV1	IFI16	-0.05198	0.00270192	0.103719	0.00602869	0.984142
MER49_dup80-chr1	23	MER49_dup80-chr1	herv	Distal Intergenic	314	ERV1	IFI16	0.0348632	0.00121544	0.275323	0.00444563	0.560158
MLT1A_dup367-chr1	31	MLT1A_dup367-chr1	herv	intron_sample_lian	280	ERVL-MaLR	IFI16	0.0674167	0.00454501	0.0347497	0.00839969	1.45905
LTR10B2_dup8-chr1	42	LTR10B2_dup8-chr1	herv	intron_opposite_lian	253	ERV1	IFI16	0.115589	0.0133609	0.000285722	0.0092113	3.54406
LTR10C_dup28-chr1	838	LTR10C_dup28-chr1	herv	intron_opposite_lian	574	ERV1	IFI16	0.234364	0.0549264	1.04631e-13	0.454102	12.9803
HERVIP10FH-int_dup15-chr1	161	HERVIP10FH-int_dup15-chr1	herv	intron_opposite_lian	2617	ERV1	IFI16	0.0928142	0.00861448	0.00361888	0.0407305	2.44143
LTR82A_dup29-chr1	25	LTR82A_dup29-chr1	herv	intron_sample_lian	211	ERVL	IFI16	0.0120903	0.000146175	0.705274	0.00645132	0.151642
LTR82A_dup30-chr1	592	LTR82A_dup30-chr1	herv	intron_sample_lian	361	ERVL	IFI16	0.223271	0.0498497	1.50962e-12	0.19669	11.8211
LTR82A_dup31-chr1	548	LTR82A_dup31-chr1	herv	intron_sample_lian	361	ERVL	IFI16	0.187559	0.0351783	3.22664e-09	0.193156	8.49125
MER61A_dup23-chr1	837	MER61A_dup23-chr1	herv	Distal Intergenic	332	ERV1	IFI16	0.163532	0.0267426	2.60288e-07	0.44251	6.58455
MER61-int_dup62-chr1	265	MER61-int_dup62-chr1	herv	Distal Intergenic	885	ERV1	IFI16	0.11827	0.0139878	0.000205107	0.0745486	3.68802
MER61-int_dup63-chr1	98	MER61-int_dup63-chr1	herv	Distal Intergenic	804	ERV1	IFI16	0.0761339	0.00579637	0.0170789	0.0226592	1.76754
MER61-int_dup64-chr1	63	MER61-int_dup64-chr1	herv	Distal Intergenic	341	ERV1	IFI16	0.0162875	0.000265283	0.610386	0.0153961	0.214396
MER61A_dup24-chr1	265	MER61A_dup24-chr1	herv	Distal Intergenic	334	ERV1	AIM2	0.32755	0.107289	5.76123e-26	0.0715728	25.2395
MER41E_dup25-chr1	331	MER41E_dup25-chr1	herv	Promoter	438	ERV1	AIM2	0.00434605	1.88881e-05	0.891861	0.0899184	0.0497027
MLT1A0_dup888-chr1	44	MLT1A0_dup888-chr1	herv	Promoter	213	ERVL-MaLR	AIM2	0.051254	0.00262697	0.108641	0.00970404	0.964005
LTR5_Hs_dup53-chr1	154	LTR5_Hs_dup53-chr1	herv	Distal Intergenic	967	ERVK	DUSP23	-0.0249665	0.000623326	0.434744	0.0366095	0.361766
MLT1D_dup810-chr1	24	MLT1D_dup810-chr1	herv	intron_opposite_lian	479	ERVL-MaLR	TAGLN2	-0.0207221	0.000429406	0.516805	0.0046522	0.286673
MamGypLTR1b_dup43-chr1	20	MamGypLTR1b_dup43-chr1	herv	Distal Intergenic	175	Gypsy	SLAMF9	-0.0478899	0.00229344	0.133899	0.00403368	0.873224
LTR16C_dup269-chr1	29	LTR16C_dup269-chr1	herv	Distal Intergenic	466	ERVL	KCNJ10	-0.0479981	0.00230382	0.133021	0.00590447	0.876079
ERVL-E-int_dup510-chr1	250	ERVL-E-int_dup510-chr1	herv	intron_sample_lian	265	ERVL	PEX19	-0.032855	0.00107945	0.303943	0.0638617	0.517208
ERVL-E-int_dup511-chr1	137	ERVL-E-int_dup511-chr1	herv	intron_sample_lian	1056	ERVL	PEX19	-0.00400729	1.60583e-05	0.900245	0.0302958	0.0456395
ERVL-E-int_dup512-chr1	159	ERVL-E-int_dup512-chr1	herv	intron_sample_lian	409	ERVL	PEX19	0.0223495	0.0004995	0.484426	0.0359422	0.314772
ERVL-E-int_dup514-chr1	74	ERVL-E-int_dup514-chr1	herv	intron_sample_lian	348	ERVL	PEX19	-0.0440878	0.00194373	0.167654	0.0185718	0.775586
MamRep1527_dup65-chr1	56	MamRep1527_dup65-chr1	herv	Distal Intergenic	795	Other	VANGL2	0.0578605	0.00334784	0.0700708	0.0134194	1.15446
MamGypsy2-LTR_dup24-chr1	191	MamGypsy2-LTR_dup24-chr1	herv	Distal Intergenic	189	Gypsy	VANGL2	0.0641225	0.00411169	0.0446559	0.0443981	1.35012
MLT1J_dup712-chr1	31	MLT1J_dup712-chr1	herv	Distal Intergenic	275	ERVL-MaLR	SLAMF6	0.0627161	0.00393331	0.0495586	0.00668013	1.30488
THE1D_dup481-chr1	81	THE1D_dup481-chr1	herv	intron_sample_lian	361	ERVL-MaLR	SLAMF6	0.0641102	0.00411012	0.0446968	0.0189632	1.34972
THE1B_dup872-chr1	428	THE1B_dup872-chr1	herv	intron_sample_lian	369	ERVL-MaLR	SLAMF6	0.1876	0.0351939	3.20045e-09	0.129188	8.49479
MER68_dup49-chr1	602	MER68_dup49-chr1	herv	Distal Intergenic	550	ERVL	CD84	0.1443	0.0208225	5.68947e-06	0.195784	5.24493
LTR79_dup232-chr1	38	LTR79_dup232-chr1	herv	Distal Intergenic	143	ERVL	SLAMF1	0.0329347	0.00108469	0.302771	0.00898045	0.518886
MLT1C_dup767-chr1	256	MLT1C_dup767-chr1	herv	intron_opposite_lian	450	ERVL-MaLR	SLAMF1	-0.00576854	3.32761e-05	0.856802	0.0675156	0.0671198
THE1B_dup873-chr1	55	THE1B_dup873-chr1	herv	intron_opposite_lian	354	ERVL-MaLR	SLAMF1	0.0500502	0.00250503	0.117208	0.0124117	0.931044
LTR85a_dup87-chr1	26	LTR85a_dup87-chr1	herv	intron_sample_lian	106	Other	SLAMF1	0.0509415	0.00259504	0.110816	0.0055421	0.955397
THE1D_dup483-chr1	47	THE1D_dup483-chr1	herv	Distal Intergenic	382	ERVL-MaLR	SLAMF1	0.0282541	0.000798293	0.3767	0.00979176	0.424004
LTR5_Hs_dup54-chr1	54	LTR5_Hs_dup54-chr1	herv	Distal Intergenic	956	ERVK	SLAMF1	-0.0251627	0.000633162	0.431142	0.0120371	0.36538
MLT2B1_dup170-chr1	388	MLT2B1_dup170-chr1	herv	Distal Intergenic	449	ERVL	SLAMF1	0.0558465	0.00311883	0.0804126	0.106353	1.09468
MER39B_dup46-chr1	289	MER39B_dup46-chr1	herv	intron_sample_lian	648	ERV1	CD48	-0.0260659	0.000679429	0.414784	0.0764966	0.382178
HERVK11-int_dup12-chr1	63	HERVK11-int_dup12-chr1	herv	intron_sample_lian	3158	ERVK	CD48	0.0122036	0.000148928	0.702643	0.0138559	0.153265
HERVK-int_dup17-chr1	26	HERVK-int_dup17-chr1	herv	intron_opposite_lian	1615	ERVK	CD48	0.0046231	2.13731e-05	0.885014	0.00584004	0.0530498
HERVK11-int_dup13-chr1	184	HERVK11-int_dup13-chr1	herv	intron_sample_lian	3382	ERVK	CD48	-0.0313865	0.000985113	0.326079	0.0439817	0.486677
THE1C_dup424-chr1	821	THE1C_dup424-chr1	herv	Promoter	316	ERVL-MaLR	CD48	-0.109992	0.0120983	0.000558214	0.399684	3.2532
LTR27E_dup6-chr1	96	LTR27E_dup6-chr1	herv	Distal Intergenic	1004	ERV1	CD48	-0.111313	0.0123906	0.000477899	0.0244639	3.32066
LTR56_dup63-chr1	175	LTR56_dup63-chr1	herv	Distal Intergenic	437	ERV1	CD48	-0.00583671	3.40672e-05	0.855128	0.0415667	0.067969
MLT2B1_dup172-chr1	47	MLT2B1_dup172-chr1	herv	Distal Intergenic	188	ERVL	SLAMF7	-0.0468903	0.0021987	0.142218	0.00956183	0.847046
ERVL-B4-int_dup152-chr1	69	ERVL-B4-int_dup152-chr1	herv	Distal Intergenic	382	ERVL	SLAMF7	0.0066463	4.41733e-05	0.835303	0.0165999	0.078156
MLT2B1_dup173-chr1	85	MLT2B1_dup173-chr1	herv	Distal Intergenic	335	ERVL	SLAMF7	-0.0533805	0.00284948	0.0947244	0.0195462	1.02354
MLT2B1_dup174-chr1	47	MLT2B1_dup174-chr1	herv	Distal Intergenic	188	ERVL	SLAMF7	0.00631802	3.99174e-05	0.84333	0.0118751	0.0740024
MLT2B2_dup98-chr1	283	MLT2B2_dup98-chr1	herv	Distal Intergenic	267	ERVL	LY9	0.0110262	0.000121576	0.730155	0.0786957	0.136585
MLT1F2_dup255-chr1	333	MLT1F2_dup255-chr1	herv	Promoter	675	ERVL-MaLR	LY9	0.0296756	0.000880642	0.353155	0.0953175	0.452035
MLT1K_dup873-chr1	262	MLT1K_dup873-chr1	herv	intron_opposite_lian	482	ERVL-MaLR	LY9	-0.0315521	0.000995533	0.323532	0.0688811	0.490083
LTR9_dup30-chr1	22	LTR9_dup30-chr1	herv	intron_opposite_lian	581	ERV1	LY9	0.0158415	0.000250952	0.620199	0.00490501	0.207469
MLT1H_dup456-chr1	95	MLT1H_dup456-chr1	herv	intron_opposite_lian	286	ERVL-MaLR	CD244	0.0299289	0.000895739	0.349059	0.0219139	0.457101
MLT1H_dup457-chr1	279	MLT1H_dup457-chr1	herv	intron_opposite_lian	186	ERVL-MaLR	CD244	0.00403161	1.62539e-05	0.899642	0.0713994	0.0459301
LTR2_dup38-chr1	145	LTR2_dup38-chr1	herv	Distal Intergenic	458	ERV1	F11R	0.0148589	0.000220787	0.642055	0.033275	0.192427
LTR7B_dup39-chr1	361	LTR7B_dup39-chr1	herv	Distal Intergenic	378	ERV1	F11R	-0.00894338	7.99841e-05	0.779659	0.0970488	0.108095
LTR37A_dup70-chr1	90	LTR37A_dup70-chr1	herv	Distal Intergenic	229	ERV1	F11R	-9.0324e-05	8.15842e-09	0.997746	0.0202181	0.00098016
LTR29_dup36-chr1	248	LTR29_dup36-chr1	herv	Distal Intergenic	536	ERV1	F11R	-0.030344	0.000920758	0.342413	0.0622137	0.46545
MER67B_dup17-chr1	61	MER67B_dup17-chr1	herv	Distal Intergenic	588	ERV1	F11R	-0.030953	0.000958087	0.332809	0.0128724	0.477805
MLT1G1_dup135-chr1	44	MLT1G1_dup135-chr1	herv	intron_opposite_lian	113	ERVL-MaLR	F11R	-0.00618715	3.82809e-05	0.846534	0.010083	0.0723554
LTR5_Hs_dup56-chr1	981	LTR5_Hs_dup56-chr1	herv	intron_opposite_lian	969	ERVK	F11R	-0.0260714	0.000679718	0.414684	1.32293	0.382282
THE1B_dup880-chr1	316	THE1B_dup880-chr1	herv	intron_sample_lian	363	ERVL-MaLR	F11R	0.0185392	0.000343701	0.561933	0.0797767	0.250316
MER11C_dup32-chr1	80	MER11C_dup32-chr1	herv	intron_opposite_lian	1070	ERVK	ARHGAP30	0.0655369	0.00429508	0.040144	0.0204134	1.39638
LTR37A_dup71-chr1	246	LTR37A_dup71-chr1	herv	Promoter	307	ERV1	PPOX	0.043244	0.00187004	0.175944	0.0642995	0.754625
LTR12F_dup23-chr1	29	LTR12F_dup23-chr1	herv	Distal Intergenic	485	ERV1	PCP4L1	0.0957315	0.00916452	0.00268678	0.00644485	2.57077
MER21C_dup246-chr1	48	MER21C_dup246-chr1	herv	Distal Intergenic	639	ERVL	PCP4L1	-0.0310154	0.000961955	0.331834	0.0103956	0.479079
MER21C_dup247-chr1	36	MER21C_dup247-chr1	herv	Distal Intergenic	101	ERVL	PCP4L1	-0.0281304	0.000791317	0.378795	0.0080024	0.421596
ERVL-E-int_dup518-chr1	299	ERVL-E-int_dup518-chr1	herv	Distal Intergenic	516	ERVL	MPZ	0.0385046	0.00148261	0.228238	0.0861391	0.641611
MER65A_dup92-chr1	61	MER65A_dup92-chr1	herv	Distal Intergenic	203	ERV1	MPZ	0.0338669	0.00114697	0.289284	0.0145712	0.538676
LTR5_Hs_dup57-chr1	24	LTR5_Hs_dup57-chr1	herv	intron_opposite_lian	896	ERVK	SDHC	-0.0301599	0.000909619	0.345351	0.0058558	0.46174
MLT1D_dup812-chr1	46	MLT1D_dup812-chr1	herv	intron_opposite_lian	483	ERVL-MaLR	SDHC	-0.0336685	0.00113357	0.292119	0.0108214	0.53444
MLT1D-int_dup24-chr1	56	MLT1D-int_dup24-chr1	herv	intron_opposite_lian	251	ERVL-MaLR	SDHC	-0.0429274	0.00184276	0.179132	0.013526	0.746826
MLT1D-int_dup27-chr1	89	MLT1D-int_dup27-chr1	herv	intron_opposite_lian	238	ERVL-MaLR	SDHC	-0.0391332	0.00153141	0.220728	0.0205794	0.656143
MLT1D-int_dup28-chr1	106	MLT1D-int_dup28-chr1	herv	intron_opposite_lian	161	ERVL-MaLR	SDHC	0.0271285	0.000735955	0.396014	0.0242963	0.40229
MLT1D_dup814-chr1	89	MLT1D_dup814-chr1	herv	intron_opposite_lian	151	ERVL-MaLR	SDHC	0.0305803	0.000935155	0.338665	0.0214354	0.470229
MLT1G3_dup107-chr1	129	MLT1G3_dup107-chr1	herv	intron_opposite_lian	214	ERVL-MaLR	SDHC	-0.0467369	0.00218433	0.143529	0.0301804	0.84306
MER57F_dup16-chr1	254	MER57F_dup16-chr1	herv	Promoter	464	ERV1	FCGR2A	0.171434	0.0293897	6.5652e-08	0.0733771	7.18275
MER34B-int_dup62-chr1	238	MER34B-int_dup62-chr1	herv	Promoter	671	ERV1	FCGR2A	0.250304	0.0626521	1.76615e-15	0.07327	14.753
THE1B_dup881-chr1	192	THE1B_dup881-chr1	herv	intron_sample_lian	343	ERVL-MaLR	FCGR2A	0.346742	0.12023	4.28453e-29	0.0571522	28.3681
MLT1B_dup743-chr1	503	MLT1B_dup743-chr1	herv	intron_opposite_lian	246	ERVL-MaLR	FCGR3A	0.277085	0.0767761	9.47217e-19	0.160201	18.0236
LTR8_dup148-chr1	60	LTR8_dup148-chr1	herv	intron_sample_lian	660	ERV1	FCGR3A	0.00534796	2.86007e-05	0.867141	0.014108	0.0619101
MLT1L_dup514-chr1	88	MLT1L_dup514-chr1	herv	intron_opposite_lian	197	ERVL-MaLR	FCGR3A	0.0992009	0.00984082	0.00186595	0.0203457	2.7291
MLT1B_dup745-chr1	24	MLT1B_dup745-chr1	herv	Distal Intergenic	246	ERVL-MaLR	FCGR3B	0.0299424	0.000896545	0.348843	0.00567702	0.45737
MER4D0_dup15-chr1	298	MER4D0_dup15-chr1	herv	Distal Intergenic	857	ERV1	FCRLB	0.0941262	0.00885974	0.00316835	0.0785545	2.49917
MER83_dup14-chr1	603	MER83_dup14-chr1	herv	Promoter	445	ERV1	DUSP12	0.160661	0.025812	4.22498e-07	0.208522	6.37418
MER21C_dup252-chr1	21	MER21C_dup252-chr1	herv	intron_opposite_lian	741	ERVL	ATF6	0.0231365	0.000535299	0.46917	0.0050338	0.32867
LTR16A_dup161-chr1	212	LTR16A_dup161-chr1	herv	intron_sample_lian	306	ERVL	ATF6	0.0721319	0.00520301	0.0238647	0.0529602	1.62224
MLT1J_dup717-chr1	196	MLT1J_dup717-chr1	herv	intron_opposite_lian	200	ERVL-MaLR	ATF6	-0.0329935	0.00108857	0.301908	0.0523334	0.520125
MLT1A0_dup908-chr1	323	MLT1A0_dup908-chr1	herv	intron_sample_lian	137	ERVL-MaLR	ATF6	0.0380997	0.00145159	0.233171	0.0904369	0.632325
MLT1J_dup718-chr1	618	MLT1J_dup718-chr1	herv	intron_opposite_lian	472	ERVL-MaLR	ATF6	0.0146651	0.000215066	0.646403	0.214699	0.189497
MLT1O_dup314-chr1	63	MLT1O_dup314-chr1	herv	Distal Intergenic	136	ERVL-MaLR	SH2D1B	0.145846	0.0212712	4.50161e-06	0.0157715	5.34663
MLT1O_dup316-chr1	206	MLT1O_dup316-chr1	herv	Distal Intergenic	157	ERVL-MaLR	UHMK1	0.0613704	0.00376633	0.0546638	0.0517675	1.2623
LTR50_dup121-chr1	40	LTR50_dup121-chr1	herv	Distal Intergenic	466	ERVL	DDR2	-0.0453511	0.00205672	0.155795	0.00999642	0.807447
MLT1O_dup318-chr1	396	MLT1O_dup318-chr1	herv	Distal Intergenic	257	ERVL-MaLR	DDR2	0.06184	0.00382418	0.0528349	0.111908	1.27708
MLT2C1_dup98-chr1	30	MLT2C1_dup98-chr1	herv	intron_opposite_lian	187	ERVL	DDR2	0.00498646	2.48647e-05	0.876047	0.006935	0.0574726
MER51C_dup3-chr1	68	MER51C_dup3-chr1	herv	Promoter	277	ERV1	HSD17B7	-0.0659067	0.00434369	0.03903	0.0157438	1.4086
MLT1C_dup778-chr1	26	MLT1C_dup778-chr1	herv	Distal Intergenic	365	ERVL-MaLR	CCDC190	-0.0387799	0.00150388	0.224927	0.00620767	0.647958
THE1D_dup493-chr1	27	THE1D_dup493-chr1	herv	intron_sample_lian	357	ERVL-MaLR	RGS5	0.0354886	0.00125944	0.266797	0.00579349	0.57382
LTR7B_dup40-chr1	138	LTR7B_dup40-chr1	herv	intron_sample_lian	515	ERV1	RGS5	0.0580752	0.00337273	0.0690361	0.0305693	1.16092
MLT1G1-int_dup17-chr1	30	MLT1G1-int_dup17-chr1	herv	intron_sample_lian	1026	ERVL-MaLR	RGS5	0.00394078	1.55297e-05	0.901892	0.00655176	0.0448456
THE1B_dup887-chr1	206	THE1B_dup887-chr1	herv	intron_sample_lian	333	ERVL-MaLR	RGS5	0.0104688	0.000109595	0.743303	0.0482195	0.128834
THE1D_dup494-chr1	81	THE1D_dup494-chr1	herv	intron_sample_lian	369	ERVL-MaLR	RGS5	0.0627321	0.00393532	0.0495003	0.0186583	1.30539
THE1D-int_dup84-chr1	156	THE1D-int_dup84-chr1	herv	intron_sample_lian	1639	ERVL-MaLR	RGS5	0.0239629	0.00057422	0.453441	0.0383801	0.343479
MER83_dup15-chr1	61	MER83_dup15-chr1	herv	intron_sample_lian	447	ERV1	RGS5	0.0394905	0.0015595	0.216539	0.0138899	0.664463
MER34C2_dup25-chr1	282	MER34C2_dup25-chr1	herv	intron_sample_lian	581	ERV1	RGS5	0.0478643	0.00229099	0.134107	0.0745343	0.872548
MSTB_dup370-chr1	24	MSTB_dup370-chr1	herv	intron_opposite_lian	400	ERVL-MaLR	ALDH9A1	0.0463237	0.00214589	0.147106	0.00552636	0.832371
MER41B_dup127-chr1	977	MER41B_dup127-chr1	herv	intron_opposite_lian	495	ERV1	ALDH9A1	-0.0653505	0.00427069	0.0407154	0.900275	1.39024
THE1A_dup203-chr1	21	THE1A_dup203-chr1	herv	Promoter	350	ERVL-MaLR	ALDH9A1	0.0152958	0.000233961	0.632298	0.00456316	0.199078
LTR40A1_dup12-chr1	212	LTR40A1_dup12-chr1	herv	intron_opposite_lian	410	ERVL	ALDH9A1	0.0615419	0.0037874	0.05399	0.0538562	1.26769
MER34_dup41-chr1	53	MER34_dup41-chr1	herv	Distal Intergenic	256	ERV1	ALDH9A1	-0.0861799	0.00742697	0.00691694	0.0142328	2.16009
MER34_dup42-chr1	120	MER34_dup42-chr1	herv	Distal Intergenic	127	ERV1	ALDH9A1	-0.00481832	2.32162e-05	0.880195	0.0301743	0.0554213
MLT1J1-int_dup22-chr1	25	MLT1J1-int_dup22-chr1	herv	Distal Intergenic	613	ERVL-MaLR	TMCO1	-0.00959307	9.2027e-05	0.76411	0.00501554	0.116844
MLT1J1_dup227-chr1	45	MLT1J1_dup227-chr1	herv	Distal Intergenic	216	ERVL-MaLR	TMCO1	0.089918	0.00808524	0.00482587	0.00930291	2.31642
MLT1M_dup132-chr1	46	MLT1M_dup132-chr1	herv	intron_opposite_lian	148	ERVL-MaLR	TMCO1	-0.0241854	0.000584935	0.449257	0.0100946	0.347506
THE1A_dup205-chr1	154	THE1A_dup205-chr1	herv	intron_sample_lian	229	ERVL-MaLR	TMCO1	0.0140437	0.000197225	0.660429	0.0383953	0.180174
MLT1J_dup762-chr1	26	MLT1J_dup762-chr1	herv	intron_opposite_lian	118	ERVL-MaLR	UCK2	-0.0455422	0.00207409	0.154058	0.00572853	0.812316
MLT1B_dup761-chr1	29	MLT1B_dup761-chr1	herv	intron_opposite_lian	363	ERVL-MaLR	TADA1	-0.0261606	0.000684375	0.41309	0.00640669	0.383956
MSTB1_dup197-chr1	73	MSTB1_dup197-chr1	herv	intron_opposite_lian	253	ERVL-MaLR	TADA1	0.0730931	0.0053426	0.0220511	0.0182447	1.65657
MSTB1_dup198-chr1	43	MSTB1_dup198-chr1	herv	intron_opposite_lian	178	ERVL-MaLR	TADA1	0.0188185	0.000354136	0.556054	0.00964063	0.254883
MLT2B2_dup99-chr1	54	MLT2B2_dup99-chr1	herv	Distal Intergenic	362	ERVL	TADA1	-0.0232996	0.000542871	0.466043	0.0124293	0.331574
MLT1N2_dup248-chr1	96	MLT1N2_dup248-chr1	herv	intron_sample_lian	375	ERVL-MaLR	MAEL	0.070513	0.00497208	0.0272119	0.0222321	1.56524
MER77_dup62-chr1	489	MER77_dup62-chr1	herv	Distal Intergenic	566	ERVL	GPA33	0.055494	0.00307959	0.0823437	0.16545	1.08437
MLT1K_dup890-chr1	394	MLT1K_dup890-chr1	herv	intron_sample_lian	411	ERVL-MaLR	POU2F1	0.0709728	0.00503714	0.0262223	0.108012	1.58133
MSTA_dup777-chr1	583	MSTA_dup777-chr1	herv	intron_opposite_lian	377	ERVL-MaLR	POU2F1	0.177713	0.0315821	2.09807e-08	0.200972	7.67818
MER57B1_dup24-chr1	61	MER57B1_dup24-chr1	herv	intron_opposite_lian	397	ERV1	POU2F1	0.0636447	0.00405065	0.0462735	0.0145589	1.33467
MSTA_dup778-chr1	115	MSTA_dup778-chr1	herv	intron_sample_lian	401	ERVL-MaLR	POU2F1	0.0402464	0.00161977	0.207865	0.0247918	0.682219
MER9a3_dup24-chr1	53	MER9a3_dup24-chr1	herv	intron_opposite_lian	479	ERVK	POU2F1	0.0332308	0.00110429	0.298442	0.011318	0.52514
MER50B_dup15-chr1	31	MER50B_dup15-chr1	herv	Promoter	659	ERV1	POU2F1	-0.0353676	0.00125087	0.268432	0.0070079	0.571165
MLT1B_dup762-chr1	415	MLT1B_dup762-chr1	herv	intron_opposite_lian	176	ERVL-MaLR	CD247	0.0785294	0.00616687	0.0138829	0.120296	1.85752
MER31A_dup83-chr1	463	MER31A_dup83-chr1	herv	intron_sample_lian	462	ERV1	CD247	0.062575	0.00391564	0.0500742	0.141448	1.30039
MLT1C_dup799-chr1	124	MLT1C_dup799-chr1	herv	intron_opposite_lian	453	ERVL-MaLR	CD247	-0.0215687	0.00046521	0.499822	0.0293366	0.301185
LTR16C_dup278-chr1	67	LTR16C_dup278-chr1	herv	intron_sample_lian	139	ERVL	CD247	0.0230875	0.000533034	0.470112	0.0153509	0.327799
MLT1B_dup764-chr1	108	MLT1B_dup764-chr1	herv	intron_opposite_lian	164	ERVL-MaLR	CREG1	0.0258653	0.000669016	0.418384	0.0263533	0.378425
LTR39_dup28-chr1	65	LTR39_dup28-chr1	herv	Distal Intergenic	739	ERV1	CREG1	0.00136538	1.86426e-06	0.965932	0.0143363	0.0150533
ERV3-16A3_I-int_dup276-chr1	51	ERV3-16A3_I-int_dup276-chr1	herv	Distal Intergenic	1564	ERVL	CREG1	0.0470616	0.0022148	0.140764	0.0110701	0.851507
[truncated: 32,308 more rows]

## Sheet: fig. 3b
	dispersions	means
MLT1D_dup10-chr1	0.793635	0.0102055
MLT1D_dup13-chr1	1.18367	0.045417
LTR67B-chr1	1.33586	0.0360832
LTR79-chr1	0.893592	0.0243161
MSTD_dup10-chr1	2.61141	0.0386869
MSTA_dup6-chr1	1.98468	0.0295358
LTR12C_dup2-chr1	1.13912	0.04388
MER49-chr1	1.38209	0.742784
MER50_dup1-chr1	0.818942	0.0376562
MER50_dup3-chr1	0.822291	0.00797209
MER41B_dup1-chr1	1.69651	0.0171618
MER4B-int_dup5-chr1	1.07675	0.185302
MER54A_dup1-chr1	1.62391	0.014748
MER54A_dup2-chr1	1.67977	0.0245568
MER41B_dup2-chr1	2.11982	0.0224543
LTR10A_dup1-chr1	1.62451	0.401135
LTR7_dup1-chr1	2.38665	0.0538966
LTR10A_dup2-chr1	1.78661	0.496834
LTR10A_dup4-chr1	1.47407	0.920877
LTR5_Hs_dup1-chr1	1.01583	0.00653947
LTR42-chr1	1.54639	0.0105824
MER4D-chr1	1.43889	0.00725501
MER21C_dup19-chr1	1.45288	0.024333
MLT1H_dup9-chr1	1.605	0.324241
MLT1C_dup8-chr1	1.40355	0.0533869
MER68_dup2-chr1	1.02931	0.328543
MER54A_dup3-chr1	0.923412	0.00663723
THE1A_dup2-chr1	0.822808	0.0123167
MER66B_dup2-chr1	2.28765	0.0259649
ERVL-E-int_dup5-chr1	1.02234	0.0106491
MLT1A0_dup13-chr1	1.03893	0.00608327
MLT1B_dup15-chr1	0.642035	0.0060785
MLT1B_dup16-chr1	1.17406	0.0528556
MER65A_dup6-chr1	0.965223	0.010748
MER34-chr1	0.949312	0.00915442
THE1C-int_dup3-chr1	1.63422	0.0152091
MLT1C_dup36-chr1	1.11849	0.010659
THE1D_dup6-chr1	1.83337	0.0226278
THE1D-int_dup5-chr1	2.21776	0.0220482
LTR13-chr1	0.830435	0.0055469
THE1D_dup7-chr1	1.60519	0.00955365
MER34C2-chr1	1.17124	0.00608614
MLT1D_dup33-chr1	1.50553	0.00626032
LTR8A_dup1-chr1	1.55412	0.036154
MER4A_dup1-chr1	1.18343	0.00914338
MER4D1_dup2-chr1	0.652648	0.00950752
MSTA_dup12-chr1	1.37143	0.012653
MER51A_dup3-chr1	0.259357	0.00906414
MER61D-chr1	0.380483	0.0037615
MLT1H2_dup7-chr1	0.716527	0.00845233
MER66B_dup7-chr1	0.627242	0.00407806
LTR78_dup3-chr1	0.14412	0.00517315
LTR5B-chr1	0.750172	0.0317718
THE1A-int_dup1-chr1	0.676914	0.00587202
MLT1B_dup67-chr1	0.337615	0.0212884
MLT1C_dup124-chr1	0.617134	0.030293
MLT1I_dup31-chr1	0.568389	0.0827198
MLT1H_dup28-chr1	1.66433	0.014017
LTR13_dup3-chr1	1.48289	0.0284222
MLT1C_dup128-chr1	1.66208	0.0181112
MLT1C_dup130-chr1	1.41692	0.290416
MER51A_dup5-chr1	0.951244	0.011376
MLT1C_dup131-chr1	0.991637	0.0458681
MLT1C_dup133-chr1	0.797692	0.0399333
MLT1D_dup75-chr1	0.570643	0.00826441
MLT1A0_dup48-chr1	0.961903	0.00624445
MER52D-chr1	1.28475	0.0296688
LTR12E-chr1	1.57661	0.0256446
HERVFH21-int_dup6-chr1	2.46302	0.030577
HERVFH21-int_dup9-chr1	0.67841	0.00494351
MLT1H1_dup6-chr1	1.06856	0.083736
LTR36_dup2-chr1	1.07962	0.0168884
LTR71A-chr1	1.53347	0.0233381
MLT1J2_dup9-chr1	1.53165	0.0141265
MER74A_dup7-chr1	1.0218	0.0157622
MSTD_dup33-chr1	2.6104	0.0261516
MLT1B_dup82-chr1	0.874832	0.00882237
ERV3-16A3_I-int_dup5-chr1	1.17923	0.151575
MLT1C_dup150-chr1	0.567193	0.00496546
THE1C_dup38-chr1	0.892074	0.015456
THE1C-int_dup7-chr1	0.894758	0.00427954
MLT1H_dup33-chr1	1.11143	0.10378
MER90a_dup2-chr1	1.02995	0.0382717
MLT1D_dup88-chr1	0.811779	0.0319973
LTR42_dup2-chr1	1.16449	0.0948172
LTR42_dup3-chr1	1.4232	0.0150062
MSTA_dup63-chr1	1.43671	0.00961359
MLT1F1_dup5-chr1	0.720747	0.0123206
THE1B_dup87-chr1	0.660073	0.00739772
LTR36_dup3-chr1	1.11719	0.0145154
LTR3A_dup2-chr1	0.873617	0.0207449
MER84-chr1	0.719287	0.041697
MER84_dup1-chr1	1.74296	0.120393
MSTB_dup21-chr1	1.91969	0.00681638
MLT1E3_dup7-chr1	1.10284	0.0384081
LTR12_dup2-chr1	0.986835	0.323775
MLT1H1_dup8-chr1	0.484604	0.00447932
MSTA-int_dup5-chr1	1.50908	1.06473
MSTA_dup69-chr1	1.11669	0.0472516
MLT2B3_dup10-chr1	1.23839	0.0440693
MLT1C_dup161-chr1	1.4425	0.0070222
THE1C_dup43-chr1	0.82788	0.00886757
THE1B_dup94-chr1	0.725903	0.00592993
THE1B_dup95-chr1	0.904983	0.013768
MLT1F_dup4-chr1	0.970902	0.00580665
LTR41_dup17-chr1	1.21101	0.00915999
MLT1J_dup37-chr1	1.08295	0.0132744
MLT1A0_dup63-chr1	1.70763	0.0659307
MLT1H2_dup10-chr1	0.370442	0.0223379
LTR8B_dup1-chr1	0.662554	0.0328219
MER41B_dup7-chr1	0.210199	0.00424767
LTR47A-chr1	0.350878	0.00424806
MER21A_dup5-chr1	0.408068	0.0286765
HERVK9-int_dup5-chr1	0.635492	0.138169
HERVK9-int_dup6-chr1	0.654538	0.119254
MER9a3-chr1	0.202603	0.00902282
ERV3-16A3_LTR_dup2-chr1	1.56588	0.0181016
MER41A_dup1-chr1	1.51516	0.044258
LTR82A-chr1	0.408789	0.0154699
HERVFH21-int_dup11-chr1	1.23455	0.206576
HERVFH21-int_dup13-chr1	0.579697	0.0463384
LTR21A_dup1-chr1	0.938827	0.230265
THE1B_dup97-chr1	-0.410936	0.0028641
LTR61-chr1	0.352849	0.0485077
MLT1D_dup92-chr1	1.63046	0.408276
MER41A_dup2-chr1	0.0237211	0.0121787
LTR101_Mam_dup2-chr1	0.0963303	0.00532934
MLT1D_dup93-chr1	0.415263	0.0438739
MLT1K_dup44-chr1	0.491494	0.0871944
LTR56_dup1-chr1	1.38418	0.00969159
MER83_dup5-chr1	1.42165	0.0172258
MLT1A0_dup66-chr1	1.08868	0.0251875
ERVL-B4-int_dup5-chr1	1.15408	0.187066
ERVL-B4-int_dup6-chr1	0.938158	0.0115728
ERVL-B4-int_dup7-chr1	1.05437	0.029621
MER83_dup6-chr1	1.57871	0.0517739
MER4A1__dup4-chr1	0.868487	0.00945163
MER4A1__dup5-chr1	-0.346308	0.00209004
MER4E1_dup5-chr1	0.604513	0.00528817
LTR8_dup13-chr1	0.555704	0.00420584
MLT1B_dup107-chr1	0.558078	0.0202182
MER41A_dup5-chr1	1.25558	0.040271
LTR8A_dup5-chr1	1.13234	0.0706706
MLT1C_dup176-chr1	0.896291	0.0855965
MLT1O_dup6-chr1	0.824702	0.231765
MLT1D_dup99-chr1	1.13595	0.00612921
MER34C2_dup6-chr1	0.927716	0.0554888
MER34C2_dup7-chr1	0.868495	0.107881
MER34B_dup3-chr1	1.1288	0.0264742
MER57C1-chr1	0.830979	0.0261137
MER34C2_dup10-chr1	0.883008	0.0840961
MLT1C_dup178-chr1	0.666612	0.04992
MER21-int_dup2-chr1	0.871596	0.11402
MER21-int_dup3-chr1	0.975296	0.0397397
MER21-int_dup4-chr1	2.66958	0.0278202
MER4D_dup5-chr1	1.05559	0.0419672
MLT1G_dup7-chr1	1.38196	0.0425932
MLT1K_dup52-chr1	1.40536	1.45189
MLT1N2_dup6-chr1	0.667136	0.0182332
MER41B_dup10-chr1	1.15734	0.0375925
MLT1B_dup111-chr1	1.36958	0.0090033
LTR83-chr1	0.80391	0.0109834
LTR1D1_dup1-chr1	1.21196	0.149385
MLT1I_dup45-chr1	1.1128	0.0423367
MLT1C_dup179-chr1	1.19791	0.248924
MLT1I_dup46-chr1	0.963244	0.110521
MLT1D_dup100-chr1	2.83033	0.00954734
MLT1D_dup102-chr1	0.914542	0.0194685
MLT1D_dup103-chr1	1.13992	0.0105697
LTR50_dup3-chr1	0.821949	0.0139218
MLT1G1_dup5-chr1	0.745691	0.0125386
MSTB_dup26-chr1	0.608045	0.0126932
MLT1D_dup105-chr1	2.29217	0.0255988
LTR12C_dup3-chr1	1.37089	0.0117087
LTR67B_dup10-chr1	1.079	0.0427802
THE1B_dup104-chr1	1.5482	0.025789
LTR8_dup17-chr1	1.27134	0.218891
MLT1J_dup44-chr1	0.571236	0.0111226
MER21C_dup42-chr1	1.52906	0.0119948
MER50_dup10-chr1	1.37681	0.0114945
THE1C_dup47-chr1	1.08749	0.0172817
THE1B_dup105-chr1	0.0666023	0.0035018
MSTB2_dup2-chr1	1.05788	0.0178142
MER66B_dup11-chr1	1.24046	0.0335427
MER41A_dup9-chr1	0.927792	0.0300699
MER41A_dup12-chr1	0.355762	0.00616889
MLT1O_dup9-chr1	1.40505	0.0796299
MER21B_dup8-chr1	0.835803	0.00658467
LTR48B_dup4-chr1	1.18212	0.0957415
MLT1D_dup113-chr1	0.807624	0.0101357
MLT2B3_dup12-chr1	1.22778	0.0144182
MSTB2_dup4-chr1	0.977731	0.00597165
MER21A_dup8-chr1	1.50526	0.0195312
MER34B-int-chr1	0.870377	0.0502322
MLT1G1_dup17-chr1	1.68852	0.0197534
LTR1C1-chr1	1.63937	0.096288
THE1B_dup108-chr1	0.534222	0.0115199
THE1B-int_dup10-chr1	1.5185	0.151411
HERVL-int_dup6-chr1	2.02203	0.0229143
HERVL-int_dup7-chr1	0.776921	0.0176654
MLT1A0_dup74-chr1	1.09852	0.0188791
MLT2A2_dup16-chr1	0.994679	0.0166181
THE1D_dup33-chr1	1.88812	0.0225104
MLT1C_dup197-chr1	1.08696	0.0826545
MLT1C_dup198-chr1	0.86004	0.0157592
MER52A_dup1-chr1	2.07561	0.032858
MER57A1_dup5-chr1	0.960362	0.00658757
MSTB_dup36-chr1	1.11266	0.00905795
MLT1C_dup206-chr1	0.93653	0.0309676
THE1D_dup36-chr1	1.51993	0.0279374
THE1B-int_dup11-chr1	1.28931	0.0185525
THE1D_dup39-chr1	1.04054	0.018065
THE1D-int_dup8-chr1	1.34346	0.0485124
MSTA_dup84-chr1	1.21043	0.0545999
THE1C_dup51-chr1	1.55093	0.0326487
MSTA_dup86-chr1	1.10732	0.0114681
MLT1I_dup55-chr1	1.18778	0.0177321
MSTC_dup2-chr1	1.27179	0.0425704
MSTD_dup45-chr1	1.22184	0.0281457
LTR79_dup25-chr1	1.03801	0.0142905
MLT1C_dup220-chr1	0.834575	0.0103382
MLT1L_dup26-chr1	1.78297	0.0444621
MLT2B3_dup20-chr1	1.38203	0.0208268
LTR5_Hs_dup4-chr1	1.35631	0.0202353
MLT1B_dup154-chr1	1.60413	0.0134923
LTR40a_dup5-chr1	0.866176	0.0130055
LTR40a_dup6-chr1	0.948956	0.0315384
THE1A_dup17-chr1	0.902803	0.0112358
MLT1D_dup148-chr1	1.0211	0.0105346
LTR5_Hs_dup5-chr1	1.1967	0.0655527
MLT1D_dup149-chr1	2.34191	0.03481
THE1C_dup60-chr1	0.93267	0.0254817
MLT1K_dup121-chr1	1.67328	0.0631074
THE1C_dup61-chr1	1.37518	0.0136059
LTR9A1_dup2-chr1	1.30762	0.137147
LTR42_dup7-chr1	1.58401	0.140289
LTR13A_dup1-chr1	1.37662	0.0489805
MER57F-chr1	1.53929	0.0271186
MER21C_dup51-chr1	1.16107	0.0111843
MER4C_dup1-chr1	0.868187	0.0165158
MLT1G3_dup10-chr1	0.202899	0.00285679
MSTA_dup96-chr1	1.26065	0.00725585
MER90a_dup3-chr1	1.37348	0.0134976
MLT1H_dup58-chr1	0.891382	0.00489369
MSTD_dup48-chr1	1.70558	0.0846064
MER4A_dup7-chr1	2.11665	0.00940316
MLT1B_dup159-chr1	1.70062	0.041899
MLT1B_dup160-chr1	1.48624	0.0192832
MSTC_dup4-chr1	1.70868	0.472536
THE1D_dup47-chr1	1.43286	0.315005
MLT1A_dup52-chr1	1.47464	0.0432794
THE1D_dup49-chr1	1.77832	0.0169149
MLT1K_dup126-chr1	1.41604	0.0182569
MLT1B_dup161-chr1	0.826028	0.00814993
MLT1A0_dup85-chr1	1.21689	0.0365471
MLT1A0_dup86-chr1	0.897658	0.0346365
MLT1F2_dup44-chr1	1.33549	0.121778
MLT1C_dup236-chr1	1.31944	0.199846
LTR4-chr1	0.879944	0.00598346
MER87-chr1	2.12604	0.103395
LTR75-chr1	1.49559	0.248825
MSTB1_dup42-chr1	1.98913	0.0124131
MER51D_dup3-chr1	0.45873	0.00564015
MER41E_dup8-chr1	1.23931	0.425838
LTR75B_dup1-chr1	1.22532	0.0984475
MER87_dup3-chr1	1.04542	0.0543839
ERV24_Prim-int_dup7-chr1	1.34638	0.0692626
LTR23-int_dup1-chr1	1.03787	0.0104251
LTR4_dup3-chr1	1.99148	0.99574
LTR75B_dup2-chr1	1.05767	0.0336296
LOR1b_dup2-chr1	0.691627	0.0713366
LTR53_dup1-chr1	0.987979	0.0167677
LTR16C_dup22-chr1	1.05889	0.0113848
MSTD_dup50-chr1	0.643037	0.00801484
MLT1E2_dup18-chr1	0.861742	0.00576009
LTR24B_dup5-chr1	1.58033	0.046644
LTR54B-chr1	1.97118	0.0693992
LTR15-chr1	1.81416	0.148255
MLT1D_dup165-chr1	2.36449	0.194831
MER21B_dup11-chr1	1.97991	0.018036
HUERS-P3-int-chr1	1.19966	0.0215981
HUERS-P3-int_dup1-chr1	1.30149	0.0212411
LTR9D_dup6-chr1	1.81814	0.00874973
LTR9D_dup7-chr1	1.32426	0.239027
MER31A_dup20-chr1	0.399815	0.00402647
MER68_dup12-chr1	0.838755	0.00500641
MLT1J2_dup42-chr1	0.977083	0.0622512
LTR8A_dup19-chr1	0.435642	0.00438514
MSTA_dup120-chr1	1.08906	0.0115654
MLT1F1_dup17-chr1	0.950897	0.039437
HERVK9-int_dup10-chr1	0.831365	0.0576029
MER9a3_dup2-chr1	0.772689	0.026359
LTR37-int_dup1-chr1	0.903529	0.0156364
MLT1J_dup76-chr1	1.01285	0.0502267
LTR28B-chr1	0.146703	0.00437934
THE1B_dup161-chr1	0.671624	0.00668092
MSTB_dup55-chr1	0.874948	0.0503192
MSTA_dup126-chr1	0.307383	0.00341942
MLT1D_dup183-chr1	0.919065	0.0409912
LTR82B_dup3-chr1	1.07008	0.00782959
MLT1L_dup39-chr1	1.41743	0.0114789
MLT1L_dup40-chr1	1.52562	0.0380015
MER4-int_dup9-chr1	1.54643	0.0102148
LTR7C-chr1	2.31066	0.0534478
MER4B_dup19-chr1	3.02801	0.0585563
MLT2D_dup33-chr1	0.721681	0.0104148
MLT1A0_dup108-chr1	0.650733	0.00711804
MLT1J_dup86-chr1	1.6389	0.371509
MLT1A_dup58-chr1	1.61378	1.22746
MER52D_dup18-chr1	1.20776	0.00951598
MER57A1_dup8-chr1	1.52161	0.021717
THE1D_dup63-chr1	1.08001	0.0259999
MLT2B4_dup30-chr1	0.249974	0.00858307
ERVL-B4-int_dup12-chr1	1.1318	0.00476094
ERVL-B4-int_dup14-chr1	0.865025	0.00424359
ERVL-B4-int_dup15-chr1	0.156261	0.00580794
ERVL-B4-int_dup18-chr1	1.55014	0.00924123
MLT1K_dup182-chr1	1.14629	0.10516
MER41B_dup21-chr1	2.51671	0.0136318
MSTB1_dup48-chr1	1.10288	0.0127498
MER41B_dup25-chr1	0.440203	0.0090858
MSTA_dup135-chr1	0.313222	0.00590779
MLT1K_dup192-chr1	2.95865	0.0134605
MLT1A0_dup112-chr1	0.96935	0.00593163
MLT1A0_dup113-chr1	3.53153	0.0658911
LTR10C_dup8-chr1	1.17198	0.0619702
LTR10C_dup9-chr1	1.26606	0.041078
MER21C_dup61-chr1	0.0844633	0.00287125
LTR54_dup3-chr1	1.11892	0.0316065
MLT1A1_dup41-chr1	0.0388014	0.00334027
MLT1A0_dup117-chr1	-0.461754	0.00225557
LTR61_dup5-chr1	0.0414024	0.00917329
LTR33_dup56-chr1	0.12609	0.00203541
MLT1A0_dup119-chr1	0.640866	0.0117928
THE1C_dup81-chr1	0.00173876	0.00575418
THE1D_dup66-chr1	0.988433	0.00996688
MLT1A0_dup120-chr1	0.520857	0.023464
MLT1F1_dup23-chr1	0.996973	0.0761501
MLT1C_dup279-chr1	1.20753	0.0682071
MSTD_dup57-chr1	0.46206	0.00496493
LTR8_dup22-chr1	1.57877	0.127747
LTR15_dup3-chr1	1.16913	0.0155182
LTR10D_dup2-chr1	1.59152	0.0798125
MSTD_dup65-chr1	1.55234	0.101705
MLT1E2-int-chr1	1.65386	0.2113
MLT1E2-int_dup1-chr1	2.31621	0.398743
MLT1B-int_dup3-chr1	1.16567	0.0178349
MER54B_dup1-chr1	1.41133	0.0453465
LTR52_dup10-chr1	0.318903	0.00723948
MamGypLTR1c_dup4-chr1	1.41722	0.00739148
MER39B_dup7-chr1	0.935228	0.0246843
MER39B_dup8-chr1	0.747063	0.0120524
THE1C_dup85-chr1	0.801294	0.0200865
LTR50_dup10-chr1	0.287188	0.00785673
LTR50_dup12-chr1	2.45833	0.0259158
THE1B_dup176-chr1	-0.0136542	0.00577444
MLT1K_dup214-chr1	0.433542	0.0221342
MLT1K_dup215-chr1	0.360615	0.0259648
LTR16E2_dup15-chr1	0.291718	0.0800655
MER41C_dup2-chr1	-0.551976	0.00204817
LTR1D1_dup4-chr1	1.15194	0.0150233
MER41B_dup31-chr1	1.36922	0.254456
LTR12_dup4-chr1	1.29922	0.021879
MSTD-int-chr1	1.84206	0.126404
MLT1C_dup282-chr1	1.62788	0.773459
ERVL-B4-int_dup24-chr1	0.838703	0.0419371
THE1B_dup178-chr1	1.176	0.117301
THE1B-int_dup14-chr1	1.23217	0.0174766
MLT1H1_dup29-chr1	1.26048	0.0921925
MLT1J_dup102-chr1	1.21424	0.250674
MSTB_dup65-chr1	0.323977	0.00472027
MER21C_dup64-chr1	0.874159	0.0134788
MLT1F-int_dup4-chr1	1.27579	0.0358018
MER4A_dup13-chr1	1.20297	0.0257824
MLT1G3_dup17-chr1	1.71503	0.0287458
LTR33_dup58-chr1	1.25134	0.0179401
LTR6A-chr1	1.0927	0.202457
MLT1E2_dup28-chr1	0.882574	0.253432
LTR66_dup2-chr1	1.06808	0.414699
LTR66_dup3-chr1	1.20617	0.472032
MLT1B_dup193-chr1	0.923174	0.0395133
MLT1B_dup194-chr1	1.30205	0.704485
MLT2B3_dup26-chr1	1.3132	0.821517
THE1B_dup182-chr1	1.61789	0.603376
THE1B-int_dup15-chr1	1.12683	0.720802
MSTD_dup71-chr1	0.697173	0.00474888
MSTD-int_dup2-chr1	1.21935	0.0479262
MSTD-int_dup3-chr1	0.708298	0.00611691
LTR6A_dup1-chr1	1.1382	0.0344119
MLT1B_dup195-chr1	1.38447	0.156407
MLT1B_dup196-chr1	1.24153	0.473253
MLT2B3_dup27-chr1	1.57865	1.28879
THE1B_dup183-chr1	0.942359	0.117963
LTR6A_dup2-chr1	1.15034	0.060703
MSTD-int_dup9-chr1	0.641115	0.017871
MSTD-int_dup10-chr1	0.962756	0.107074
LTR16C_dup60-chr1	2.41512	0.0155017
LTR64_dup10-chr1	0.832402	0.124402
LTR78B_dup8-chr1	1.48919	0.0170105
LTR5_Hs_dup6-chr1	0.56953	0.0177308
MLT2B2_dup10-chr1	0.703511	0.0463984
LTR67B_dup33-chr1	0.88016	0.020441
MLT1G3_dup18-chr1	0.524416	0.0100867
MLT1I_dup95-chr1	0.564822	0.0144987
MLT2B1_dup23-chr1	0.0485339	0.00640154
MER11A_dup4-chr1	0.0160837	0.00906811
MER68_dup14-chr1	-0.18792	0.0150276
MLT1H_dup94-chr1	0.649062	0.140612
MSTD_dup75-chr1	0.148335	0.00324696
MLT1F_dup34-chr1	2.00994	0.012359
MLT1M_dup20-chr1	0.6222	0.00480128
MLT1K_dup227-chr1	0.771183	0.0169128
MLT1A1_dup49-chr1	1.61711	0.0149062
MER66B_dup26-chr1	0.90255	0.0080317
MER4B_dup24-chr1	1.08878	0.019831
MSTD_dup78-chr1	1.55768	0.0319099
MLT1A_dup66-chr1	1.18017	0.105565
MLT1A_dup67-chr1	1.46872	0.298495
MER51B_dup1-chr1	0.803456	0.00558652
MER41A_dup24-chr1	1.0632	0.0812775
MLT1L_dup61-chr1	1.27908	0.00393563
MER41-int_dup18-chr1	1.68568	0.00907817
MER41-int_dup20-chr1	0.85985	0.00729441
MLT1A_dup69-chr1	0.87268	0.0129284
MLT1J2_dup53-chr1	1.57013	0.0224767
MLT1J2_dup54-chr1	2.8564	0.0108677
MLT1J2-int_dup2-chr1	1.19801	0.027898
MLT1J2-int_dup3-chr1	1.12144	0.0104678
LTR50_dup22-chr1	1.76143	0.0574353
ERVL-E-int_dup43-chr1	1.10376	0.0118734
MLT1B_dup198-chr1	0.917726	0.00798934
ERVL-E-int_dup48-chr1	1.36782	0.0228537
MER34D_dup2-chr1	0.772278	0.00437954
THE1C_dup89-chr1	0.579386	0.00461834
THE1C_dup91-chr1	1.04895	0.00605881
MER21C_dup67-chr1	0.830187	0.0227724
MLT1N2_dup36-chr1	0.624564	0.00819317
MSTB_dup66-chr1	0.873812	0.00716365
LTR103_Mam_dup11-chr1	1.32815	0.301051
MER21B_dup16-chr1	1.48221	0.542239
THE1B_dup186-chr1	1.04702	0.00760899
LTR12B-chr1	0.74195	0.00553539
THE1D_dup70-chr1	1.28978	0.0484369
MLT1B_dup201-chr1	1.62739	0.0158256
MSTC_dup18-chr1	1.59211	0.0290094
MLT1F_dup43-chr1	0.90882	0.0527373
MLT1D_dup233-chr1	1.07208	0.00876522
MLT1L_dup66-chr1	2.53061	0.10193
MLT1J2_dup59-chr1	2.0945	0.149824
MER34A_dup27-chr1	1.31981	0.0166006
MER34A_dup28-chr1	1.33489	0.018117
MER41E_dup15-chr1	1.77431	0.0140365
MLT1J_dup111-chr1	2.11682	0.0375304
MLT1A1_dup55-chr1	1.67584	0.0169259
MSTD_dup81-chr1	1.33368	0.0202888
MER4D_dup14-chr1	0.934265	0.174965
LTR6A_dup3-chr1	1.79971	0.0102609
LTR38_dup5-chr1	1.44914	0.0429808
THE1C_dup92-chr1	0.934044	0.0308916
MSTA_dup144-chr1	1.53149	0.0468472
MSTA_dup145-chr1	1.46726	0.00724161
MSTA_dup147-chr1	1.6765	0.0112554
LTR35_dup1-chr1	1.05461	0.0312655
LTR35A_dup2-chr1	1.20371	0.0059963
LTR7B_dup8-chr1	1.49059	0.0215602
LTR2B_dup2-chr1	1.34774	0.0694828
Harlequin-int_dup6-chr1	2.12652	0.0233359
MER21B_dup25-chr1	0.825749	0.00931278
MLT1A_dup75-chr1	1.01886	0.0335446
MLT1F2_dup65-chr1	1.2035	0.136276
MLT1H1_dup32-chr1	0.799143	0.0184003
MER21B_dup28-chr1	0.868912	0.0295568
LTR14_dup2-chr1	2.43979	0.0499021
LTR5_Hs_dup7-chr1	1.32101	0.029409
HERVH-int_dup31-chr1	1.02679	0.0248807
MLT1I_dup109-chr1	1.3483	0.413577
LTR16E1_dup30-chr1	0.829616	0.0225841
MLT1K_dup292-chr1	1.14657	0.0636585
MLT1F1_dup34-chr1	2.06407	0.0180427
MLT1D_dup240-chr1	0.834258	0.0207684
MSTC_dup25-chr1	1.75505	0.264904
MER34B-int_dup3-chr1	1.08785	0.0235066
MER34B-int_dup4-chr1	0.767117	0.00682548
MER34B-int_dup9-chr1	0.903544	0.00683106
MER34B-int_dup12-chr1	0.540411	0.00467041
MER34B-int_dup15-chr1	1.36554	0.0176725
MLT1F2_dup73-chr1	0.704058	0.0173164
MSTB_dup73-chr1	1.32401	0.158544
LTR54_dup9-chr1	1.66588	0.0482187
MSTD_dup85-chr1	1.24536	0.153317
MLT1A1_dup62-chr1	2.00825	0.00696817
THE1C_dup94-chr1	2.12613	0.0332722
MER21C_dup70-chr1	1.21837	0.0122949
MER52A_dup15-chr1	1.44362	0.78001
LTR2B_dup3-chr1	1.85722	0.0357099
ERV24B_Prim-int_dup4-chr1	2.94155	0.0645427
LTR40a_dup7-chr1	1.62586	0.013402
MLT1D_dup242-chr1	1.02701	0.0111492
MER49_dup45-chr1	1.86826	0.00859703
MLT1C_dup306-chr1	0.83102	0.110015
MLT1K_dup308-chr1	1.35336	0.0285817
MLT1L_dup90-chr1	0.925553	0.0664711
LOR1-int_dup12-chr1	1.10216	0.0672866
MLT1B_dup212-chr1	1.02519	0.0173194
MER21C_dup76-chr1	1.38302	0.249832
MLT1A1_dup68-chr1	1.7623	0.0137887
MLT1C_dup309-chr1	0.493523	0.00400442
MLT1C_dup310-chr1	0.963464	0.00978576
LTR8_dup34-chr1	0.586654	0.00583965
LTR8_dup35-chr1	1.09632	0.0346233
MER67B-chr1	0.951754	0.0124362
MER4E1_dup27-chr1	1.13691	0.0145348
LTR6B-chr1	1.27332	1.08183
LTR13A_dup3-chr1	1.69439	0.295661
MER21C_dup77-chr1	1.03214	0.0110223
MER21C_dup78-chr1	1.57942	1.53272
LTR33_dup83-chr1	0.714666	0.00568867
MER4D0_dup5-chr1	1.19631	0.05302
MER4D0_dup6-chr1	1.44691	0.00924963
LTR6A_dup4-chr1	1.65932	0.0551647
MSTA_dup173-chr1	1.01603	0.0162035
MLT1C_dup313-chr1	1.38166	0.517111
ERVL-E-int_dup106-chr1	1.60318	0.00774459
ERVL-E-int_dup109-chr1	1.56702	0.0111182
LTR67B_dup54-chr1	1.25317	0.0357
MLT1J_dup134-chr1	1.44107	0.00875423
MLT1D_dup245-chr1	1.42368	0.0370454
LTR51_dup13-chr1	0.580108	0.0180219
MLT1F2_dup74-chr1	0.775281	0.0277539
LTR64_dup11-chr1	0.761023	0.00641867
MLT1L_dup95-chr1	1.95743	0.0179695
MLT1B_dup214-chr1	-0.237103	0.00283006
THE1B_dup208-chr1	0.991815	0.00562813
LTR37-int_dup11-chr1	0.895797	0.0187676
LTR37-int_dup15-chr1	0.985168	0.0142731
MLT1D_dup250-chr1	2.90535	0.0253584
MLT1J_dup151-chr1	1.11658	0.00806522
MLT1A1-int_dup12-chr1	0.778146	0.0143603
MLT1A1-int_dup13-chr1	1.27356	0.010852
MLT1A1_dup76-chr1	1.87109	0.00948194
LTR48B_dup8-chr1	1.06067	0.0441949
MLT1D_dup267-chr1	0.569685	0.00454633
MSTA_dup182-chr1	1.11703	0.0313607
MLT1L_dup114-chr1	0.897315	0.00727289
MLT1E2_dup33-chr1	1.3008	0.040757
MLT1A1_dup77-chr1	2.79345	0.0250064
MLT1H2-int-chr1	1.37002	0.00845919
HERV3-int_dup10-chr1	1.03464	0.013872
Harlequin-int_dup10-chr1	0.612847	0.00859622
Harlequin-int_dup12-chr1	0.683416	0.0108849
Harlequin-int_dup13-chr1	1.10695	0.0152065
MLT1B_dup232-chr1	0.819347	0.00848074
MLT1C-int_dup3-chr1	1.72906	0.656711
MLT1C_dup327-chr1	1.26974	0.0609838
ERVL-E-int_dup120-chr1	1.12604	0.057486
MER51A_dup16-chr1	1.30061	0.290469
MER51A_dup17-chr1	1.17843	0.0626592
MER101_dup4-chr1	1.35205	0.0666443
MLT1G_dup33-chr1	1.09615	0.262855
MLT1G_dup34-chr1	1.92558	0.024749
THE1C_dup102-chr1	1.05914	0.0082325
MSTB_dup81-chr1	1.48731	0.193886
MLT1C_dup328-chr1	3.54687	0.0225427
MLT1A0_dup158-chr1	1.24534	0.0626342
MLT1A0_dup160-chr1	1.02243	0.0114238
MER57A-int_dup12-chr1	1.15651	0.0394998
MER57A-int_dup14-chr1	1.54859	0.0174609
MER57A-int_dup15-chr1	1.16664	0.043744
MER57A-int_dup16-chr1	0.716488	0.0309978
MER57A-int_dup19-chr1	1.49745	0.471648
MER57A-int_dup20-chr1	0.769768	0.00818573
MER57B2_dup5-chr1	0.752034	0.0041644
MLT1F_dup55-chr1	1.30675	0.00925567
LTR12C_dup13-chr1	0.843778	0.0412144
LTR21B_dup3-chr1	0.879997	0.0273378
MamGypLTR1c_dup7-chr1	0.223644	0.00407468
LTR54_dup13-chr1	1.02465	0.0391709
LTR2752-chr1	1.84279	0.0888533
MER51A_dup19-chr1	1.45816	0.0330249
LOR1a_dup6-chr1	1.367	0.0112381
MLT1A_dup89-chr1	1.75231	0.0121255
MER67C_dup2-chr1	1.1932	0.0710976
MLT1D_dup269-chr1	1.31263	0.0253964
LTR7_dup14-chr1	0.901621	0.013067
LTR104_Mam_dup20-chr1	0.977892	0.00587281
MLT1A0_dup168-chr1	1.3258	0.0338191
THE1D_dup97-chr1	0.95082	0.00946132
LTR12C_dup14-chr1	0.898114	0.119079
MSTB_dup85-chr1	0.902975	0.00626714
MER65A_dup39-chr1	0.625416	0.00853629
MER65A_dup40-chr1	0.633079	0.0433035
MER65-int_dup16-chr1	0.977697	0.0289454
MER101-int_dup17-chr1	1.19041	0.0115305
MER31-int_dup11-chr1	0.851837	0.00621608
MER31-int_dup14-chr1	1.48385	0.038463
MLT1C_dup343-chr1	1.51077	0.0342321
LTR29_dup7-chr1	0.724637	0.00826816
MLT1F2_dup93-chr1	2.40865	0.0242779
MSTC_dup40-chr1	0.937997	0.0262453
MER41A_dup36-chr1	1.21013	0.0105864
MER41-int_dup26-chr1	2.31165	0.168881
MER41-int_dup27-chr1	0.864693	0.0645377
MER41-int_dup28-chr1	0.848943	0.00637961
HERVH-int_dup49-chr1	1.40856	0.067456
HERVH-int_dup53-chr1	1.21894	0.0729306
ERV3-16A3_LTR_dup12-chr1	0.55712	0.00588628
ERV3-16A3_LTR_dup13-chr1	2.05007	0.0162776
MLT1J_dup165-chr1	1.09357	0.0100389
MLT1B_dup242-chr1	1.44446	0.0106511
MER65C_dup7-chr1	1.32875	0.0135918
MLT1H1_dup41-chr1	1.21207	0.0430506
LTR8A_dup25-chr1	1.03063	0.00988377
MSTD_dup105-chr1	0.874555	0.00791644
LTR12_dup5-chr1	0.845292	0.100347
LTR104_Mam_dup29-chr1	0.796914	0.0121138
MLT2D-chr1	1.25117	0.251006
MLT1C_dup356-chr1	0.868733	0.0660571
MER4-int_dup34-chr1	0.633051	0.00885223
LTR83_dup8-chr1	1.66347	0.0100787
MER50_dup24-chr1	0.665482	0.0114909
ERV3-16A3_I-int_dup50-chr1	1.68238	0.014073
MLT1D_dup289-chr1	0.768965	0.0152001
MLT1K_dup372-chr1	0.0606094	0.0292177
LTR89_dup20-chr1	0.54803	0.0121097
LTR1A2_dup25-chr1	1.48825	0.00775198
MER49_dup49-chr1	1.19409	0.38438
MER49_dup50-chr1	0.506468	0.0134246
LTR24C_dup16-chr1	1.32014	0.0476095
THE1B_dup236-chr1	1.08839	0.014939
MLT1J_dup173-chr1	0.753963	0.017711
MLT1D-int_dup5-chr1	0.825656	0.00419821
MLT1D-int_dup6-chr1	2.19289	0.026403
MLT1D_dup297-chr1	0.951692	0.014375
MLT1L_dup136-chr1	2.51342	0.105788
LTR85c_dup10-chr1	2.63144	0.0473916
LTR33A_dup16-chr1	0.618551	0.0118826
LTR12C_dup15-chr1	1.37432	0.767315
ERVL-B4-int_dup37-chr1	1.01565	0.104253
MLT1G3_dup36-chr1	0.890306	0.00922939
ERVL-B4-int_dup39-chr1	0.771076	0.00726551
MLT1J2_dup97-chr1	1.2621	0.0192427
LTR5A-chr1	1.24932	0.0121975
MSTB_dup90-chr1	1.75105	0.0166754
MSTB_dup91-chr1	1.27674	0.219899
MLT1O_dup110-chr1	1.00056	0.027377
MLT1A0_dup184-chr1	1.39621	0.0224397
LTR5_Hs_dup10-chr1	1.11975	0.0214818
MLT1I_dup153-chr1	1.35211	0.311762
LTR87_dup2-chr1	0.860247	0.0108228
MLT1A0_dup186-chr1	1.50835	0.023914
MLT1H1_dup45-chr1	0.611823	0.00498305
MLT1H1-int_dup4-chr1	1.1029	0.0217698
MLT1H1-int_dup5-chr1	0.811364	0.0155844
MLT1H1-int_dup6-chr1	1.20593	0.010639
MLT1H1_dup46-chr1	0.685177	0.00852839
LTR34_dup1-chr1	1.33296	0.13022
LTR1F1_dup1-chr1	1.66346	0.363618
LTR8A_dup26-chr1	0.779573	0.00852864
MSTA_dup201-chr1	0.923185	0.0390477
ERVL-int_dup5-chr1	0.84934	0.0201191
ERVL-int_dup6-chr1	0.597809	0.00954259
MER21C_dup89-chr1	0.744062	0.0182032
MLT1E1A_dup34-chr1	1.33721	0.0127627
MLT1F_dup61-chr1	1.18911	0.019956
MLT1D_dup301-chr1	1.28465	0.0646659
MLT1A1_dup85-chr1	0.964996	0.0134171
MLT1J_dup188-chr1	1.69316	0.904956
MLT1J_dup189-chr1	1.08205	0.0337049
MLT1F_dup63-chr1	1.0651	0.0325301
LTR78_dup39-chr1	1.02174	0.00916373
LTR103b_Mam_dup11-chr1	0.936654	0.0628487
THE1B_dup243-chr1	0.794467	0.0114235
MLT1H_dup175-chr1	0.560268	0.00509112
HERVH-int_dup62-chr1	1.235	0.015402
MLT1A_dup97-chr1	1.26282	0.0152254
THE1D_dup107-chr1	0.841767	0.0124817
MER31A_dup31-chr1	1.47353	0.0993219
HERV17-int-chr1	1.35694	0.0093569
MLT1F2_dup100-chr1	1.89766	0.00846314
MLT1A0_dup190-chr1	0.859655	0.00792732
MLT1G_dup41-chr1	1.17728	0.114702
MLT1K_dup391-chr1	1.69833	0.67546
MamGypLTR2b_dup7-chr1	1.21511	0.140735
MLT1A_dup98-chr1	0.79046	0.0106605
MSTA_dup207-chr1	0.927263	0.0096746
THE1A_dup44-chr1	0.922477	0.0525268
LTR75B_dup5-chr1	1.04908	0.0761949
MLT1O_dup119-chr1	1.37927	0.065864
LTR50_dup44-chr1	0.98394	0.005096
MER34D_dup8-chr1	1.60223	0.0163157
LTR33B_dup20-chr1	0.82975	0.00480071
LTR9_dup9-chr1	1.04464	0.0295805
HUERS-P3b-int_dup12-chr1	1.09601	0.00764249
MLT1A1_dup88-chr1	1.63746	0.0251537
MSTB1_dup67-chr1	1.18255	0.103667
MER41B_dup45-chr1	0.766647	0.00623975
MER41B_dup46-chr1	0.538095	0.00842626
THE1A-int_dup10-chr1	0.443808	0.00487898
THE1A_dup46-chr1	1.8234	0.0306769
LTR23_dup13-chr1	1.08284	0.0235267
MER21B_dup41-chr1	0.055242	0.00393328
THE1C_dup109-chr1	0.856968	0.0111865
LTR16B2_dup10-chr1	1.39684	0.101497
MER9a2_dup10-chr1	1.10655	0.181724
LTR7C_dup4-chr1	1.21418	0.149759
LTR7C_dup5-chr1	2.10457	0.031649
MLT1J-int_dup21-chr1	0.687222	0.00425815
ERVL-B4-int_dup40-chr1	1.41274	0.0241305
LTR12C_dup17-chr1	1.10789	0.0425806
MLT1H2_dup61-chr1	0.507413	0.00462085
LTR13A_dup4-chr1	0.283215	0.00354065
MSTB_dup94-chr1	0.832121	0.00733538
LOR1-int_dup18-chr1	1.45867	0.0119413
LTR13_dup9-chr1	1.25574	0.00804264
MLT1E2_dup40-chr1	0.877984	0.0100325
MER21B_dup43-chr1	1.5527	0.111198
MLT1A1_dup92-chr1	1.48244	0.012774
THE1D_dup111-chr1	1.25496	0.0726059
MLT1K_dup412-chr1	1.13825	0.0112198
MLT1A0_dup196-chr1	0.43024	0.0121137
MER49_dup53-chr1	0.730884	0.00397797
MER4-int_dup44-chr1	0.993915	0.0112304
MER101-int_dup23-chr1	1.10897	0.0226852
MER101-int_dup25-chr1	2.00386	0.0146986
LTR84b_dup9-chr1	0.85205	0.00665984
MLT1J_dup201-chr1	1.21846	0.134814
MLT1H2-int_dup3-chr1	1.907	0.0152516
MLT1H2-int_dup5-chr1	1.06695	0.00675046
LTR78B_dup24-chr1	1.50241	0.00503058
LTR27B_dup1-chr1	0.0506609	0.00427169
MSTD_dup112-chr1	2.67349	0.0113393
MLT1L_dup153-chr1	1.90807	0.0223539
LTR8A_dup27-chr1	0.660097	0.00548659
MER57-int_dup4-chr1	1.09123	0.0198367
MER41-int_dup31-chr1	1.20277	0.17761
MLT1H_dup181-chr1	0.614945	0.00611354
MER11C_dup10-chr1	0.406423	0.00742241
MSTA-int_dup17-chr1	0.81277	0.104185
MSTA_dup222-chr1	0.498231	0.0151413
ERV3-16A3_I-int_dup61-chr1	0.446803	0.00741987
LTR16A_dup29-chr1	0.790981	0.0829364
MLT1K_dup417-chr1	0.821545	0.010825
ERVL-E-int_dup154-chr1	0.790899	0.0129541
MSTB-int_dup12-chr1	1.40641	0.064061
THE1B-int_dup21-chr1	0.621987	0.0163148
LTR18B_dup2-chr1	1.10411	0.0122488
MSTA_dup226-chr1	1.12483	0.0102383
MER4-int_dup50-chr1	1.19173	0.00657074
MER4-int_dup61-chr1	0.92429	0.00935856
LTR7_dup22-chr1	1.18971	0.167823
LTR19-int-chr1	0.700037	0.0120005
LTR19A_dup11-chr1	1.3949	0.00780769
LTR8B_dup13-chr1	1.4937	0.0106187
MSTB_dup103-chr1	0.865979	0.00830323
LTR34_dup3-chr1	1.2777	0.0163378
LTR5_Hs_dup12-chr1	1.14672	0.00872261
MER61-int_dup5-chr1	0.813295	0.0043868
MER11B_dup2-chr1	1.05419	0.0440604
MER61-int_dup9-chr1	1.42266	0.0350573
MER61-int_dup12-chr1	1.45785	0.00942062
LTR41_dup45-chr1	1.17473	0.0284924
MLT1N2_dup70-chr1	1.28849	0.0118865
LTR37B_dup20-chr1	0.647842	0.0113806
MER65C_dup9-chr1	0.486681	0.0219092
MER68_dup20-chr1	1.43423	0.0133149
MER92-int_dup9-chr1	2.0592	0.134326
MER92-int_dup10-chr1	1.39735	0.0406862
MER21A_dup29-chr1	1.41451	0.0140862
MER21-int_dup24-chr1	1.43283	0.0207826
MER52D_dup26-chr1	0.971745	0.00745545
MER41D_dup5-chr1	2.88302	0.0217649
LTR41B_dup14-chr1	1.23363	0.146431
LTR8_dup44-chr1	0.899417	0.0245683
MER77B_dup20-chr1	1.58029	0.201164
LTR57_dup5-chr1	0.714215	0.00689908
THE1A_dup49-chr1	2.05572	0.0357536
MLT1J_dup209-chr1	0.963814	0.01136
MLT2B3_dup42-chr1	1.22457	0.0736129
MER21A_dup31-chr1	1.67554	0.0153726
LTR5_Hs_dup13-chr1	1.72499	0.0771907
THE1B_dup256-chr1	1.41998	0.0243592
LTR2B_dup4-chr1	1.98836	0.013669
Harlequin-int_dup14-chr1	1.51205	0.118161
Harlequin-int_dup16-chr1	1.83315	0.111207
Harlequin-int_dup18-chr1	1.79215	0.291308
LTR2B_dup5-chr1	1.33193	0.0366031
MER66C_dup13-chr1	1.84724	0.0617467
MER41A_dup43-chr1	1.3572	0.445186
MLT1H_dup184-chr1	1.22108	0.159581
MLT1I_dup167-chr1	1.3569	0.0388208
MSTB_dup104-chr1	1.10374	0.00849127
MSTC-int_dup1-chr1	0.902554	0.0681981
MSTC-int_dup2-chr1	1.07737	0.0797182
MSTC_dup47-chr1	1.37152	0.00804024
MLT1H_dup185-chr1	1.09372	0.0113549
MLT1A1_dup94-chr1	1.18221	0.0103227
LTR10F_dup9-chr1	1.34123	0.289045
HERV17-int_dup5-chr1	1.07003	0.0404491
HERVIP10FH-int_dup11-chr1	1.07913	0.0124731
HERVIP10FH-int_dup12-chr1	0.954115	0.00692605
LTR33_dup127-chr1	2.96374	0.0255293
MLT1F_dup69-chr1	3.07583	0.0188423
LTR106_Mam_dup9-chr1	0.611133	0.0048105
LTR106_Mam_dup10-chr1	1.36807	0.207372
LTR106_Mam_dup12-chr1	1.50658	0.0930644
MER11C_dup12-chr1	0.679982	0.00512582
MER4B_dup26-chr1	1.35848	0.00713768
LTR8_dup50-chr1	1.10909	0.0594568
MLT1L_dup161-chr1	1.52361	0.00894374
MLT1L_dup163-chr1	1.02944	0.0219738
LTR1A1_dup1-chr1	1.05843	0.0282544
THE1B_dup261-chr1	1.29106	0.0249398
THE1C_dup118-chr1	1.6591	0.0496908
THE1D_dup119-chr1	2.44278	0.0205061
THE1D-int_dup14-chr1	1.06162	0.0190582
HERV9N-int_dup7-chr1	2.0867	0.763948
LTR41_dup48-chr1	2.0772	0.0180799
THE1D_dup124-chr1	0.549349	0.00689387
ERV3-16A3_I-int_dup70-chr1	0.561481	0.0136031
THE1D_dup132-chr1	1.37481	0.0466727
MSTB2_dup15-chr1	1.23623	0.0441135
MER66B_dup45-chr1	1.87298	0.0237535
MER34C2_dup12-chr1	1.19602	0.0854652
MER54B_dup5-chr1	1.4617	0.0520074
MLT1A_dup117-chr1	1.39192	0.00688828
MSTA-int_dup22-chr1	0.701295	0.00574302
MSTA_dup253-chr1	1.29649	0.110004
THE1B_dup279-chr1	0.921232	0.0108292
THE1B-int_dup25-chr1	1.06063	0.111713
THE1B_dup280-chr1	1.3512	0.0330452
LTR50_dup46-chr1	0.523173	0.00761177
ERVL-E-int_dup170-chr1	1.06541	0.0593566
ERVL-E-int_dup175-chr1	1.00483	0.0393335
ERVL-E-int_dup176-chr1	0.93335	0.00569012
ERVL-E-int_dup177-chr1	1.20222	0.0129566
LTR33A_dup22-chr1	0.892049	0.0114481
MLT1C_dup393-chr1	1.25711	0.323284
MER21C_dup104-chr1	1.42458	0.0468255
MLT1B_dup289-chr1	1.40785	0.0782318
THE1A_dup57-chr1	1.15416	0.143122
THE1A-int_dup15-chr1	0.982187	0.0111385
THE1A_dup60-chr1	1.15505	0.0123483
LTR40b_dup9-chr1	1.35998	0.856433
HERVL40-int_dup9-chr1	1.98721	0.0211469
HERVL40-int_dup12-chr1	1.37428	0.0152613
LTR40b_dup10-chr1	0.407916	0.00384683
MSTB_dup116-chr1	1.23077	0.267336
MamRep1527_dup13-chr1	2.366	0.0663432
MLT1H1_dup54-chr1	0.726734	0.0506336
MLT1K_dup436-chr1	1.04118	0.00960072
LTR8A_dup31-chr1	1.18435	0.145735
MSTB_dup117-chr1	1.1202	0.114866
LTR37-int_dup22-chr1	2.3237	0.0153285
MLT1J_dup231-chr1	1.53726	0.178568
MLT1C_dup395-chr1	1.81458	0.27261
MLT1K_dup438-chr1	2.2184	0.0159919
LTR8_dup55-chr1	1.56963	0.0619106
LTR8_dup56-chr1	1.49994	0.0223849
LTR48B_dup14-chr1	0.608785	0.00790418
LTR48B_dup15-chr1	1.15836	0.00592396
LTR8A_dup33-chr1	1.64134	0.0560465
LTR68-chr1	1.16597	0.0909832
MSTD_dup136-chr1	1.48679	0.00942901
LTR64_dup16-chr1	1.48884	0.0371801
LTR54B_dup4-chr1	1.28159	0.0482724
LTR45C_dup7-chr1	0.637742	0.00605484
MER34B_dup15-chr1	1.72901	0.0398563
LTR12C_dup22-chr1	1.06291	0.0208419
LTR39-int_dup2-chr1	0.816461	0.00663522
LTR39-int_dup3-chr1	1.01437	0.0240861
MER21A_dup34-chr1	2.15664	0.0518505
MER21A_dup35-chr1	0.917038	0.00505627
MER57A-int_dup23-chr1	1.13126	0.0335624
LTR5_Hs_dup17-chr1	0.711505	0.0046074
MLT1C_dup397-chr1	1.19659	0.00822686
HERV16-int_dup20-chr1	1.21664	0.145019
HERV16-int_dup24-chr1	0.896192	0.0293076
ERV3-16A3_I-int_dup75-chr1	0.832391	0.158027
ERV3-16A3_I-int_dup77-chr1	0.932157	0.0945176
ERV3-16A3_I-int_dup78-chr1	0.466662	0.0107367
MER61B_dup4-chr1	0.762636	0.0075987
MLT1A1_dup109-chr1	0.609385	0.180501
MLT1B_dup298-chr1	1.11589	0.0142768
MLT1G_dup46-chr1	1.25901	0.0324387
THE1D_dup134-chr1	1.78038	0.0337014
MER21B_dup48-chr1	1.14682	0.148337
MLT1B_dup299-chr1	1.49768	0.0146668
LTR79_dup101-chr1	1.50147	0.0299999
THE1C_dup130-chr1	1.38929	0.0566049
MER51A_dup20-chr1	1.36853	0.00910322
LTR12_-chr1	1.54583	0.026582
LTR33_dup159-chr1	0.98715	0.012444
LTR9B_dup12-chr1	1.50441	0.0317459
MLT1J_dup232-chr1	1.13907	0.0221892
MLT1J_dup234-chr1	1.64689	0.0228217
LTR8B_dup16-chr1	2.17288	0.324205
MER21C_dup105-chr1	1.10172	0.0465475
MSTA_dup261-chr1	1.37124	0.788764
MLT1F1_dup61-chr1	0.796443	0.0148767
MER57-int_dup6-chr1	0.906927	0.00444778
MER57-int_dup10-chr1	-0.30912	0.00281053
MER41-int_dup43-chr1	0.699045	0.00574906
MER41-int_dup44-chr1	0.773518	0.0051941
MER4CL34_dup14-chr1	0.911214	0.0175468
LTR3B_dup1-chr1	1.51448	0.00660488
MER39B_dup20-chr1	1.06914	0.00624042
LTR7B_dup18-chr1	2.44737	0.0158517
MER21C_dup110-chr1	1.2341	0.0156515
MER39B_dup21-chr1	0.700544	0.00845977
THE1D-int_dup16-chr1	1.38963	0.153096
THE1D_dup138-chr1	0.50118	0.00445345
MLT1A1_dup110-chr1	1.28345	0.0440434
MLT1F_dup79-chr1	1.6911	0.0359652
THE1B_dup284-chr1	0.904533	0.0143432
LTR13_dup10-chr1	3.75133	0.0502073
THE1B_dup287-chr1	1.2101	0.00633204
MLT1I_dup191-chr1	0.744075	0.0147656
MLT1D_dup355-chr1	1.03342	0.00660872
MLT1B_dup308-chr1	1.3489	0.295438
THE1A_dup63-chr1	1.27117	0.0156844
THE1A-int_dup17-chr1	0.970123	0.0230956
MLT1A0_dup257-chr1	0.647592	0.00734324
LTR26C_dup5-chr1	1.73327	0.0146156
HERVK9-int_dup18-chr1	0.877039	0.00867761
LTR29_dup15-chr1	0.73718	0.00457011
MLT1A0_dup261-chr1	0.854013	0.00680509
THE1B_dup292-chr1	0.757353	0.0098822
MLT1A1_dup113-chr1	0.421475	0.00456334
MLT1F1_dup62-chr1	1.04384	0.0962283
MER4A1_dup31-chr1	1.17364	0.0105501
LTR17_dup9-chr1	0.264272	0.00864347
MLT1A0_dup262-chr1	1.42872	0.0120546
ERV24B_Prim-int_dup14-chr1	0.614931	0.0171709
THE1B_dup294-chr1	1.89896	0.0191709
MLT1L_dup173-chr1	1.95986	0.03425
LTR33A_dup26-chr1	0.986544	0.0138025
MLT1B_dup309-chr1	1.18865	0.0135711
THE1B_dup295-chr1	1.33382	0.0422801
MLT1D_dup360-chr1	0.936865	0.00827103
MLT1H_dup206-chr1	1.01966	0.0113675
MER34A1_dup16-chr1	0.713653	0.00418072
MLT1A1_dup121-chr1	1.0268	0.00802726
MLT1E2_dup51-chr1	0.241843	0.0188881
THE1C_dup144-chr1	0.801878	0.0135134
LTR7B_dup21-chr1	1.31779	0.0068415
MLT1L_dup189-chr1	1.10526	0.031526
LTR81A_dup10-chr1	0.797649	0.0302581
MLT1A_dup144-chr1	1.10462	0.00740886
LTR9A1_dup4-chr1	1.104	0.00700824
MLT1C_dup427-chr1	0.858776	0.0494219
MLT1H_dup217-chr1	0.684445	0.00959678
MER21B_dup49-chr1	1.61109	0.0185992
MSTB1_dup87-chr1	0.821051	0.00539934
MLT1A1_dup122-chr1	0.251034	0.0133041
MSTA_dup298-chr1	0.822191	0.0301431
MLT1K_dup472-chr1	0.962899	0.0225263
MER4A1__dup12-chr1	0.930758	0.0295645
LTR79_dup109-chr1	0.241299	0.00347004
MLT1O_dup147-chr1	1.09422	0.00798065
MLT1A_dup147-chr1	1.12067	0.0111927
ERVL-E-int_dup203-chr1	1.38174	0.0293225
LTR16C_dup139-chr1	1.11711	0.00567072
MLT2A2_dup41-chr1	1.44013	0.00688236
LTR79_dup110-chr1	0.850966	0.0128851
LTR48_dup4-chr1	0.712091	0.00524176
LTR48_dup5-chr1	1.58449	0.149705
LTR33C_dup9-chr1	0.995411	0.00602483
LTR67B_dup82-chr1	1.33482	0.408654
MLT2B4_dup75-chr1	0.454623	0.0043718
MLT1L_dup198-chr1	1.14148	0.0280257
LTR16C_dup142-chr1	1.22819	0.0428113
LTR83_dup12-chr1	1.03943	0.0076691
LTR88a_dup21-chr1	1.12317	0.0823074
MER34C__dup9-chr1	1.38604	0.0166101
LTR15_dup5-chr1	0.577714	0.0189328
LTR12C_dup25-chr1	0.787135	0.0153699
LTR78B_dup45-chr1	0.839848	0.00662152
LTR16E2_dup38-chr1	1.78527	0.0137621
MLT1I-int_dup10-chr1	0.817106	0.00744734
LTR40b_dup14-chr1	0.681706	0.00591708
THE1A_dup82-chr1	1.58413	0.020162
THE1A_dup89-chr1	0.629852	0.005862
MSTA_dup304-chr1	1.29979	0.00990649
MSTA_dup305-chr1	2.27382	0.0184778
MLT1A0_dup321-chr1	1.27694	0.00672831
LTR16B_dup7-chr1	0.144088	0.0038476
THE1D_dup174-chr1	0.472499	0.00654802
LTR78B_dup47-chr1	1.40412	0.00732808
MLT1D_dup397-chr1	0.241772	0.00273782
MLT1D_dup399-chr1	1.6712	0.134127
MLT1A0_dup330-chr1	1.44938	0.161819
MLT1E2_dup60-chr1	1.74647	0.0488687
MER84_dup12-chr1	1.11307	0.0328261
MLT1A0_dup334-chr1	0.695131	0.0052958
THE1D-int_dup22-chr1	0.857644	0.153859
THE1D-int_dup23-chr1	1.1454	0.00457998
THE1D_dup177-chr1	0.906088	0.0235179
THE1B_dup344-chr1	0.590063	0.00929218
MER41A_dup51-chr1	0.13461	0.0054559
MER39_dup40-chr1	1.32337	0.00738626
MLT1A0_dup337-chr1	0.655955	0.120658
LTR36_dup13-chr1	0.104838	0.00346062
MLT1L_dup223-chr1	-0.396942	0.00243213
LTR84a_dup15-chr1	0.465867	0.0109127
LTR8B_dup21-chr1	0.94187	0.0076186
LTR8B_dup22-chr1	0.999821	0.0891484
MLT1H_dup239-chr1	0.511022	0.0111216
MamGypLTR1a_dup24-chr1	1.18899	0.0102259
MER4D_dup16-chr1	0.92947	0.0631476
LTR8_dup67-chr1	0.456912	0.00919785
LTR8_dup68-chr1	2.66204	0.279455
MER52C_dup7-chr1	1.44033	0.0110132
MLT1I_dup242-chr1	0.186472	0.00766525
MLT1H1_dup65-chr1	0.37497	0.0059948
MLT2B4_dup81-chr1	0.828914	0.00581522
LTR16A_dup60-chr1	0.832062	0.0101304
THE1B_dup346-chr1	1.08973	0.00843713
THE1D_dup182-chr1	0.594404	0.00708764
MLT1K_dup514-chr1	1.82098	0.00789354
HERV9NC-int_dup2-chr1	1.90217	0.025979
LTR12C_dup30-chr1	1.07884	0.00804931
MSTC_dup55-chr1	1.37106	0.0177526
MER21C_dup119-chr1	1.28976	0.0174687
THE1C_dup162-chr1	0.927131	0.00588599
MLT1F2_dup121-chr1	1.53175	0.00741762
MER9a2_dup11-chr1	0.459209	0.00756406
THE1A_dup94-chr1	1.16135	0.031341
LTR7_dup37-chr1	1.02762	0.0776981
THE1C_dup163-chr1	1.07713	0.155583
MLT1D_dup407-chr1	1.10494	0.0472395
MER95_dup2-chr1	-0.030549	0.00382778
MLT1C_dup460-chr1	1.72202	1.9056
THE1B_dup349-chr1	0.412431	0.00922132
MLT1A0-int_dup14-chr1	1.21576	0.00760879
LTR9_dup17-chr1	1.33617	0.569802
LTR33A_dup55-chr1	0.641015	0.016886
MSTB1_dup96-chr1	0.861542	0.0104796
MLT1A0_dup355-chr1	1.99471	0.059002
ERV3-16A3_I-int_dup106-chr1	0.656011	0.0109743
LTR16A_dup62-chr1	0.870748	0.00973242
MSTB_dup139-chr1	0.904624	0.00990249
MSTB_dup140-chr1	1.34032	0.0294152
MLT1J1_dup83-chr1	1.66096	0.0100226
MLT1J_dup330-chr1	0.817291	0.00516109
THE1D_dup189-chr1	1.35437	0.0152291
MLT1J_dup337-chr1	1.67431	0.0330338
MLT1A0_dup361-chr1	-0.17485	0.00255543
MLT1J_dup346-chr1	1.02628	0.0355389
LTR16B1_dup27-chr1	1.05926	0.0930876
ERV3-16A3_I-int_dup117-chr1	0.972183	0.00907853
MSTD_dup163-chr1	1.20514	0.0376199
MLT1F1_dup72-chr1	0.680105	0.00332123
LTR81B_dup18-chr1	0.829535	0.0218599
LTR33_dup244-chr1	0.901089	0.0152144
ERV3-16A3_I-int_dup120-chr1	1.52521	0.00971824
MLT1K_dup536-chr1	0.882876	0.0109043
MLT1K_dup537-chr1	1.43489	0.00862425
LTR16B1_dup28-chr1	1.49183	0.0467058
MLT1D_dup412-chr1	1.4104	0.00772515
LTR5_Hs_dup18-chr1	1.16835	0.0356749
LTR8_dup72-chr1	0.122272	0.0048869
MLT1J_dup348-chr1	0.110051	0.00847194
MLT1C_dup471-chr1	1.84037	0.0388145
MER4D1_dup10-chr1	1.46106	0.0137387
LTR49_dup18-chr1	1.52626	0.0416977
MLT1B_dup379-chr1	2.37834	0.0133844
MSTB_dup144-chr1	0.920414	0.00803151
LTR18B_dup4-chr1	0.950544	0.0363047
LTR78_dup82-chr1	1.69463	0.0109899
MLT1L_dup241-chr1	2.3554	0.0743649
MLT1D_dup414-chr1	2.5342	0.0300249
MLT1M_dup60-chr1	1.86246	0.0129887
MLT1B_dup382-chr1	2.28794	0.0195281
THE1C_dup176-chr1	3.09641	0.062856
MLT1A0_dup374-chr1	1.44232	0.0155299
MER21A_dup41-chr1	1.17471	0.0241957
ERVL-B4-int_dup64-chr1	0.107345	0.00483745
THE1C_dup177-chr1	0.746576	0.00605807
LTR79_dup128-chr1	0.642541	0.003403
MER21B_dup53-chr1	1.22265	0.0140814
MER4-int_dup80-chr1	0.595495	0.00660187
MER4-int_dup84-chr1	1.21348	0.0481808
LTR49-int_dup42-chr1	1.72175	1.7797
LTR49-int_dup44-chr1	1.25461	0.566769
MLT1C_dup477-chr1	1.08983	0.0635951
MLT1C_dup478-chr1	1.48654	0.0180976
THE1C_dup178-chr1	0.9155	0.0203802
MER21C_dup121-chr1	1.29258	0.0487344
THE1A-int_dup34-chr1	0.626084	0.00481063
THE1A_dup98-chr1	0.7813	0.0281205
LTR2B_dup7-chr1	0.861302	0.00509061
LTR1B-chr1	2.31693	0.871385
MLT1D_dup420-chr1	1.42653	0.237118
THE1C_dup182-chr1	0.717508	0.0227143
MLT1O_dup177-chr1	0.961784	0.0532794
HERVL-int_dup36-chr1	0.536213	0.00979286
MLT1E1_dup23-chr1	1.06129	0.111853
MLT1A0_dup389-chr1	0.906382	0.00881875
MER4CL34_dup16-chr1	0.906357	0.0166651
THE1C_dup184-chr1	1.35589	0.224262
THE1C-int_dup19-chr1	0.636602	0.0121515
THE1C_dup185-chr1	0.393747	0.00537446
MLT1J2_dup145-chr1	1.20064	0.0340992
MER4A_dup20-chr1	0.545193	0.0159431
MER41B_dup61-chr1	0.669723	0.0101184
MER41B_dup62-chr1	1.47994	0.0230688
MER21A_dup43-chr1	0.947621	0.0141067
MER21A_dup45-chr1	1.29873	0.0668147
MLT1G1_dup64-chr1	1.08942	0.0194547
MLT1I_dup275-chr1	0.0200314	0.00992589
MLT1D_dup446-chr1	1.23272	0.215636
MLT1A1_dup137-chr1	0.633288	0.00530681
MLT1A1_dup138-chr1	1.04511	0.0105727
MLT2F_dup32-chr1	1.52158	0.122985
LTR54B_dup12-chr1	1.3921	0.183215
MER34B_dup21-chr1	0.659613	0.00639252
MLT1J_dup382-chr1	0.817109	0.0463583
MLT2C2_dup33-chr1	1.12187	0.00546172
MLT1M_dup63-chr1	1.08379	0.0671185
MER51B_dup18-chr1	0.761165	0.0082586
LTR7_dup44-chr1	1.01952	0.0202416
LTR85a_dup50-chr1	0.941377	0.0113108
MER39_dup59-chr1	1.2106	0.0166563
MER34D_dup16-chr1	1.18107	0.0183019
THE1B_dup411-chr1	1.20241	0.0234347
MLT1I_dup281-chr1	1.93863	0.0303345
MLT2A2_dup56-chr1	2.20665	0.0483409
THE1B_dup412-chr1	1.99652	0.0214374
LTR48B_dup17-chr1	2.28965	0.0314076
MLT1C_dup503-chr1	2.33787	0.301898
LTR33A__dup43-chr1	2.78954	0.048838
MSTA_dup379-chr1	1.19767	0.0123582
ERVL-E-int_dup243-chr1	1.34572	0.0107147
MER51B_dup20-chr1	1.30508	0.0813044
THE1B_dup452-chr1	0.71093	0.00686175
HERVP71A-int_dup2-chr1	0.474375	0.00479906
HERVP71A-int_dup3-chr1	0.671683	0.0053132
LTR88b_dup19-chr1	0.674826	0.0187069
THE1B-int_dup67-chr1	1.12771	0.0714421
MLT1J2_dup173-chr1	1.23959	0.0102753
MLT1G-int_dup4-chr1	1.01942	0.0365577
MLT1A_dup209-chr1	1.0336	0.00570957
HERVK-int_dup10-chr1	0.878889	0.0427089
LTR12_dup17-chr1	0.629093	0.00760385
LTR37-int_dup34-chr1	1.31134	0.084322
MSTA_dup399-chr1	0.725404	0.00876639
LTR8_dup76-chr1	1.3125	0.00667272
LTR33_dup267-chr1	1.0978	0.0332802
MER34A1_dup20-chr1	0.901886	0.00778382
THE1B_dup478-chr1	1.32531	0.0677423
LTR85a_dup55-chr1	1.41704	0.0919987
LTR1B_dup2-chr1	1.03785	0.0149356
MLT1O_dup196-chr1	2.16239	0.0185215
MLT1J1_dup122-chr1	1.76568	0.0118528
MamGypLTR1a_dup32-chr1	1.40582	0.032831
MLT1D_dup481-chr1	1.03176	0.00975303
MSTA_dup402-chr1	1.27316	0.00890438
LTR86A2_dup3-chr1	1.2128	0.0112239
MLT1H_dup279-chr1	1.65746	0.0847704
MLT1H_dup280-chr1	1.38021	0.0425217
MLT1I_dup302-chr1	1.51892	0.136222
MLT1A_dup214-chr1	0.965186	0.00623823
MER21C_dup134-chr1	1.14709	0.0571194
MLT1A_dup217-chr1	0.930768	0.0061501
MLT1A0_dup483-chr1	1.40974	0.0363678
THE1C_dup238-chr1	1.03236	0.00706626
MLT1G3_dup60-chr1	1.07554	0.0202979
MLT1B_dup455-chr1	0.578644	0.00356661
MLT1H_dup283-chr1	0.93841	0.0103459
THE1D_dup256-chr1	0.488568	0.00388831
THE1B_dup487-chr1	0.28417	0.00429714
MER57-int_dup23-chr1	0.7265	0.00872179
MER4A1_dup41-chr1	1.14451	0.0858926
MER11C_dup18-chr1	1.05585	0.0361143
LTR64_dup24-chr1	1.04348	0.0704682
MLT1D_dup485-chr1	0.693591	0.0472616
MLT1C_dup528-chr1	0.829812	0.0142098
MER34_dup26-chr1	0.338778	0.027611
MER31-int_dup26-chr1	0.732912	0.00666861
LTR78B_dup82-chr1	0.38937	0.00428201
MLT1J2-int_dup20-chr1	0.369924	0.00443577
LTR16D_dup33-chr1	1.21846	0.0534637
MER65-int_dup27-chr1	-0.194233	0.00251694
MER52A_dup31-chr1	1.0021	0.0174095
MLT1A1_dup153-chr1	0.433463	0.0109087
MLT1D_dup487-chr1	0.512236	0.00485587
MLT1D_dup489-chr1	1.47003	0.0173522
THE1B_dup495-chr1	1.51781	0.00431187
LTR12_dup18-chr1	0.888506	0.0218515
MamGypsy2-I_dup35-chr1	1.54226	0.72148
MER57-int_dup29-chr1	0.886172	0.161367
MSTB_dup182-chr1	0.524472	0.0124919
THE1B_dup496-chr1	0.947987	0.00737195
MSTC_dup70-chr1	1.67856	0.0788039
MER65A_dup63-chr1	1.0903	0.0276047
MLT1C_dup529-chr1	1.5948	0.171783
LTR22B-chr1	1.36567	0.876182
THE1B_dup497-chr1	0.0204482	0.00304129
THE1B-int_dup79-chr1	1.46959	0.204895
THE1B_dup498-chr1	0.767958	0.0343265
LTR38_dup7-chr1	1.25545	0.0169705
MLT1D_dup492-chr1	1.13415	0.200528
MLT1F_dup110-chr1	1.14624	0.00884904
LTR5_Hs_dup25-chr1	1.27233	0.0199504
MLT1E1A_dup77-chr1	0.877915	0.0102438
MLT2B3_dup65-chr1	2.41028	1.05949
THE1C-int_dup29-chr1	0.637416	0.00421421
LTR80A_dup12-chr1	1.21473	0.0213222
MLT1A0_dup493-chr1	1.07215	0.0915746
LTR50_dup81-chr1	1.05037	0.0108686
THE1A_dup129-chr1	1.56149	0.0614729
MLT2A2_dup70-chr1	0.935335	0.0133534
MER66-int_dup37-chr1	0.669508	0.115148
MLT1A0_dup536-chr1	0.549571	0.0664871
MLT1J1_dup143-chr1	-0.141145	0.00260259
MER41B_dup66-chr1	1.36456	0.00918287
THE1B_dup544-chr1	0.317442	0.00408293
MLT1E_dup17-chr1	0.957517	0.0164022
THE1D_dup288-chr1	1.57896	0.0422101
MLT1A1_dup171-chr1	1.12549	0.00626183
LTR40a_dup31-chr1	2.64992	0.0232845
MLT2C1_dup47-chr1	1.44791	0.0166527
MLT1C_dup564-chr1	1.16354	0.0271353
MLT1J_dup454-chr1	1.13156	0.0118517
MLT1E2_dup96-chr1	1.4799	0.0838518
MLT2B2_dup62-chr1	1.86072	0.142985
MLT1F2_dup148-chr1	1.31119	0.0212505
MER90_dup10-chr1	0.796669	0.010554
MLT1E3_dup47-chr1	1.41249	0.0565768
LTR9A1_dup6-chr1	1.46318	0.0418351
MLT2B1_dup106-chr1	1.39973	0.0229065
MLT1B_dup485-chr1	1.05475	0.00982257
MLT1I_dup325-chr1	1.30842	0.0527707
MER11A_dup18-chr1	1.50096	0.0619985
LTR33C_dup25-chr1	1.85146	0.180373
MLT1D_dup523-chr1	1.09358	0.0214285
MLT1K_dup611-chr1	1.86293	0.274104
THE1B-int_dup91-chr1	1.30469	0.0113478
LTR16E1_dup68-chr1	1.00402	0.0106159
MLT1A0_dup540-chr1	1.39489	0.0388375
LTR91_dup7-chr1	1.71764	0.12991
MLT1B_dup488-chr1	1.64586	0.0570897
MamGypLTR1c_dup22-chr1	1.68614	0.0366801
MLT1K_dup613-chr1	0.14058	0.00410646
LTR16_dup80-chr1	1.44739	0.0147452
MLT1B_dup492-chr1	0.675421	0.0245713
MER52A_dup33-chr1	0.840599	0.014099
THE1D_dup293-chr1	0.835675	0.085758
LTR40b_dup27-chr1	-0.186261	0.00257497
MLT1M_dup75-chr1	1.05066	0.0116361
MLT1N2_dup145-chr1	0.657049	0.0207591
THE1D_dup297-chr1	0.665954	0.00501171
MLT1B_dup496-chr1	0.78397	0.0219303
MLT1B_dup497-chr1	0.876441	0.0361069
MSTD_dup232-chr1	0.864772	0.0419539
MLT1K_dup616-chr1	0.224003	0.00390047
MER4A1__dup13-chr1	0.762395	0.00495238
MER4A1__dup14-chr1	0.1396	0.0167874
THE1D_dup299-chr1	1.69543	0.0553686
LTR79_dup154-chr1	0.830931	0.0149841
LTR16B1_dup36-chr1	0.852975	0.019634
MER4B-int_dup22-chr1	0.478769	0.00526745
MLT1G-int_dup5-chr1	0.845694	0.0071316
MLT1G-int_dup6-chr1	1.10433	0.0261113
MLT1G_dup87-chr1	1.44203	0.02408
MLT1N2_dup146-chr1	0.779768	0.0111038
MSTB_dup203-chr1	1.10305	0.0562135
MamGypLTR3a_dup28-chr1	1.00456	0.0416175
MER101-int_dup43-chr1	1.37243	0.0165998
LTR89_dup33-chr1	0.597675	0.0131786
MLT1B_dup500-chr1	1.02129	0.165921
LTR33A_dup70-chr1	1.04067	0.0691145
MLT1D_dup533-chr1	0.847938	0.0062826
MLT1A0_dup544-chr1	1.09094	0.0156257
MLT1D_dup534-chr1	1.27263	0.0164754
THE1B_dup557-chr1	3.45569	0.0249261
ERVL-E-int_dup299-chr1	6.01444	0.12579
ERVL-E-int_dup300-chr1	1.17919	0.0301106
ERVL-E-int_dup301-chr1	1.00545	0.0105537
MSTA_dup454-chr1	1.26229	0.0185154
MSTA_dup455-chr1	1.13713	0.00965089
MER57E1_dup7-chr1	2.86143	1.35229
MLT1L_dup331-chr1	0.509597	0.0104801
MER21A_dup57-chr1	1.10139	0.160981
MLT1A0_dup545-chr1	0.546927	0.00775687
THE1B_dup562-chr1	0.199272	0.00385233
MLT1A0_dup546-chr1	0.325982	0.00296916
LTR21A_dup4-chr1	0.758981	0.00330252
THE1D_dup304-chr1	1.05008	0.00611698
LTR88b_dup24-chr1	0.333747	0.00492878
LTR79_dup155-chr1	1.07625	0.0137996
LTR16C_dup200-chr1	-0.171434	0.00646365
THE1B_dup564-chr1	1.23082	0.0138315
THE1B-int_dup98-chr1	0.902937	0.00666306
MER77B_dup31-chr1	1.28693	0.226955
THE1D_dup305-chr1	1.66082	0.0125838
MSTA_dup461-chr1	1.71252	0.0261812
MLT1E1A_dup84-chr1	1.50327	0.0944012
MER34B-int_dup27-chr1	1.55446	0.0937129
MER34B-int_dup29-chr1	1.44331	0.0631472
MLT2C2_dup44-chr1	0.891301	0.0115452
MLT1K_dup631-chr1	0.999461	0.00592987
MER65A_dup65-chr1	2.2027	0.0612223
MER77B_dup32-chr1	1.05335	0.00806208
LTR44_dup25-chr1	-0.0401179	0.00288495
MSTA_dup470-chr1	1.2096	0.00957967
MSTA_dup471-chr1	0.99825	0.0902229
LTR40b_dup30-chr1	0.952398	0.00591286
THE1D_dup310-chr1	0.847074	0.0330221
THE1D-int_dup47-chr1	0.950325	0.0559626
THE1D_dup311-chr1	0.7681	0.0125574
THE1D_dup312-chr1	0.3422	0.0119076
THE1D_dup314-chr1	1.38457	0.0317132
LTR9B_dup20-chr1	0.886723	0.0408147
HERV9NC-int_dup4-chr1	0.875118	0.0118771
MER4E1_dup36-chr1	1.46274	0.012685
MSTA_dup476-chr1	1.25564	0.0394092
MLT2C2_dup45-chr1	0.968441	0.0270857
THE1B_dup575-chr1	1.26504	0.445409
THE1B-int_dup99-chr1	1.20015	0.0178323
MER21C_dup150-chr1	1.12761	0.00582028
THE1D-int_dup48-chr1	1.18652	0.00676587
THE1D-int_dup49-chr1	1.30378	0.0930986
MLT1D_dup552-chr1	1.99504	0.021648
LTR67B_dup143-chr1	1.19049	0.0558696
MER57A-int_dup39-chr1	1.58277	0.497226
MER65A_dup66-chr1	0.251716	0.00507078
MSTB2_dup34-chr1	0.75465	0.00969655
MSTB-int_dup27-chr1	1.36073	0.582865
MSTB_dup210-chr1	0.971694	0.0112691
MLT1D-int_dup18-chr1	1.01606	0.0332944
LTR40a_dup35-chr1	0.794049	0.00695097
ERV3-16A3_I-int_dup166-chr1	1.40299	0.00851597
MER39B_dup31-chr1	0.849777	0.0509698
MER39B_dup32-chr1	1.8864	0.0246152
MLT1H2_dup134-chr1	0.729932	0.00745655
MLT1L_dup356-chr1	1.51171	0.010624
MSTA_dup486-chr1	1.89821	0.0598454
MER4B_dup33-chr1	1.45731	0.226854
LTR79_dup163-chr1	1.36509	0.0349098
LTR79_dup164-chr1	0.774253	0.0124278
LTR33_dup302-chr1	1.2109	0.0128322
LTR10E_dup7-chr1	1.59635	0.0114791
MLT1I_dup345-chr1	1.0903	0.178362
MLT1J_dup496-chr1	1.3548	0.379251
MLT1G3_dup66-chr1	1.02756	0.011244
MER51A_dup27-chr1	2.12735	0.310812
MLT1J_dup497-chr1	1.25559	0.232561
HERV17-int_dup33-chr1	0.378521	0.00529629
LTR17_dup18-chr1	1.20443	0.717551
MER54A_dup13-chr1	1.35156	0.0169006
LTR37A_dup48-chr1	0.938756	0.0126392
MLT1J_dup498-chr1	0.550966	0.00935598
MamRep1527_dup30-chr1	1.29111	0.494824
MLT1K_dup659-chr1	0.666956	0.00888199
MER11D_dup6-chr1	0.81718	0.00908618
MER52A_dup35-chr1	1.9269	0.0309842
MLT1F2_dup158-chr1	1.40344	0.193188
MER101-int_dup45-chr1	1.24718	0.00975041
MER101_dup10-chr1	1.23218	0.0197308
LTR45B_dup15-chr1	1.72344	0.0524377
HERVKC4-int_dup1-chr1	0.503655	0.00687755
LTR58_dup1-chr1	1.5472	0.0254781
MER61A_dup10-chr1	0.719435	0.010147
LTR78_dup133-chr1	0.641468	0.00614711
MER51B_dup23-chr1	0.620355	0.0113934
LTR6A_dup5-chr1	1.1966	0.0676509
MSTA_dup488-chr1	0.198973	0.00541323
LOR1-int_dup43-chr1	1.32271	0.0268782
LOR1-int_dup44-chr1	0.888129	0.00596817
LTR15_dup7-chr1	1.00377	0.0292761
LTR16C_dup205-chr1	-0.0579576	0.00297247
ERV3-16A3_I-int_dup168-chr1	2.83371	0.018467
LTR16E2_dup51-chr1	0.651846	0.0167212
MLT1H1_dup96-chr1	0.542769	0.0184409
MLT1A1_dup184-chr1	1.25152	0.158667
THE1B_dup595-chr1	1.5599	0.00704298
MLT1A0_dup577-chr1	0.868224	0.177843
MSTB1_dup137-chr1	0.860147	0.0127945
MER61B_dup7-chr1	0.6732	0.00682083
MER73_dup3-chr1	0.11603	0.00360565
MER52-int_dup4-chr1	0.235004	0.00423913
LTR1F1_dup4-chr1	1.07245	0.0238573
HERVL-int_dup61-chr1	0.46005	0.00649033
MLT2A2_dup77-chr1	0.992537	0.00785851
MER50B_dup4-chr1	1.69131	0.0265752
LTR18B_dup9-chr1	1.33765	0.0141001
MSTB_dup216-chr1	2.42848	0.0191596
MLT1J_dup500-chr1	0.658167	0.00614918
MLT1A0_dup581-chr1	1.42958	0.0558943
MER21C_dup153-chr1	2.03152	0.043326
MLT1H1_dup97-chr1	0.532991	0.00530409
MLT1H1-int_dup21-chr1	1.01308	0.0624314
MLT1H1_dup99-chr1	0.603873	0.0131325
MLT1A_dup252-chr1	0.59768	0.220648
MER52D_dup31-chr1	0.846979	0.160183
LTR40a_dup37-chr1	0.731503	0.0124144
LTR37B_dup49-chr1	1.2415	0.0284538
MSTD_dup244-chr1	0.661615	0.00965254
LTR87_dup11-chr1	0.730012	0.00543797
LTR85a_dup65-chr1	0.59282	0.00492092
LTR16D_dup36-chr1	0.978459	0.161293
LTR16D_dup37-chr1	0.466581	0.0111955
LTR47A2_dup7-chr1	0.479082	0.0094675
MER21C_dup156-chr1	1.57479	0.0367953
LTR8B_dup32-chr1	1.49925	0.0093852
MER39_dup86-chr1	1.72834	0.0940405
LTR48B_dup19-chr1	1.77033	0.0445178
MLT1B_dup524-chr1	0.810597	0.00597065
MLT1L_dup362-chr1	0.633987	0.0135585
MER57F_dup9-chr1	0.884299	0.0165558
MLT1G1-int_dup11-chr1	0.993975	0.00972682
MER72_dup23-chr1	0.819507	0.00560687
MLT1B_dup528-chr1	1.16277	0.23125
MER39_dup87-chr1	0.674424	0.0234957
MER39_dup88-chr1	1.19861	0.158492
MLT1D_dup582-chr1	1.31324	0.121307
MLT1D_dup583-chr1	0.865808	0.013001
MLT1B_dup533-chr1	0.542575	0.00456149
Harlequin-int_dup19-chr1	1.42646	0.0123259
MSTA_dup503-chr1	1.38903	0.0120629
Harlequin-int_dup21-chr1	1.06643	0.10981
Harlequin-int_dup22-chr1	1.20692	0.197653
Harlequin-int_dup43-chr1	1.26128	0.0134839
MSTA_dup506-chr1	1.19632	0.0141638
MER21C_dup161-chr1	1.17417	0.0546863
MLT1D_dup591-chr1	0.968663	0.0136563
LTR87_dup12-chr1	1.5883	0.0414275
LTR87_dup14-chr1	1.47644	0.227823
MLT1L_dup368-chr1	1.17371	0.102164
THE1B_dup610-chr1	1.3974	0.250011
LTR86B1_dup4-chr1	1.52652	0.019413
MLT1A_dup256-chr1	-0.0900943	0.0028846
LTR78B_dup113-chr1	0.695823	0.00666308
ERVL-E-int_dup317-chr1	0.945603	0.00919041
MER21C_dup165-chr1	0.712609	0.00540898
THE1D_dup337-chr1	1.13219	0.0488767
HERVL-int_dup75-chr1	2.08676	0.0365879
MLT1I_dup357-chr1	1.97928	0.0151298
MLT1I_dup358-chr1	2.02037	0.257537
MLT1A0_dup598-chr1	1.11697	0.0081239
MLT1A0_dup599-chr1	0.891508	0.0140889
LTR82A_dup16-chr1	0.996608	0.0167515
LTR82A_dup18-chr1	1.63525	0.716522
LTR16_dup93-chr1	1.03579	0.0072083
MLT1F_dup136-chr1	0.724394	0.0184621
MLT1I_dup361-chr1	0.24136	0.00342091
MSTB_dup224-chr1	0.976651	0.0402181
MLT1A0_dup600-chr1	1.17528	0.0198439
LTR3A_dup3-chr1	1.60795	1.38505
MLT1K_dup1-chr1	1.15439	0.516638
LTR84b_dup25-chr1	1.01442	0.0119571
LTR52_dup30-chr1	0.99903	0.0123213
MER51A_dup31-chr1	1.38461	0.0473246
MLT1C_dup603-chr1	0.752817	0.00735959
MLT1F2_dup165-chr1	0.972921	0.0337084
LTR12C_dup47-chr1	1.44317	0.0371447
MLT1A1_dup197-chr1	0.939237	0.0153171
MER74B_dup29-chr1	1.11444	0.00735692
LTR33A_dup78-chr1	1.34791	0.0486804
MER68B_dup3-chr1	1.19127	0.0121528
THE1B_dup612-chr1	1.62091	0.0337831
THE1B-int_dup107-chr1	0.742347	0.0128691
THE1B_dup613-chr1	3.31541	0.0297752
THE1D_dup339-chr1	1.08679	0.0292374
LTR5_Hs_dup28-chr1	1.37361	0.0727343
THE1B_dup616-chr1	1.12509	0.0167643
THE1C-int_dup36-chr1	1.30957	0.014701
MLT1E3_dup55-chr1	0.786735	0.0119107
LTR56_dup18-chr1	0.446119	0.0038132
MLT1H1_dup104-chr1	0.883177	0.0227168
MLT1O_dup236-chr1	1.80376	0.0127246
MLT1O_dup237-chr1	1.10348	0.0137226
LTR50_dup91-chr1	0.90856	0.0932035
MLT1G1_dup95-chr1	0.95151	0.0269241
LTR49-int_dup72-chr1	1.13206	0.00723367
LTR49-int_dup78-chr1	0.367234	0.00643164
LTR23-int_dup2-chr1	0.815262	0.00634026
LTR23-int_dup3-chr1	0.77525	0.0151174
LTR18B_dup11-chr1	0.865481	0.0114668
THE1D_dup341-chr1	0.903553	0.0143135
MER52A_dup37-chr1	1.9072	0.0192976
MLT1A1_dup200-chr1	0.73441	0.0133788
LTR10C_dup20-chr1	0.966092	0.0130496
MLT1F_dup137-chr1	2.97293	0.0267258
THE1B_dup618-chr1	1.21438	0.0140077
MLT1H_dup325-chr1	0.637431	0.00791074
MLT1G1_dup96-chr1	0.917981	0.0297478
MLT1G1_dup97-chr1	1.04936	0.191817
ERV24B_Prim-int_dup17-chr1	1.0624	0.0413606
ERV24B_Prim-int_dup18-chr1	1.23563	0.0291063
MER21C_dup168-chr1	1.0126	0.00527719
LTR9C_dup4-chr1	0.705501	0.0138283
MER11B_dup11-chr1	1.41343	0.0219571
MLT1J_dup526-chr1	0.656001	0.00553486
MLT1J_dup527-chr1	0.909771	0.0729692
MLT1F2_dup167-chr1	0.389817	0.00607414
MSTA_dup522-chr1	0.787883	0.0856577
LTR67B_dup147-chr1	0.752467	0.0065927
MamGypLTR3a_dup33-chr1	1.94196	0.0095069
THE1B_dup620-chr1	1.12515	0.069089
THE1B-int_dup108-chr1	1.04024	0.0346762
MER9a3_dup10-chr1	1.29996	0.0262563
HERVK9-int_dup19-chr1	0.983144	0.00685994
HERVK9-int_dup20-chr1	1.41044	0.237079
HERVK9-int_dup21-chr1	2.34752	0.209356
MER9a3_dup11-chr1	1.39436	0.0217577
LTR16A_dup116-chr1	1.28953	0.00776639
MSTD_dup261-chr1	0.12943	0.00353002
MSTB2_dup42-chr1	1.32589	0.0333631
MER51A_dup33-chr1	1.50651	0.0744012
MLT1A0_dup617-chr1	1.861	0.0116212
ERVL-E-int_dup327-chr1	0.759441	0.00699044
MLT1D_dup602-chr1	1.41416	0.0123148
MLT1D_dup610-chr1	1.12473	0.128229
MLT1A_dup265-chr1	1.07565	0.0297308
LTR107_Mam_dup11-chr1	2.89248	0.0190439
MLT1A_dup267-chr1	1.43847	0.00580549
MLT2D_dup163-chr1	0.895136	0.00566802
MLT1A1_dup213-chr1	0.995754	0.0305112
MLT1A0_dup642-chr1	2.00926	1.68013
THE1C_dup302-chr1	1.24411	0.0176543
MLT1I_dup380-chr1	1.40418	0.016101
THE1C_dup303-chr1	1.17283	0.0125919
MER21B_dup81-chr1	0.661973	0.0057066
THE1B_dup643-chr1	1.90899	0.0215161
MLT1A_dup271-chr1	1.12045	0.0385812
MLT1A-int_dup10-chr1	1.8991	0.0541714
MLT1A_dup272-chr1	1.41965	0.0699502
THE1C_dup305-chr1	1.60059	0.0985752
HERVL-int_dup84-chr1	0.463706	0.00543062
MER49_dup67-chr1	0.793081	0.0165794
MLT1O_dup252-chr1	2.06835	0.0388146
LTR48_dup18-chr1	0.968835	0.133684
THE1B-int_dup115-chr1	2.33941	0.0773542
MER4D1_dup23-chr1	0.278843	0.00542276
MSTD_dup272-chr1	1.6675	0.0498279
MLT1H-int_dup21-chr1	0.333505	0.00722751
THE1B_dup648-chr1	1.73579	0.0632866
MSTA_dup546-chr1	1.49261	0.345508
MER21C_dup177-chr1	1.13239	0.050881
MER21C_dup178-chr1	1.20675	0.0618522
MER31A_dup51-chr1	2.02099	0.0435112
MER31A_dup52-chr1	0.68026	0.00504527
THE1B_dup649-chr1	1.18577	0.00661106
MLT1A0_dup644-chr1	1.96885	0.233662
LTR16C_dup217-chr1	0.996868	0.00731533
MER34A_dup46-chr1	1.73599	0.031133
MSTB_dup231-chr1	1.37356	0.0110373
THE1B_dup650-chr1	1.47541	0.00926488
LTR37B_dup53-chr1	0.570467	0.00816965
MLT1H-int_dup22-chr1	0.265482	0.00767902
MLT1H_dup341-chr1	1.63163	0.0104167
MER21B_dup82-chr1	0.919854	0.00770998
MLT1O_dup255-chr1	1.50415	0.0640584
MLT1C_dup618-chr1	1.65784	0.330149
HERVH-int_dup200-chr1	1.16882	0.00978159
MLT1B_dup566-chr1	0.632877	0.00647491
MamGypLTR1a_dup36-chr1	1.42019	0.00863879
MER4C_dup11-chr1	2.0733	0.0445137
MLT1I-int_dup25-chr1	1.11914	0.00362324
MLT1I_dup390-chr1	1.02254	0.00721897
MLT1A0_dup663-chr1	0.742391	0.00640161
MLT1J_dup564-chr1	1.40639	0.0154783
LTR40a_dup47-chr1	1.26933	0.00772208
THE1B_dup675-chr1	1.61114	0.00621207
THE1B_dup678-chr1	0.481545	0.00489143
MSTA_dup560-chr1	0.893413	0.0193973
MLT1A0_dup665-chr1	1.2635	0.363485
LTR10C_dup22-chr1	1.09901	0.0726317
MLT1F2_dup181-chr1	0.50796	0.00503847
ERVL-E-int_dup342-chr1	1.0873	0.0923153
MSTA_dup562-chr1	0.539323	0.00807509
THE1B_dup679-chr1	0.398093	0.0127531
MamGypsy2-I_dup40-chr1	1.26415	0.85032
MamGypsy2-I_dup41-chr1	0.572319	0.137087
MamGypsy2-I_dup42-chr1	0.617551	0.102828
MamGypsy2-I_dup44-chr1	0.577612	0.0148257
MLT1D_dup620-chr1	0.901214	0.157562
MamRep1527_dup33-chr1	0.976038	0.0670715
MER68_dup36-chr1	0.805559	0.0124522
LTR12_dup32-chr1	0.554222	0.0080837
MLT1L_dup398-chr1	1.43954	0.0224239
THE1D_dup372-chr1	0.501483	0.00544325
MLT1J_dup568-chr1	1.17541	0.0614535
MLT1C_dup634-chr1	0.985768	0.0230787
MSTA_dup565-chr1	0.32501	0.0159254
MLT1E1A_dup101-chr1	0.567743	0.0093836
MLT1D_dup624-chr1	2.84683	0.0259656
THE1C_dup317-chr1	1.19633	0.913885
MSTA-int_dup52-chr1	0.879451	0.00481085
MLT2C1_dup66-chr1	1.34397	0.024073
MLT1C_dup635-chr1	1.54306	0.0143643
LTR43B_dup9-chr1	1.39259	0.00372273
MLT1H1_dup107-chr1	0.396423	0.00558528
LTR49-int_dup84-chr1	0.947833	0.0068196
ERV3-16A3_I-int_dup184-chr1	1.19122	0.0225841
MLT1B_dup573-chr1	0.691054	0.0452293
MER66B_dup57-chr1	2.21791	0.015906
THE1B_dup707-chr1	0.412954	0.00849094
MER34A_dup56-chr1	1.08693	0.010729
LTR76_dup3-chr1	1.03551	0.0175814
MER52A_dup46-chr1	0.954637	0.00714654
MSTC_dup94-chr1	0.868231	0.0132843
MSTB_dup261-chr1	0.586705	0.00848563
THE1B_dup763-chr1	1.37101	0.0201874
THE1D-int_dup77-chr1	1.39138	0.00939704
MER31A_dup59-chr1	1.63937	0.937727
THE1D-int_dup78-chr1	1.68033	0.800228
THE1D_dup428-chr1	1.18181	0.0180464
MER68B_dup5-chr1	1.40179	0.0338504
MLT1J_dup587-chr1	1.07308	0.00832141
MER57A1_dup30-chr1	2.12107	0.0154875
LTR36_dup17-chr1	1.95853	0.0162917
MLT1D_dup675-chr1	1.19625	0.00903078
MLT1J2_dup259-chr1	1.37767	0.0158779
MER50B_dup7-chr1	1.45785	0.177065
MLT1K_dup757-chr1	1.41636	0.0164053
THE1B_dup764-chr1	1.78993	0.0121443
THE1D_dup429-chr1	1.15808	0.0341119
MLT1K_dup759-chr1	1.61534	0.0806161
LTR16E2_dup76-chr1	0.888957	0.0103381
LTR33B_dup55-chr1	1.61675	0.0564819
MLT1D_dup678-chr1	1.41554	0.031138
MamGyp-int_dup31-chr1	1.83344	0.100894
MamGyp-int_dup32-chr1	1.26783	0.00921291
MLT1C_dup675-chr1	1.39916	0.0235742
LTR16D_dup47-chr1	1.92931	0.0594327
LTR16C_dup234-chr1	1.28938	0.0706641
LTR16C_dup235-chr1	1.2832	0.0157913
THE1A-int_dup56-chr1	0.803004	0.0151046
THE1A_dup164-chr1	3.26717	0.023585
THE1C_dup356-chr1	1.56432	0.0113716
LTR45C_dup9-chr1	1.33319	0.00696334
MER89_dup25-chr1	1.25972	0.00994721
LTR5_Hs_dup31-chr1	1.50883	0.477905
THE1C_dup357-chr1	0.732927	0.00489706
LTR101_Mam_dup41-chr1	1.83177	0.199148
MLT1J_dup595-chr1	1.12151	0.00665785
LTR33_dup353-chr1	0.987416	0.0206613
MLT1L_dup415-chr1	1.09969	0.0877255
LTR12C_dup57-chr1	1.27105	0.327012
LTR85b_dup53-chr1	0.609678	0.00495227
MSTA_dup626-chr1	1.26881	0.0924535
MLT1J_dup598-chr1	1.78942	0.0399592
MSTA_dup627-chr1	0.652804	0.09729
MER92B_dup19-chr1	1.28339	0.00863429
MSTB1_dup160-chr1	1.14937	0.0235502
LTR12C_dup58-chr1	0.792579	0.029452
MER84_dup14-chr1	0.56944	0.00961693
MER84-int_dup1-chr1	0.870306	0.00695255
LTR41C_dup37-chr1	1.19491	0.0253224
MLT1M_dup103-chr1	1.76294	0.16189
LTR54B_dup27-chr1	1.39786	0.00966946
MLT1G3_dup85-chr1	0.894705	0.0225626
MLT1J1_dup185-chr1	0.826346	0.0047821
MLT1J1_dup186-chr1	1.19026	0.00749293
MER4E_dup10-chr1	1.44716	0.0167379
MER66B_dup60-chr1	1.41551	0.0134008
MLT1D_dup681-chr1	1.02197	0.0134918
LTR56_dup20-chr1	1.14716	0.00827776
MLT1F2_dup202-chr1	1.51439	0.0132418
LTR2B_dup14-chr1	0.839056	0.00692184
MLT1A0_dup738-chr1	0.565996	0.0234813
MLT1A1_dup230-chr1	0.756811	0.0106549
MER21C_dup199-chr1	1.04196	0.022022
MER41B_dup85-chr1	1.52878	0.0293706
MER41B_dup86-chr1	0.530193	0.0109589
MLT1A0-int_dup59-chr1	1.76736	0.0297848
MLT1A0-int_dup60-chr1	3.51913	0.0365927
MLT1B_dup618-chr1	0.90246	0.00639588
MLT1F_dup157-chr1	0.26801	0.00596914
MLT1O_dup270-chr1	0.826856	0.00681896
MLT2B2_dup87-chr1	1.39927	0.158159
MER11A_dup33-chr1	1.36094	0.0146776
MLT2B2_dup88-chr1	1.30004	0.0350311
MER11A_dup34-chr1	0.936401	0.041584
MLT1J2_dup264-chr1	0.553442	0.00316498
LTR2_dup25-chr1	0.361867	0.00625013
MER41B_dup88-chr1	1.17903	0.0102746
MSTC_dup106-chr1	0.981706	0.0104848
LTR79_dup194-chr1	1.0722	0.0187923
THE1B_dup770-chr1	0.718954	0.00645173
LTR8B_dup45-chr1	0.809478	0.0169936
MLT1C_dup683-chr1	0.8116	0.0454456
MLT2B4_dup155-chr1	1.1141	0.0111861
LTR2_dup27-chr1	1.11439	0.0424388
MSTB_dup265-chr1	1.12547	0.0357744
LTR8_dup108-chr1	1.49562	0.66574
MER68_dup41-chr1	1.34932	0.061957
LTR12C_dup59-chr1	1.0404	0.0269707
LTR7_dup79-chr1	0.676406	0.00512002
MLT1B_dup626-chr1	0.163062	0.00415316
MLT1D_dup689-chr1	1.54221	0.182999
MLT1F2_dup207-chr1	1.15367	0.0202299
MLT1F2_dup208-chr1	1.31181	0.647604
MER67B_dup10-chr1	1.11468	0.452398
MER67B_dup12-chr1	1.22161	0.472251
MLT2F_dup64-chr1	1.01929	0.051259
MLT2A1_dup134-chr1	1.3768	0.840329
MSTD_dup317-chr1	1.12665	0.30569
MLT1D_dup691-chr1	1.21393	0.00843145
MLT2D_dup176-chr1	1.2815	0.621787
MLT1A_dup305-chr1	1.1328	0.0636696
MER65D_dup25-chr1	0.917287	0.0106893
MSTB_dup272-chr1	1.62021	0.0136583
MLT1C_dup687-chr1	1.17489	0.0412106
MER21C_dup205-chr1	1.28051	0.203531
MER4E1_dup43-chr1	1.05753	0.0745782
MER50_dup74-chr1	0.894283	0.115179
MER61E_dup9-chr1	0.301624	0.00849663
MER4D1_dup37-chr1	0.724864	0.0423672
LTR85c_dup30-chr1	0.303262	0.00381311
MLT1A0_dup748-chr1	1.21129	0.0207975
MLT1E1A_dup118-chr1	1.32261	0.12215
MLT1I_dup418-chr1	0.699555	0.0294176
LTR79_dup195-chr1	0.929627	0.0145701
MER21B_dup90-chr1	1.03795	0.00749721
THE1B_dup780-chr1	0.662877	0.0113222
LTR12B_dup6-chr1	3.15795	0.0570594
MLT1O_dup279-chr1	1.32404	0.0144454
MLT1A_dup306-chr1	0.761675	0.0103848
MLT1A-int_dup20-chr1	1.07308	0.00611881
MLT1B-int_dup13-chr1	1.48405	0.0163188
MLT1B-int_dup14-chr1	0.855729	0.0453581
MLT1B_dup634-chr1	1.54722	0.368194
MER31B_dup56-chr1	1.32929	0.0982919
LTR16C_dup245-chr1	1.5213	0.139831
MLT1A0_dup754-chr1	1.53085	1.50362
LTR54B_dup29-chr1	0.859629	0.00662289
LTR8_dup114-chr1	1.22371	0.0127614
MER57F_dup12-chr1	0.433566	0.00706983
MLT1A1_dup237-chr1	0.424807	0.00400157
MER21B_dup98-chr1	0.768279	0.0111585
LTR16A_dup143-chr1	0.921223	0.0145448
MER34B_dup30-chr1	1.03956	0.108841
MER34B_dup31-chr1	1.08422	0.0764551
MER34C2_dup18-chr1	0.427463	0.00764732
MLT1A0_dup757-chr1	0.797958	0.0459517
LTR104_Mam_dup66-chr1	1.12041	0.0210708
MamGypLTR3_dup29-chr1	0.844109	0.00802129
THE1B_dup782-chr1	0.10439	0.00320551
THE1B-int_dup161-chr1	0.410988	0.00387229
THE1A-int_dup58-chr1	1.18208	0.00806307
THE1A-int_dup59-chr1	1.7087	0.992136
THE1A_dup170-chr1	1.3518	0.0131213
THE1-int_dup7-chr1	0.997919	0.00603361
MER21C_dup210-chr1	0.153604	0.00392581
MLT1A0-int_dup64-chr1	1.24526	0.106388
MLT1A0_dup762-chr1	1.42979	0.199804
MLT1J_dup617-chr1	0.804794	0.0243667
MLT1D_dup696-chr1	1.39293	0.0325565
MLT1H-int_dup29-chr1	1.12222	0.031919
MLT1A1_dup241-chr1	0.99589	0.0217916
MLT1J-int_dup69-chr1	1.27543	0.417397
MLT1I_dup424-chr1	0.327848	0.00502387
LTR2_dup29-chr1	0.888929	0.00682798
Harlequin-int_dup49-chr1	1.18102	0.00504945
Harlequin-int_dup53-chr1	1.01948	0.210101
THE1D_dup442-chr1	1.1931	0.114015
LTR8A_dup47-chr1	1.60813	0.715966
MER4B-int_dup37-chr1	0.858685	0.00930828
MER4B-int_dup38-chr1	1.48302	0.00756087
LTR8B_dup48-chr1	3.31823	0.0326454
MER21B_dup102-chr1	1.26628	0.0124185
LTR54_dup45-chr1	0.89352	0.00829839
MER21B_dup103-chr1	0.85329	0.0106574
LTR10F_dup22-chr1	1.33454	0.275259
MSTA_dup648-chr1	1.83108	0.049099
MLT1F_dup173-chr1	2.7554	0.0528837
MLT1D_dup700-chr1	0.700315	0.0243919
MLT1E_dup28-chr1	0.272515	0.0162908
MER11C_dup28-chr1	0.866778	0.006542
MLT1C_dup698-chr1	0.892409	0.00652383
MER61E_dup10-chr1	0.956736	0.0338413
MLT1K_dup796-chr1	0.331127	0.00478123
LTR78B_dup132-chr1	0.81754	0.106818
MLT2B4_dup164-chr1	0.508701	0.0124815
MLT1H_dup397-chr1	0.361278	0.0140229
MLT1A0_dup766-chr1	0.900454	0.0336886
MLT1C_dup701-chr1	1.50164	0.0500776
LTR82A_dup25-chr1	0.641888	0.0216045
MLT1J_dup638-chr1	1.78772	0.0920418
MLT1J_dup639-chr1	1.54244	0.0283394
MSTC_dup111-chr1	1.04826	0.00817371
MSTA_dup664-chr1	0.730801	0.00974888
THE1B_dup794-chr1	1.7876	0.381057
THE1B-int_dup163-chr1	1.85917	0.0493987
THE1B_dup795-chr1	2.02728	0.0173384
MLT1L_dup446-chr1	1.25572	0.0119162
HERVIP10B3-int_dup6-chr1	0.465826	0.00467075
LTR38B_dup9-chr1	1.01798	0.0257669
MER39_dup125-chr1	1.37294	0.234855
MLT1N2_dup198-chr1	1.41544	0.0108432
LTR79_dup204-chr1	0.861042	0.0462497
LTR16D1_dup18-chr1	1.20694	0.0547615
LTR88b_dup50-chr1	0.426707	0.00486589
MLT1B_dup647-chr1	1.13801	0.00639561
LTR12__dup11-chr1	0.927519	0.00772239
LTR79_dup207-chr1	0.304519	0.00411621
LTR18A_dup8-chr1	1.5024	0.0089167
LTR50_dup105-chr1	1.70756	0.00913987
LTR40c_dup4-chr1	1.32669	0.155853
THE1B-int_dup166-chr1	0.95841	0.0854345
THE1B_dup800-chr1	1.49059	1.48861
LTR16D2_dup10-chr1	0.820413	0.0288505
MLT1F2_dup219-chr1	1.21339	0.0274893
MSTB_dup298-chr1	0.988717	0.0550432
MSTB-int_dup31-chr1	0.799613	0.024061
MSTB_dup299-chr1	1.08367	0.0124957
LTR18C_dup3-chr1	0.582759	0.00632206
THE1C_dup377-chr1	1.24536	0.178364
MSTB1_dup173-chr1	0.76379	0.0059533
MER74B_dup33-chr1	1.06812	0.00819977
MER11C_dup29-chr1	0.896579	0.0295938
LTR91_dup12-chr1	2.47574	0.170573
LTR37A_dup59-chr1	1.44603	0.796029
MLT1B_dup662-chr1	1.01866	0.10384
MLT1J_dup653-chr1	0.993233	0.00430793
LTR1A2_dup41-chr1	0.539466	0.00431594
MLT1A1_dup249-chr1	0.564006	0.00671332
MLT1B_dup664-chr1	1.43749	0.0566713
LTR12C_dup64-chr1	0.648779	0.0067628
MLT1E2_dup118-chr1	0.352937	0.00493495
MLT2A2_dup124-chr1	1.59261	0.0371197
MLT1G1_dup124-chr1	0.953965	0.0268988
MLT1I-int_dup35-chr1	2.06502	0.0303567
LTR12C_dup65-chr1	1.27112	0.00525368
MLT2D_dup188-chr1	1.90532	0.0480113
MLT1H1-int_dup24-chr1	1.94597	0.0433194
MLT1H_dup414-chr1	0.743897	0.00712628
PRIMA4-int_dup6-chr1	1.7174	0.0912752
PRIMA4-int_dup7-chr1	1.0936	0.148457
MLT1E3-int_dup5-chr1	1.12385	0.0100362
LTR5_Hs_dup34-chr1	1.16134	0.0683813
ERVL-E-int_dup426-chr1	0.966208	0.0180164
LOR1b_dup29-chr1	1.03659	0.0275921
MSTA_dup690-chr1	0.492293	0.0119796
MLT1A1_dup258-chr1	0.89257	0.00746469
MLT1H1-int_dup25-chr1	1.29788	0.278833
LTR104_Mam_dup79-chr1	1.22255	0.0336498
LOR1b_dup30-chr1	1.31869	0.0214561
ERVL-E-int_dup429-chr1	0.347539	0.0069013
MER31-int_dup46-chr1	0.315714	0.00341563
MER31-int_dup47-chr1	0.575394	0.0109733
MER31-int_dup50-chr1	-0.119735	0.00344143
MER31-int_dup51-chr1	0.492697	0.00425412
MLT1A_dup325-chr1	0.71978	0.0464391
MER4D1_dup40-chr1	1.18482	0.236035
LTR33_dup389-chr1	0.792334	0.0377924
LTR24C_dup28-chr1	0.731922	0.0549379
LTR73_dup2-chr1	0.297639	0.0202871
MLT2A2_dup127-chr1	1.40217	0.782538
LTR71B_dup6-chr1	0.896462	0.00584771
MLT2F_dup72-chr1	1.14365	0.014929
LTR2_dup31-chr1	0.94438	0.120394
MER90a_dup26-chr1	0.910005	0.128634
MER51D_dup6-chr1	1.04266	0.162608
MER72_dup27-chr1	0.985563	0.061493
LTR49_dup42-chr1	1.22065	0.534641
LTR7_dup86-chr1	0.222458	0.00486076
MER4-int_dup124-chr1	1.18642	0.0219523
MER4-int_dup125-chr1	1.23079	0.146404
LOR1a_dup15-chr1	1.16412	0.0216215
LTR16A2_dup46-chr1	0.706152	0.00609121
MER66C_dup30-chr1	0.858025	0.019355
MER49_dup70-chr1	0.775731	0.0437402
MER49_dup71-chr1	1.36506	0.526382
LTR61_dup8-chr1	1.82729	0.0141701
MLT1J_dup1-chr1	1.30711	0.00793865
ERVL-B4-int_dup124-chr1	1.37253	0.0115273
MLT2B4_dup177-chr1	0.84889	0.00694427
MLT1E_dup30-chr1	0.723515	0.0379426
HERV9N-int_dup17-chr1	1.46243	0.0427625
MLT1G3_dup93-chr1	1.33636	0.0082155
MER92A_dup4-chr1	1.08145	0.206738
MLT1H1_dup132-chr1	1.11476	0.0469425
MLT1J2_dup291-chr1	1.54448	0.012133
MER87_dup4-chr1	2.21956	0.0125538
MER41E_dup21-chr1	0.520446	0.0059753
MLT1J_dup669-chr1	2.61689	0.143333
MLT1I_dup457-chr1	1.56451	0.0618295
MLT1H1_dup133-chr1	2.00838	0.735524
MER4D1_dup42-chr1	1.13772	0.0178776
LTR75_dup5-chr1	2.06798	0.130444
LOR1b_dup34-chr1	1.55662	0.0408322
LOR1b_dup35-chr1	1.35035	0.0121713
ERVL-E-int_dup441-chr1	1.14701	0.0368586
LTR5_Hs_dup35-chr1	0.737755	0.052482
LTR23-int_dup12-chr1	0.408609	0.00896053
LTR75B_dup15-chr1	0.722147	0.0187364
LTR5_Hs_dup36-chr1	0.513088	0.00986658
MER41E_dup22-chr1	1.33326	0.0205114
MER89_dup35-chr1	0.281467	0.00377489
MER72_dup33-chr1	0.0432392	0.00433603
MER51D_dup12-chr1	0.0668102	0.00355166
MER51D_dup14-chr1	0.450653	0.00484279
MLT1D_dup746-chr1	1.75256	0.0334164
MLT2D_dup193-chr1	0.974092	0.0150357
MER66-int_dup59-chr1	1.30306	0.0641426
MER66-int_dup60-chr1	0.892524	0.00668074
HERVP71A-int_dup9-chr1	1.27864	0.0102876
LTR71B_dup8-chr1	0.904305	0.0376824
MLT2A2_dup129-chr1	1.07861	0.507449
LTR73_dup3-chr1	0.312155	0.00640907
MER31B_dup65-chr1	0.728693	0.00803423
LTR24C_dup31-chr1	1.20816	0.0108497
LTR24C_dup32-chr1	1.14121	0.202044
LTR33_dup395-chr1	1.24551	0.176614
MER4D1_dup44-chr1	0.978286	0.0111157
MER31-int_dup58-chr1	0.873099	0.0109839
LTR75B_dup16-chr1	1.92216	0.193014
LOR1a_dup19-chr1	1.24355	0.00933359
LTR5_Hs_dup37-chr1	1.25554	0.0357762
MLT1B_dup684-chr1	1.09544	0.0157805
LTR47B2_dup7-chr1	1.12281	0.0265785
MamRep1527_dup53-chr1	0.961319	0.00843391
MLT1F1_dup126-chr1	1.03302	0.0219986
MLT1F1-int_dup4-chr1	1.20824	0.06015
MLT1C_dup730-chr1	1.48494	0.0465461
MLT1C_dup731-chr1	1.42932	0.139688
THE1A-int_dup64-chr1	1.08129	0.0157355
LTR12__dup15-chr1	1.57169	0.343236
LTR12__dup16-chr1	1.07324	0.110607
MLT1H_dup423-chr1	1.2698	0.120749
LTR66_dup8-chr1	1.04982	0.00760991
LTR5_Hs_dup38-chr1	1.17934	0.0178152
LTR16B_dup23-chr1	0.975621	0.0230864
MLT1D_dup747-chr1	0.925216	0.0230351
MER4B_dup54-chr1	2.4489	0.0155208
THE1D_dup450-chr1	1.52983	0.114156
MER51D_dup16-chr1	0.630523	0.0188914
MER51D_dup18-chr1	1.71972	0.0204768
MER72_dup39-chr1	0.370873	0.0192435
MER89_dup36-chr1	0.987131	0.00514152
MER41E_dup23-chr1	1.03714	0.124159
LTR5_Hs_dup39-chr1	0.957107	0.0161633
MER51D_dup19-chr1	2.88412	0.1076
LTR5_Hs_dup41-chr1	1.56064	0.0270547
LOR1b_dup43-chr1	1.20161	0.00709546
MLT1B_dup695-chr1	0.998994	0.0435964
MER39_dup131-chr1	2.82059	0.0300264
LTR75B_dup18-chr1	0.347736	0.0254174
MLT1A1_dup262-chr1	1.18658	0.103215
MLT1D_dup763-chr1	1.30199	0.049104
MER68_dup47-chr1	1.35359	0.00851746
MLT1J_dup678-chr1	1.19446	0.0400381
LTR67B_dup209-chr1	1.39665	0.0198804
THE1B_dup836-chr1	1.4424	0.0650321
MSTD_dup336-chr1	1.38234	0.018022
MER65A_dup74-chr1	1.31382	0.010403
MLT1J_dup679-chr1	1.01172	0.0216097
LTR5_Hs_dup44-chr1	0.342209	0.00639604
LTR47B2_dup8-chr1	1.01305	0.0231115
MER39_dup132-chr1	0.491163	0.00298834
LTR8_dup133-chr1	2.51935	0.0105846
ERVL-E-int_dup462-chr1	1.13198	0.0357776
MLT1E2_dup126-chr1	0.869563	0.00408278
LTR75_dup8-chr1	1.14875	0.0441099
Harlequin-int_dup54-chr1	0.990233	0.0445806
Harlequin-int_dup55-chr1	0.578291	0.0118711
LTR8_dup139-chr1	1.20196	0.0412562
LTR8_dup140-chr1	0.598934	0.00607254
LTR56_dup55-chr1	1.71703	0.0103943
PRIMA4-int_dup26-chr1	1.23398	0.00920705
PRIMA4-int_dup27-chr1	0.7987	0.0288354
ERV24B_Prim-int_dup35-chr1	0.566771	0.0128814
LTR51_dup24-chr1	0.662705	0.0284242
LOR1b_dup47-chr1	1.02624	0.0829197
LTR4_dup5-chr1	1.09533	0.0123619
LTR75_dup10-chr1	0.918844	0.0260768
MER41E_dup24-chr1	1.79751	0.0920296
MER89_dup37-chr1	3.78407	0.0175597
MER72_dup40-chr1	0.309132	0.00348845
MER51D_dup20-chr1	1.09377	0.0473973
MER51D_dup21-chr1	1.34792	0.049491
MER51D_dup22-chr1	0.574319	0.011473
LTR33_dup406-chr1	1.11991	0.0476646
MLT1A_dup346-chr1	0.687851	0.0151971
LTR73_dup5-chr1	0.939756	0.0186089
LTR49_dup70-chr1	1.14657	0.00764188
MLT2A2_dup133-chr1	1.16245	0.544158
LTR71B_dup11-chr1	1.11234	0.0552345
HERVP71A-int_dup12-chr1	1.1274	0.0638591
MLT2F_dup74-chr1	1.83473	0.0343449
ERVL-E-int_dup463-chr1	1.25706	0.249069
LTR2_dup33-chr1	1.40499	0.00745808
MER90a_dup29-chr1	0.792257	0.0324792
MLT1H_dup430-chr1	1.09016	0.383051
MER4-int_dup129-chr1	1.66475	1.24899
MER4-int_dup130-chr1	1.60804	1.0635
LOR1a_dup23-chr1	0.855759	0.00553772
MSTA_dup700-chr1	0.732335	0.00794585
LTR16A2_dup53-chr1	1.40489	0.0151349
MER66-int_dup61-chr1	1.17025	0.399293
THE1B_dup840-chr1	1.01893	0.00739581
THE1B-int_dup175-chr1	1.30366	0.0120232
THE1B_dup841-chr1	0.701742	0.0248962
MER31-int_dup65-chr1	0.752602	0.148368
[truncated: 39,461 more rows]

## Sheet: fig. 3f
		Active TSS	Flanking Active TSS	Transcription at gene 5' and 3'	Strong transcription	Weak transcription	Genic enhancers	Enhancers	ZNF genes & repeats	Heterochromatin	Bivalent/Poised TSS	Flanking Bivalent TSS/Enh	Bivalent Enhancer	Repressed PolyComb	Weak Repressed PolyComb	Quiescent/Low
	CD4-T	0.0233683	0.0676873	0.00483481	0.0370669	0.267526	0.0354553	0.193392	0.00483481	0.00805802	0	0	0	0	0.00886382	0.348912
	CD8-T	0.057554	0.0755396	0	0.028777	0.244604	0.0215827	0.26259	0.00359712	0.00359712	0	0	0	0	0.00719424	0.294964
	NK	0.0237288	0.0559322	0.00508475	0.171186	0.244068	0.0677966	0.172881	0.0152542	0.0338983	0	0	0	0	0.00169492	0.208475
	Bcells	0.0172414	0.0586207	0.00689655	0.168966	0.217241	0.0931034	0.196552	0.0310345	0.0310345	0	0	0	0	0.0172414	0.162069
	Myeloid	0.0145985	0.0948905	0	0.10219	0.226277	0.0145985	0.357664	0.0218978	0.0437956	0.00729927	0.00729927	0.00729927	0	0.0145985	0.0875912

## Sheet: fig. 3g
		Index	CellType	OddsRatio	PValue
		Active TSS	Bcells	49.1362	9.34713e-08
		Flanking Active TSS	Bcells	30.1617	1.92251e-19
		Transcription at gene 5' and 3'	Bcells	105.865	0.000188554
		Strong transcription	Bcells	10.373	1.83466e-30
		Weak transcription	Bcells	5.61126	7.54103e-24
		Genic enhancers	Bcells	30.9817	5.1026e-30
		Enhancers	Bcells	8.79062	3.67805e-31
		ZNF genes & repeats	Bcells	7.38532	6.39625e-06
		Heterochromatin	Bcells	0.610961	0.172862
		Bivalent/Poised TSS	Bcells	0	1
		Flanking Bivalent TSS/Enh	Bcells	0	1
		Bivalent Enhancer	Bcells	0	1
		Repressed PolyComb	Bcells	0	0.633546
		Weak Repressed PolyComb	Bcells	0.207007	1.11975e-05
		Quiescent/Low	Bcells	0.0762073	5.03811e-78
		Active TSS	CD4	24.7178	9.28424e-30
		Flanking Active TSS	CD4	22.1464	2.59975e-78
		Transcription at gene 5' and 3'	CD4	57.1588	2.30766e-09
		Strong transcription	CD4	5.38124	7.23807e-19
		Weak transcription	CD4	7.84544	7.90868e-152
		Genic enhancers	CD4	31.4036	1.70489e-48
		Enhancers	CD4	11.8972	1.07833e-152
		ZNF genes & repeats	CD4	4.40596	0.00288086
		Heterochromatin	CD4	1.53016	0.167732
		Bivalent/Poised TSS	CD4	0	1
		Flanking Bivalent TSS/Enh	CD4	0	1
		Bivalent Enhancer	CD4	0	1
		Repressed PolyComb	CD4	0	1
		Weak Repressed PolyComb	CD4	0.287113	6.3335e-07
		Quiescent/Low	CD4	0.100702	3.01561e-277
		Active TSS	CD8	90.0812	9.02958e-26
		Flanking Active TSS	CD8	42.4938	1.42396e-26
		Transcription at gene 5' and 3'	CD8	0	1
		Strong transcription	CD8	6.22521	6.72168e-05
		Weak transcription	CD8	7.5035	7.91845e-32
		Genic enhancers	CD8	27.6333	1.35954e-07
		Enhancers	CD8	17.4271	5.46373e-57
		ZNF genes & repeats	CD8	2.67271	0.313221
		Heterochromatin	CD8	0.324682	0.381921
		Bivalent/Poised TSS	CD8	0	1
		Flanking Bivalent TSS/Enh	CD8	0	1
		Bivalent Enhancer	CD8	0	1
		Repressed PolyComb	CD8	0	1
		Weak Repressed PolyComb	CD8	0.0849298	8.71292e-08
		Quiescent/Low	CD8	0.127064	4.10668e-52
		Active TSS	NK	46.6887	6.26838e-19
		Flanking Active TSS	NK	38.0245	2.13929e-39
		Transcription at gene 5' and 3'	NK	95.8674	5.73132e-06
		Strong transcription	NK	10.6787	7.40904e-62
		Weak transcription	NK	6.65136	1.89738e-59
		Genic enhancers	NK	27.6041	6.01363e-42
		Enhancers	NK	9.15698	1.93231e-56
		ZNF genes & repeats	NK	6.4737	1.67952e-05
		Heterochromatin	NK	0.437369	6.29708e-05
		Bivalent/Poised TSS	NK	0	1
		Flanking Bivalent TSS/Enh	NK	0	1
		Bivalent Enhancer	NK	0	1
		Repressed PolyComb	NK	0	0.122206
		Weak Repressed PolyComb	NK	0.0181926	1.85535e-21
		Quiescent/Low	NK	0.12388	1.87566e-108
		Active TSS	Myeloid	40.7257	0.00120968
		Flanking Active TSS	Myeloid	62.3409	4.68775e-19
		Transcription at gene 5' and 3'	Myeloid	0	1
		Strong transcription	Myeloid	5.96012	4.18281e-07
		Weak transcription	Myeloid	6.89333	1.42327e-14
		Genic enhancers	Myeloid	11.0844	0.0148367
		Enhancers	Myeloid	16.6867	7.52827e-36
		ZNF genes & repeats	Myeloid	5.33173	0.0204338
		Heterochromatin	Myeloid	0.264609	0.000250122
		Bivalent/Poised TSS	Myeloid	621.411	0.00176084
		Flanking Bivalent TSS/Enh	Myeloid	69.9634	0.0144748
		Bivalent Enhancer	Myeloid	8.06363	0.117679
		Repressed PolyComb	Myeloid	0	0.414241
		Weak Repressed PolyComb	Myeloid	0.272233	0.049028
		Quiescent/Low	Myeloid	0.0608771	2.51861e-34

## Sheet: fig. 3h
		enhancer											promoter
		Index	CellType	OddsRatio	PValue								Index	CellType	OddsRatio	PValue
		CD4	CD4	13.4305	4.2551e-184								CD4	CD4	23.1477	2.35526e-84
		CD8	CD4	12.9608	7.69256e-184								CD8	CD4	23.9112	8.44757e-56
		NK	CD4	7.91418	1.90448e-103								NK	CD4	19.206	1.56098e-34
		Bcells	CD4	5.77784	1.76596e-72								Bcells	CD4	12.4621	8.02249e-24
		Myeloid	CD4	3.73933	1.55962e-40								Myeloid	CD4	7.55169	4.00065e-10
		CD4	CD8	21.4529	1.38939e-69								CD4	CD8	28.0522	6.70361e-25
		CD8	CD8	18.6223	2.68054e-62								CD8	CD8	42.2231	1.6127e-26
		NK	CD8	18.3204	1.11812e-65								NK	CD8	36.0514	1.83062e-18
		Bcells	CD8	8.77396	7.25449e-31								Bcells	CD8	8.89765	0.00031199
		Myeloid	CD8	4.17185	3.62356e-12								Myeloid	CD8	2.02328	0.391122
		CD4	NK	10.8036	3.92212e-66								CD4	NK	20.3872	2.2775e-34
		CD8	NK	11.8686	5.15146e-78								CD8	NK	25.2374	5.78303e-29
		NK	NK	12.3084	9.22849e-89								NK	NK	40.5658	9.75034e-44
		Bcells	NK	5.59901	3.66252e-33								Bcells	NK	19.5032	1.06993e-21
		Myeloid	NK	3.76329	3.97414e-20								Myeloid	NK	13.4898	9.44165e-12
		CD4	Bcells	5.70984	7.44437e-14								CD4	Bcells	7.30092	7.07844e-05
		CD8	Bcells	5.7387	1.23875e-14								CD8	Bcells	10.3877	3.42675e-05
		NK	Bcells	5.38127	1.51819e-14								NK	Bcells	21.624	1.03679e-10
		Bcells	Bcells	13.3181	2.25874e-55								Bcells	Bcells	33.0925	3.00436e-22
		Myeloid	Bcells	5.13263	2.83725e-18								Myeloid	Bcells	11.4395	2.0127e-05
		CD4	Myeloid	7.00225	3.16034e-09								CD4	Myeloid	19.6099	1.83247e-08
		CD8	Myeloid	7.97604	1.91456e-11								CD8	Myeloid	24.0386	3.29467e-07
		NK	Myeloid	12.8971	2.1449e-22								NK	Myeloid	45.5577	1.63453e-12
		Bcells	Myeloid	12.2618	2.17215e-23								Bcells	Myeloid	57.7992	6.31716e-20
		Myeloid	Myeloid	17.3732	1.11515e-37								Myeloid	Myeloid	61.4635	5.6159e-19

## Sheet: fig. 4a
	rank	1	2	3	4	5
	celltype
	CD4-T	1409	181	47	13	2
	CD8-T	617	57	12	4	1
	NK	491	46	7	3	0
	Bcells	379	32	4	1	0
	Myeloid	154	3	0	0	0

## Sheet: fig. 4d
	CD4-T					CD8-T					NK					Bcells					Myeloid					CD4-T					CD8-T				NK					Bcells					Myeloid
		THE1D_dup769-chr3	rs6780016				THE1D_dup769-chr3	rs6780016				THE1D_dup769-chr3	rs6780016				THE1D_dup769-chr3	rs6780016				THE1D_dup769-chr3	rs6780016				LTR9_dup12-chr6	rs28894981				LTR9_dup12-chr6	rs28894981			LTR9_dup12-chr6	rs28894981				LTR9_dup12-chr6	rs28894981				LTR9_dup12-chr6	rs28894981
	334_335	-0.523986	2			344_345	-0.0706984	1			636_637	-0.13267	0			688_689	0.827501	1			211_212	-0.344438	2			334_335	-0.631876	0			344_345	-0.150784	0		636_637	-0.435889	0			688_689	0.757719	0			211_212	-0.643872	0
	424_425	-0.184378	0			486_487	-0.106133	0			459_460	0.534702	0			378_379	0.227103	0			915_916	-0.444113	1			424_425	-0.0869961	0			486_487	0.642178	1		459_460	0.0595078	0			378_379	-0.218602	0			915_916	1.47546	0
	48_48	0.472501	0			111_111	0.7552	1			478_479	1.06761	0			49_49	2.55717	0			350_351	-0.410802	0			48_48	0.475827	0			111_111	0.0235028	0		478_479	-0.495687	0			49_49	-0.259073	0			350_351	0.404838	0
	984_985	-0.133141	1			23_23	0.141473	1			532_533	0.978052	1			431_432	-0.0068996	1			932_933	-0.594594	0			984_985	0.270729	1			23_23	0.295954	1		532_533	-0.166088	1			431_432	-0.203947	0			932_933	0.0981207	0
	827_828	0.369433	1			774_775	-0.0948304	0			221_222	0.143098	0			660_661	-1.24175	1			512_513	1.32357	1			827_828	0.0330033	0			774_775	0.303735	1		221_222	1.38836	2			660_661	-0.144334	0			512_513	0.542445	0
	40_40	0.0488408	1			405_406	-0.635747	0			229_230	-1.20622	1			331_332	-1.12048	0			423_424	1.04962	1			40_40	1.09153	0			405_406	-0.633062	0		229_230	-0.492796	0			331_332	-0.19102	0			423_424	-0.460699	0
	7_7	0.211686	1			357_358	0.706116	0			803_804	-0.15302	0			624_625	-1.31183	1			57_57	-0.767988	1			7_7	-0.622512	0			357_358	-0.270747	0		803_804	0.439246	0			624_625	-0.305743	0			57_57	-1.21389	0
	38_38	-0.108423	0			553_554	0.675515	0			755_756	-0.955656	1			198_199	0.573962	0			429_430	-0.320281	1			38_38	0.370756	0			553_554	0.77158	0		755_756	-0.404925	0			198_199	-0.324256	0			429_430	-0.354305	0
	875_876	-0.372294	0			941_942	-1.2106	1			934_935	-1.02998	0			470_471	-0.788569	1			597_598	0.5893	0			875_876	-0.201499	0			941_942	0.414975	0		934_935	1.22339	1			470_471	2.23297	0			597_598	-1.12873	0
	878_879	0.0508554	0			899_900	-1.05088	2			694_695	-0.403055	1			356_357	0.260796	1			927_928	1.04916	0			878_879	-0.627183	0			899_900	1.04925	0		694_695	-0.546355	0			356_357	0.570918	0			927_928	0.51979	0
	336_337	0.685806	0			916_917	0.297745	1			733_734	-0.368	0			894_895	0.539187	1			707_708	-0.579579	0			336_337	-0.146954	0			916_917	-0.904654	0		733_734	-0.4106	0			894_895	0.661018	0			707_708	-0.321889	0
	318_319	0.284897	0			695_696	0.458775	1			933_934	-0.26877	1			113_113	-1.67314	1			902_903	-0.683058	0			318_319	0.646657	1			695_696	-0.458849	0		933_934	-0.482793	0			113_113	0.404218	1			902_903	-0.0698217	0
	164_165	-0.853684	1			624_625	-0.556554	1			730_731	-0.102436	0			324_325	-0.316689	1			418_419	2.07655	0			164_165	0.352819	1			624_625	-0.390558	0		730_731	-0.511975	0			324_325	-0.301123	0			418_419	2.04071	0
	582_583	0.119026	1			762_763	-0.0955704	2			303_304	-0.445465	0			105_105	-0.354673	0			49_49	-0.0357869	0			582_583	-0.0822692	0			762_763	0.388854	1		303_304	0.479654	0			105_105	-0.455858	0			49_49	0.405867	0
	773_774	-0.00797938	1			787_788	0.302467	0			970_971	0.0372819	0			814_815	-0.906062	0			662_663	-0.497117	0			773_774	0.0345694	0			787_788	0.489716	0		970_971	-0.583006	0			814_815	1.68799	1			662_663	0.735882	0
	209_210	0.284022	0			378_379	1.06512	0			883_884	-1.13128	1			716_717	0.925837	0			887_888	-0.380273	1			209_210	0.823474	0			378_379	-0.277274	0		883_884	-0.539542	0			716_717	0.486242	0			887_888	-0.685637	0
	526_527	-0.00969689	1			210_211	0.694111	1			463_464	1.19647	1			1045_1046	0.688866	0			899_900	0.661467	2			526_527	0.310345	0			210_211	-0.216789	0		463_464	0.533153	0			1045_1046	-0.127762	0			899_900	-0.0675203	0
	709_710	0.12182	0			1043_1044	0.226378	1			886_887	-0.981407	0			267_268	0.905489	0			380_381	-0.395498	0			709_710	0.0134274	0			1043_1044	-0.0475141	0		886_887	1.01716	0			267_268	-0.168587	0			380_381	-0.590508	0
	330_331	0.184943	0			704_705	-0.227667	1			843_844	-0.949668	0			88_88	-0.509675	0			697_698	-0.4486	1			330_331	-0.33313	0			704_705	0.48227	0		843_844	-0.479457	0			88_88	0.398612	0			697_698	0.558927	0
	406_407	-0.262491	1			367_368	-0.0568126	1			44_44	-1.10726	1			392_393	-1.28304	0			466_467	-0.658729	0			406_407	-0.207288	0			367_368	-0.0556129	0		44_44	-0.456744	0			392_393	-0.1072	0			466_467	-1.12139	0
	98_98	-0.342482	0			826_827	0.269127	0			437_438	1.3706	0			667_668	-0.0343461	0			456_457	-0.29613	0			98_98	0.00196277	0			826_827	0.430067	1		437_438	-0.316294	0			667_668	-0.41208	1			456_457	1.62509	0
	1012_1013	0.275472	2			279_280	-0.451963	1			314_315	0.169716	2			501_502	0.707154	1			475_476	-0.370392	1			1012_1013	-0.449176	0			279_280	-0.574928	0		314_315	1.11204	1			501_502	-0.246831	0			475_476	2.56383	0
	16_16	-1.01179	2			1074_1075	0.818413	0			752_753	0.227659	0			767_768	0.381645	0			163_163	-0.717745	0			16_16	-0.00757198	0			1074_1075	0.249438	0		752_753	-0.408089	0			767_768	-0.419835	0			163_163	0.500609	0
	210_211	0.0366722	1			219_220	-0.589949	0			832_833	0.12651	0			682_683	0.346927	1			737_738	-0.363487	0			210_211	-0.0180565	0			219_220	0.788584	0		832_833	-0.606635	0			682_683	1.56465	0			737_738	-0.560488	0
	829_830	0.233169	0			1036_1037	0.279039	0			587_588	-1.07285	1			438_439	-0.0251356	0			302_303	1.06806	0			829_830	-0.391055	0			1036_1037	-0.177498	0		587_588	-0.686085	0			438_439	-0.4313	0			302_303	0.73705	1
	838_839	-0.0842868	0			141_141	1.09697	0			718_719	0.678214	0			124_124	-0.705229	1			263_264	0.0577237	0			838_839	-0.36823	0			141_141	0.321166	0		718_719	0.777296	0			124_124	-0.0765118	0			263_264	-0.627333	0
	1072_1073	0.0433701	1			951_952	-0.314641	2			547_548	0.896074	1			63_63	-1.55243	1			56_56	-0.597134	0			1072_1073	-0.205385	0			951_952	0.176129	0		547_548	-0.290747	0			63_63	0.810105	0			56_56	0.276528	0
	851_852	0.275166	1			981_982	0.330184	2			725_726	-0.906139	1			219_220	-1.71674	0			87_87	0.561087	0			851_852	0.127857	0			981_982	-0.427073	0		725_726	0.666649	0			219_220	0.478103	0			87_87	0.051426	0
	260_261	-0.792449	1			991_992	0.144259	1			273_274	0.847355	1			1018_1019	0.0812551	1			751_752	-0.241176	0			260_261	0.154544	0			991_992	-0.188355	0		273_274	-0.357063	0			1018_1019	0.530952	0			751_752	-0.288425	1
	1016_1017	0.766467	1			998_999	0.353697	0			97_97	-0.434743	0			500_501	1.32434	0			570_571	-0.597535	0			1016_1017	-0.166801	0			998_999	-0.472749	0		97_97	-0.534642	0			500_501	-0.377702	0			570_571	-1.04331	0
	186_187	0.21907	0			154_154	0.635524	2			614_615	-1.09982	0			81_81	0.222783	1			503_504	-0.342165	0			186_187	0.36031	1			154_154	-0.909064	0		614_615	-0.482378	0			81_81	-0.3642	0			503_504	-0.239749	0
	108_108	-0.68703	0			1019_1020	0.155303	0			311_312	0.539526	0			54_54	-0.0858974	0			55_55	0.446185	0			108_108	-0.12913	0			1019_1020	-0.0915271	0		311_312	0.791036	1			54_54	-0.414792	0			55_55	0.497032	0
	952_953	-0.304767	2			484_485	0.503876	0			425_426	-1.12397	0			405_406	-0.911498	0			590_591	-0.493499	1			952_953	0.1102	0			484_485	0.35244	0		425_426	0.524849	0			405_406	1.02254	0			590_591	-1.01094	0
	121_121	-0.178328	1			537_538	-0.189268	2			521_522	-0.33723	0			550_551	1.31238	0			84_84	-0.746915	1			121_121	0.234356	0			537_538	-0.571664	0		521_522	0.280896	0			550_551	-0.177441	0			84_84	-0.258331	0
	535_536	-0.693227	1			181_182	-0.569789	1			200_201	1.24932	1			449_450	0.279076	1			172_173	1.54071	0			535_536	-0.0166834	0			181_182	-0.436341	0		200_201	-0.567688	0			449_450	-0.182959	0			172_173	-0.616441	0
	735_736	-0.084248	0			1022_1023	0.989166	0			726_727	0.192621	1			687_688	-1.11926	2			117_117	-0.357961	0			735_736	-0.0191436	0			1022_1023	-0.610033	0		726_727	1.3844	0			687_688	-0.0876617	0			117_117	-0.556035	0
	917_918	0.168265	0			475_476	-1.22094	1			690_691	-0.734947	2			386_387	0.363846	0			636_637	0.73172	0			917_918	-0.190151	0			475_476	-0.555977	0		690_691	-0.598645	0			386_387	-0.337219	0			636_637	-0.807886	0
	719_720	-0.297364	1			461_462	0.336936	1			876_877	1.06428	1			156_156	0.261119	0			68_68	-0.383197	1			719_720	0.0727284	0			461_462	-0.425261	0		876_877	-0.302294	0			156_156	1.09167	0			68_68	-0.624768	0
	204_205	0.276205	0			139_139	0.655515	0			737_738	0.157868	0			849_850	-0.205823	0			1002_1003	0.708103	1			204_205	-0.25697	0			139_139	-0.468987	0		737_738	0.407217	0			849_850	-0.373112	0			1002_1003	-1.15138	0
	384_385	0.505854	0			709_710	-0.557564	0			822_823	-0.871475	2			762_763	0.87795	2			581_582	1.0706	0			384_385	0.334412	0			709_710	-0.0559882	0		822_823	0.739526	0			762_763	1.0053	1			581_582	-0.973007	1
	910_911	0.100518	1			600_601	-1.70029	1			173_174	0.054749	1			793_794	-0.714333	0			315_316	-0.145949	1			910_911	-0.222153	0			600_601	0.184195	1		173_174	-0.269331	0			793_794	-0.0225433	0			315_316	0.118133	1
	561_562	0.205582	0			801_802	0.556973	1			1048_1049	0.372232	0			201_202	-1.18394	0			726_727	1.28402	1			561_562	0.590751	0			801_802	-0.96788	0		1048_1049	1.09117	1			201_202	-0.485235	1			726_727	-0.250974	0
	372_373	0.0746352	1			694_695	-0.152572	1			905_906	-0.0953081	1			400_401	-1.28345	0			434_435	-0.4502	0			372_373	-0.209691	0			694_695	-0.578185	0		905_906	-0.303	0			400_401	1.80083	1			434_435	-0.433568	0
	678_679	0.991713	0			215_216	-0.215499	1			53_53	-1.36792	0			1016_1017	0.141786	1			101_101	-0.294614	0			678_679	0.203167	0			215_216	-0.0555587	0		53_53	0.981667	0			1016_1017	-0.313404	0			101_101	-0.533049	0
	337_338	0.293807	1			326_327	1.02475	0			645_646	0.181713	0			764_765	-0.326268	0			459_460	-0.32856	0			337_338	0.896898	0			326_327	0.581154	0		645_646	-0.544966	0			764_765	0.478759	0			459_460	-0.495893	0
	771_772	-0.368654	1			159_159	-0.607796	0			689_690	0.130784	0			366_367	0.361875	0			670_671	-0.362334	0			771_772	-0.101625	0			159_159	0.620142	0		689_690	0.555653	0			366_367	-0.0691525	0			670_671	-0.522494	0
	799_800	0.155535	0			334_335	0.534004	2			749_750	-0.892233	1			650_651	-1.57698	1			233_234	-0.233119	0			799_800	0.110641	0			334_335	0.569408	0		749_750	0.397301	0			650_651	-0.309025	0			233_234	-0.363703	0
	860_861	0.262463	0			657_658	0.115173	0			331_332	-0.04441	0			818_819	0.0508864	1			251_252	-0.358494	0			860_861	0.139456	0			657_658	0.958097	1		331_332	-0.371212	0			818_819	-0.396465	0			251_252	-0.744866	0
	349_350	-0.365532	1			186_187	0.160592	0			693_694	-0.117191	1			838_839	1.14436	0			1031_1032	-0.498901	1			349_350	0.644621	0			186_187	0.00492715	1		693_694	-0.688156	0			838_839	-0.284246	0			1031_1032	0.0802959	0
	666_667	0.354407	0			872_873	0.396597	1			1018_1019	0.0651781	1			939_940	0.431545	0			851_852	-0.254781	1			666_667	0.278832	1			872_873	0.0999708	0		1018_1019	0.369043	0			939_940	-0.321766	1			851_852	-0.297625	0
	995_996	0.431529	1			465_466	0.113954	1			553_554	1.34944	0			567_568	-1.32359	2			369_370	1.49181	0			995_996	-0.181543	0			465_466	-0.802621	0		553_554	0.612464	0			567_568	-0.442195	0			369_370	1.10331	0
	888_889	-0.690748	0			81_81	-0.0525128	1			641_642	-1.01299	1			70_70	-1.73261	0			856_857	0.674555	0			888_889	0.548115	0			81_81	0.0531887	0		641_642	0.78291	0			70_70	-0.681666	0			856_857	0.543395	1
	1008_1009	0.216553	0			494_495	-0.181837	2			10_10	-0.766672	1			419_420	0.631061	0			98_98	-0.266873	0			1008_1009	-0.127179	0			494_495	-0.194912	0		10_10	-0.379287	0			419_420	0.922821	0			98_98	-0.418137	0
	297_298	-0.427652	1			336_337	-0.576587	0			687_688	-0.344595	2			745_746	-0.638093	1			381_382	-0.224389	2			297_298	0.834135	1			336_337	0.423642	0		687_688	-0.249461	0			745_746	-0.347289	0			381_382	-0.484701	0
	356_357	0.064977	1			862_863	0.5027	1			515_516	0.954755	0			393_394	1.42216	1			476_477	-0.412869	0			356_357	-0.347203	0			862_863	-0.41612	0		515_516	-0.129897	0			393_394	-0.167808	0			476_477	-0.746828	0
	896_897	0.122917	1			1070_1071	0.986798	0			399_400	1.07414	0			1031_1032	-0.810703	1			930_931	0.0484041	0			896_897	-0.0407084	0			1070_1071	0.425987	1		399_400	-0.345011	0			1031_1032	0.00565171	0			930_931	0.0509383	0
	275_276	0.261982	1			927_928	0.200202	0			239_240	2.22761	0			127_127	-0.935455	0			321_322	-0.428913	2			275_276	-0.383833	0			927_928	0.618552	0		239_240	-0.498338	0			127_127	-0.217549	0			321_322	0.923316	0
	813_814	-0.159806	2			976_977	-0.433173	0			494_495	0.56551	2			597_598	1.28497	0			69_69	1.1179	0			813_814	-0.0623999	0			976_977	-0.594938	0		494_495	-0.454094	0			597_598	-0.398739	0			69_69	-1.12473	0
	876_877	0.224118	1			814_815	-0.737535	0			47_47	0.528856	0			917_918	0.768661	0			126_126	-0.316162	0			876_877	-0.0633204	0			814_815	1.95033	1		47_47	0.123492	0			917_918	-0.283315	0			126_126	-0.521121	0
	649_650	0.00728298	0			43_43	0.0307719	0			402_403	-1.19836	1			1014_1015	0.546368	0			184_185	1.14562	0			649_650	-0.329283	0			43_43	-0.67898	0		402_403	0.810647	0			1014_1015	0.64028	0			184_185	-0.58926	0
	473_474	-0.85583	1			685_686	0.292827	1			501_502	0.306803	1			101_101	0.243012	0			23_23	-0.367266	1			473_474	-0.37105	0			685_686	-0.130474	0		501_502	-0.58535	0			101_101	-0.442819	0			23_23	0.997262	1
	33_33	-0.217737	1			1052_1053	0.139672	0			307_308	0.150489	0			503_504	-1.21732	0			838_839	-0.238622	0			33_33	-0.12965	0			1052_1053	-0.598419	0		307_308	-0.375079	0			503_504	-0.237546	0			838_839	-0.436089	0
	934_935	-0.170982	0			563_564	0.511573	1			108_108	0.0234311	0			2_2	-0.950483	0			480_481	-0.541641	2			934_935	0.926772	1			563_564	0.414256	0		108_108	-1.12437	0			2_2	-0.401978	0			480_481	0.902451	0
	856_857	0.195904	0			578_579	-0.381358	0			984_985	0.571624	1			795_796	-0.752111	0			933_934	-0.613929	1			856_857	0.430024	1			578_579	-0.41969	0		984_985	-0.869564	1			795_796	0.0800237	0			933_934	0.536138	0
	737_738	-0.740726	0			298_299	-0.889723	1			860_861	-0.101985	0			699_700	0.428167	0			224_225	-0.358677	1			737_738	-0.322381	0			298_299	0.278727	0		860_861	-0.523617	0			699_700	-0.349662	0			224_225	0.892936	0
	192_193	0.629075	1			229_230	-0.263982	1			669_670	0.549811	1			611_612	0.786128	0			685_686	0.282701	1			192_193	0.568312	0			229_230	-0.551388	0		669_670	1.3929	1			611_612	-0.274848	1			685_686	-0.795021	0
	668_669	0.0830197	0			972_973	1.06961	1			804_805	-1.13112	0			245_246	-1.38116	1			589_590	-0.595863	1			668_669	-0.216535	0			972_973	0.0598184	0		804_805	-0.622472	0			245_246	-0.461691	0			589_590	0.110676	0
	1064_1065	0.370989	1			370_371	1.03991	1			943_944	0.227956	1			471_472	-1.13703	1			909_910	-0.439554	0			1064_1065	-0.444431	0			370_371	-0.313747	0		943_944	0.592988	1			471_472	-0.348333	0			909_910	0.592703	0
	586_587	-0.0192861	1			771_772	0.0087725	1			213_214	0.747903	0			765_766	-0.036471	0			92_92	-0.230142	0			586_587	-0.626431	0			771_772	-0.656047	0		213_214	0.320208	0			765_766	0.0213789	0			92_92	-0.304395	0
	1042_1043	0.338625	0			898_899	0.0630689	0			456_457	-0.0846766	0			959_960	-1.53457	1			721_722	-0.635323	1			1042_1043	-0.331865	0			898_899	-0.393916	0		456_457	-0.426511	0			959_960	0.836215	0			721_722	0.554497	1
	476_477	0.572946	0			382_383	0.90172	0			584_585	0.170852	1			864_865	0.379851	1			505_506	1.22184	0			476_477	0.789067	0			382_383	-0.51877	0		584_585	-0.825079	0			864_865	-0.185495	0			505_506	-0.952941	0
	983_984	0.0649801	1			271_272	-0.527565	0			116_116	-1.04702	0			836_837	1.0027	1			404_405	-0.370339	0			983_984	0.169447	0			271_272	1.03511	1		116_116	1.39835	1			836_837	-0.39488	0			404_405	-0.809071	0
	915_916	0.40933	1			799_800	0.341815	0			651_652	0.425466	0			466_467	0.420456	0			960_961	-0.523384	0			915_916	0.418677	0			799_800	1.02953	0		651_652	-0.37935	0			466_467	-0.227293	0			960_961	0.212808	0
	818_819	-0.036998	1			615_616	0.199083	1			488_489	0.833215	0			751_752	-0.944707	0			912_913	0.260256	1			818_819	0.00396062	0			615_616	-0.419729	0		488_489	-0.596589	0			751_752	-0.273861	1			912_913	0.31883	0
	179_180	0.380228	0			867_868	0.264754	0			790_791	-0.00874023	1			415_416	-1.02877	1			498_499	-0.325569	1			179_180	-0.342716	0			867_868	0.731483	0		790_791	-0.398042	0			415_416	-0.44825	0			498_499	2.5212	1
	544_545	0.2029	0			454_455	0.490859	0			836_837	0.518548	1			943_944	0.679733	1			81_81	-0.350298	1			544_545	0.60146	1			454_455	1.29808	1		836_837	-0.660599	0			943_944	0.964486	1			81_81	-0.52941	0
	468_469	-0.360815	1			565_566	-0.429735	0			361_362	-0.120744	0			389_390	-0.920239	0			814_815	-0.329663	0			468_469	-0.479474	0			565_566	0.118061	0		361_362	-0.421689	0			389_390	-0.370666	0			814_815	0.965773	1
	836_837	0.00808267	1			946_947	0.458331	1			863_864	0.0691536	0			6_6	-1.0604	0			951_952	-0.448648	2			836_837	0.00815072	0			946_947	-0.459986	0		863_864	-0.451477	0			6_6	-0.126029	0			951_952	1.36037	0
	1061_1062	0.109676	0			323_324	0.476662	1			1009_1010	0.138565	0			558_559	-1.14281	0			957_958	1.00351	2			1061_1062	0.429493	1			323_324	-0.480075	0		1009_1010	-0.411709	0			558_559	-0.147055	1			957_958	1.37552	0
	490_491	0.0687021	0			493_494	0.709728	1			376_377	1.10678	0			11_11	0.550921	2			929_930	-0.65086	0			490_491	0.236378	1			493_494	0.344128	0		376_377	-0.616344	0			11_11	-0.650623	1			929_930	1.25704	0
	545_546	-0.692987	0			49_49	0.912198	0			529_530	0.871873	1			479_480	-0.489405	0			507_508	-0.575567	0			545_546	-0.705546	1			49_49	0.739796	0		529_530	-0.770843	0			479_480	-0.244076	0			507_508	-0.0272983	0
	1050_1051	-0.266333	1			185_186	0.499399	0			786_787	-0.926441	1			1038_1039	1.2614	0			468_469	-0.518083	1			1050_1051	0.647545	0			185_186	-0.366013	0		786_787	-0.470543	0			1038_1039	-0.238142	0			468_469	0.309316	0
	69_69	-0.0175618	0			545_546	1.06237	0			1058_1059	0.417411	0			808_809	0.919706	1			649_650	-0.180749	0			69_69	-0.703949	0			545_546	-0.891111	1		1058_1059	-0.424921	0			808_809	0.32762	0			649_650	-0.0830404	0
	223_224	0.0822208	0			1076_1077	0.739447	2			888_889	0.00383045	0			203_204	0.944419	1			549_550	-0.642023	2			223_224	-0.465221	0			1076_1077	0.970048	0		888_889	-0.519306	0			203_204	1.12469	1			549_550	0.549126	0
	281_282	-0.602154	0			794_795	0.231992	0			1022_1023	0.147756	0			12_12	0.604252	1			330_331	-0.355353	0			281_282	-0.318974	0			794_795	-0.462155	0		1022_1023	-0.606634	0			12_12	-0.362548	0			330_331	-0.584153	0
	242_243	-0.637332	0			1034_1035	0.233277	0			826_827	0.420041	0			403_404	2.45838	0			618_619	-0.576124	0			242_243	-0.459952	0			1034_1035	0.0688996	0		826_827	0.362878	1			403_404	-0.388758	0			618_619	0.767519	0
	509_510	0.126591	0			38_38	0.342589	0			846_847	-1.03973	0			108_108	-0.920442	0			994_995	1.53782	1			509_510	-0.585864	0			38_38	-0.713658	0		846_847	0.235099	0			108_108	-0.586111	0			994_995	-0.648836	0
	705_706	0.0443497	0			957_958	-0.254324	2			36_36	0.222998	1			163_163	-1.441	0			90_90	0.384134	0			705_706	-0.420042	0			957_958	0.847281	0		36_36	-0.390881	0			163_163	1.2705	0			90_90	0.882549	0
	1004_1005	-0.201997	1			425_426	1.06998	0			132_132	1.19576	2			365_366	0.278172	1			653_654	0.375696	0			1004_1005	-0.333918	0			425_426	-0.356632	0		132_132	-0.342248	0			365_366	1.52852	0			653_654	-0.132028	0
	740_741	-0.516472	0			429_430	0.179336	1			1028_1029	0.257081	0			188_189	0.927093	0			50_50	0.156965	0			740_741	0.636212	0			429_430	-0.206019	0		1028_1029	0.693437	0			188_189	-0.270507	0			50_50	1.09449	0
	981_982	-0.316291	2			802_803	0.224989	0			1011_1012	0.551702	0			911_912	-0.36341	0			546_547	-0.587732	1			981_982	-0.447389	0			802_803	-0.885457	0		1011_1012	-0.881312	0			911_912	-0.171243	0			546_547	-1.00619	0
	361_362	-0.0291767	0			172_173	-1.14188	0			526_527	-1.25733	1			645_646	-0.864255	0			938_939	-0.508311	1			361_362	-0.257749	0			172_173	0.723089	0		526_527	-0.401842	0			645_646	2.08984	0			938_939	-0.77611	0
	581_582	0.126471	0			479_480	1.05452	0			773_774	0.358684	1			609_610	-0.0394957	0			1074_1075	1.14828	0			581_582	0.663976	1			479_480	0.0831565	0		773_774	-0.645168	0			609_610	0.616485	1			1074_1075	-0.812914	0
	899_900	0.112847	2			238_239	-0.149658	1			769_770	-1.03608	1			225_226	0.0541486	0			217_218	-0.490053	0			899_900	1.1712	0			238_239	-0.510851	0		769_770	-0.318658	0			225_226	-0.456639	0			217_218	0.916052	0
	949_950	-0.483883	1			752_753	0.220395	0			652_653	0.0681479	0			413_414	0.0832123	0			550_551	-0.355685	0			949_950	0.171242	1			752_753	-0.153371	0		652_653	0.63733	0			413_414	1.26517	0			550_551	-0.557163	0
	445_446	0.542504	0			415_416	0.626011	1			125_125	-0.766451	0			549_550	0.790363	2			689_690	0.649603	0			445_446	-0.367564	0			415_416	-0.102697	0		125_125	-0.298659	0			549_550	-0.366213	0			689_690	0.558234	0
	670_671	0.0925115	0			697_698	-0.0827922	1			468_469	0.656036	1			192_193	0.73007	1			843_844	-0.37111	0			670_671	-0.462388	0			697_698	0.624736	0		468_469	-0.415252	0			192_193	1.5722	0			843_844	-0.592706	0
	1055_1056	0.162718	0			574_575	0.274009	2			851_852	-0.264768	1			371_372	0.704799	0			144_144	-0.202928	0			1055_1056	-0.175753	0			574_575	-0.758966	0		851_852	-0.462762	0			371_372	0.886967	0			144_144	-0.293338	0
	629_630	-0.321234	2			75_75	0.860777	1			705_706	1.07702	0			543_544	-0.685876	1			1035_1036	-0.516429	0			629_630	0.0448706	0			75_75	0.287194	0		705_706	-0.431757	0			543_544	0.274483	0			1035_1036	0.532263	0
	767_768	0.247352	0			996_997	-0.404204	2			731_732	0.0257898	2			848_849	0.777112	0			148_148	-0.258109	2			767_768	-0.311438	0			996_997	-0.33515	0		731_732	-0.356768	0			848_849	1.16538	0			148_148	-0.269825	0
	171_172	-0.293611	0			144_144	0.639412	0			571_572	-1.19811	1			402_403	1.53317	1			1009_1010	-0.252555	0			171_172	0.487584	0			144_144	0.268244	0		571_572	0.508699	1			402_403	2.15316	0			1009_1010	-0.286251	0
	734_735	-0.0956397	1			1045_1046	0.795914	0			861_862	0.431396	0			239_240	-1.10295	0			107_107	-0.327446	0			734_735	-0.328769	0			1045_1046	-0.341808	0		861_862	0.289399	0			239_240	-0.420389	0			107_107	1.52982	1
	1066_1067	0.268926	1			129_129	-0.657425	0			326_327	1.17011	0			661_662	0.460826	0			679_680	-0.458522	0			1066_1067	-0.245201	0			129_129	0.332676	1		326_327	0.999045	0			661_662	-0.191938	0			679_680	-0.658635	0
	865_866	0.301866	1			87_87	-1.11116	0			1050_1051	0.368892	1			944_945	-1.50507	0			1015_1016	1.03767	1			865_866	-0.177287	1			87_87	-0.60054	0		1050_1051	-0.387738	0			944_945	0.781694	0			1015_1016	-0.533091	0
	825_826	-0.00688796	1			299_300	-0.709722	0			377_378	-0.915786	0			527_528	0.665648	0			639_640	0.472792	1			825_826	-0.0501628	0			299_300	0.496171	1		377_378	-0.15021	0			527_528	-0.365624	0			639_640	-0.980987	0
	697_698	-0.512838	1			659_660	-0.783845	1			764_765	-0.28114	0			933_934	-0.444828	1			766_767	-0.299798	1			697_698	0.00214913	0			659_660	0.637928	0		764_765	0.425054	0			933_934	-0.38416	0			766_767	-0.479283	0
	426_427	-0.145091	0			607_608	-0.689518	1			1078_1079	0.523104	1			552_553	-0.348249	1			797_798	-0.254654	0			426_427	-0.478453	0			607_608	-0.434455	0		1078_1079	-0.796843	1			552_553	-0.497347	0			797_798	-0.219451	0
	753_754	-0.707308	0			796_797	-0.702541	1			167_168	0.466237	1			217_218	0.426019	0			95_95	-0.872686	0			753_754	-0.269902	0			796_797	-0.406634	0		167_168	-0.205044	0			217_218	-0.320774	0			95_95	0.289212	0
	1075_1076	-0.248984	0			566_567	0.74907	0			275_276	-1.33932	1			685_686	0.33891	1			551_552	1.60308	0			1075_1076	0.140344	0			566_567	-0.620749	0		275_276	-0.346747	0			685_686	-0.134492	0			551_552	1.39729	0
	93_93	-0.147016	1			956_957	0.157433	2			912_913	0.215729	1			318_319	-0.0310748	0			847_848	1.70791	1			93_93	0.173722	0			956_957	0.182313	0		912_913	1.04715	0			318_319	-0.278438	1			847_848	-0.478979	0
	574_575	-0.663383	2			109_109	-0.25255	0			178_179	-0.15537	1			257_258	1.01584	0			133_133	-0.537284	2			574_575	-0.539845	0			109_109	0.512429	0		178_179	-0.433013	0			257_258	-0.295035	0			133_133	1.39594	0
	877_878	-0.431689	0			448_449	-0.689233	0			187_188	-1.36847	0			215_216	-0.382482	1			85_85	-0.775623	0			877_878	-0.265558	0			448_449	-0.293426	0		187_188	-0.32288	0			215_216	0.656503	0			85_85	0.91806	1
	1052_1053	0.179583	0			1048_1049	0.0665172	0			260_261	0.0750491	1			153_153	0.691858	0			1027_1028	0.846257	2			1052_1053	-0.391706	0			1048_1049	0.534562	1		260_261	0.157545	0			153_153	-0.424337	0			1027_1028	1.20712	0
	1043_1044	-0.420193	1			782_783	0.308118	0			1057_1058	0.357725	1			524_525	0.446586	0			514_515	0.614222	0			1043_1044	-0.284321	0			782_783	0.0110882	0		1057_1058	0.403617	0			524_525	-0.538645	0			514_515	-0.593932	0
	387_388	-1.30166	1			661_662	-0.528925	0			310_311	-0.991123	0			476_477	-1.56764	0			71_71	0.659083	0			387_388	-0.182537	0			661_662	-0.301488	0		310_311	-0.543891	0			476_477	-0.458856	0			71_71	-1.61622	0
	259_260	-0.0395685	0			57_57	0.490233	1			250_251	-1.12868	0			79_79	-1.23542	0			1000_1001	-0.491095	2			259_260	-0.36808	0			57_57	0.23364	0		250_251	0.880209	0			79_79	-0.354178	0			1000_1001	0.958762	0
	724_725	-0.159803	0			640_641	-0.884624	1			222_223	-1.3007	1			275_276	-0.622313	1			764_765	-0.299321	0			724_725	-0.371317	0			640_641	0.588847	0		222_223	1.09282	0			275_276	-0.328007	0			764_765	-0.201425	0
	180_181	0.0590138	1			85_85	0.771966	0			691_692	0.349018	1			473_474	0.556127	1			114_114	-0.364677	0			180_181	-0.32597	1			85_85	1.15397	1		691_692	-0.717101	0			473_474	-0.424206	0			114_114	-0.901314	0
	835_836	-0.291965	1			488_489	0.268339	0			514_515	-0.288951	0			175_176	0.542775	0			754_755	-0.565448	1			835_836	-0.103696	0			488_489	-0.117207	0		514_515	-0.95965	0			175_176	1.26073	0			754_755	0.158812	0
	36_36	0.39314	1			825_826	-0.2084	1			859_860	0.314819	0			69_69	0.00303896	0			637_638	0.334042	0			36_36	0.0666642	0			825_826	0.802924	0		859_860	-0.675761	0			69_69	-0.556275	0			637_638	0.868015	0
	900_901	0.39367	0			567_568	-0.782629	2			870_871	0.892498	0			241_242	0.489073	0			723_724	-0.327758	0			900_901	-0.179421	0			567_568	-0.570547	0		870_871	-0.252175	0			241_242	-0.199538	0			723_724	-0.729441	0
	160_160	-0.351156	0			579_580	0.00400018	0			890_891	-0.067427	0			390_391	-0.517338	1			412_413	0.382935	0			160_160	0.014437	0			579_580	-0.597801	0		890_891	1.11945	0			390_391	0.546832	0			412_413	0.992605	0
	448_449	-0.156695	0			597_598	-0.260381	0			589_590	-1.28497	1			452_453	-0.613735	0			45_45	-0.293221	0			448_449	-0.0720062	0			597_598	0.0785314	0		589_590	-0.711599	0			452_453	-0.273779	0			45_45	-0.365505	0
	557_558	0.249836	0			955_956	-1.15568	0			799_800	-0.24173	0			106_106	-0.725668	0			1056_1057	-0.401638	0			557_558	0.219012	0			955_956	-0.282719	0		799_800	0.944409	0			106_106	-0.305012	0			1056_1057	0.813514	0
	203_204	0.154436	1			1068_1069	0.0377309	1			266_267	0.101271	0			666_667	0.322871	0			876_877	-0.399385	1			203_204	0.197587	1			1068_1069	-0.958032	1		266_267	-1.04297	0			666_667	-0.322176	1			876_877	-0.581772	0
	81_81	0.0440139	1			830_831	0.00169912	0			899_900	0.436879	2			908_909	-0.949615	1			267_268	-0.669254	0			81_81	0.220718	0			830_831	0.52331	1		899_900	0.68841	0			908_909	1.13353	0			267_268	-1.11192	0
	354_355	0.0319803	1			449_450	0.13443	1			183_184	-0.74319	0			221_222	0.148486	0			419_420	-0.384333	0			354_355	0.208305	0			449_450	1.11148	0		183_184	-0.23174	0			221_222	-0.452966	2			419_420	0.450245	0
	446_447	-0.247053	0			616_617	-0.809574	0			428_429	-0.896254	1			974_975	0.917095	1			1040_1041	0.735828	0			446_447	-0.0160054	0			616_617	-0.944042	0		428_429	1.01869	0			974_975	-0.404959	1			1040_1041	0.371615	0
	760_761	0.0926012	0			197_198	0.4751	1			1059_1060	0.0360462	0			1000_1001	1.11272	2			337_338	1.48711	1			760_761	-0.0951888	0			197_198	0.548485	0		1059_1060	0.736535	0			1000_1001	-0.220596	0			337_338	-0.528822	0
	726_727	0.0680633	1			481_482	-0.757649	0			882_883	0.100873	1			664_665	-0.814989	0			70_70	0.294078	0			726_727	-0.2048	0			481_482	-0.475296	0		882_883	-0.620989	0			664_665	0.0846749	0			70_70	0.797131	0
	154_154	-1.08449	2			295_296	-0.0328301	1			972_973	0.744653	1			862_863	-0.0750393	1			58_58	-0.673839	0			154_154	0.265798	0			295_296	0.785491	0		972_973	0.382502	0			862_863	0.19333	0			58_58	-0.0254539	0
	241_242	0.749733	0			78_78	-1.07173	0			421_422	0.63242	0			951_952	-0.29674	2			720_721	0.324676	2			241_242	0.15839	0			78_78	0.491231	0		421_422	-0.612341	0			951_952	-0.52524	0			720_721	0.415198	0
	317_318	0.25023	1			909_910	0.937756	0			286_287	0.533649	1			310_311	0.104143	0			959_960	-0.303209	1			317_318	-0.658927	0			909_910	-0.20568	0		286_287	-0.946859	0			310_311	-0.270631	0			959_960	2.20735	0
	555_556	-1.37048	1			407_408	0.761526	1			884_885	-0.200309	0			299_300	0.269791	0			309_310	0.323454	1			555_556	0.417186	0			407_408	-0.635202	0		884_885	-0.420909	0			299_300	-0.558156	1			309_310	0.209354	0
	11_11	-0.491372	2			56_56	0.048775	0			9_9	1.6983	1			243_244	0.297902	1			1033_1034	-0.443725	0			11_11	0.572734	1			56_56	0.133725	0		9_9	-0.284943	0			243_244	-0.265917	0			1033_1034	0.660968	0
	111_111	0.149869	1			708_709	-0.395484	0			233_234	0.961688	0			122_122	0.520837	1			51_51	0.5837	0			111_111	0.251893	0			708_709	0.277922	0		233_234	-0.203625	0			122_122	-0.46609	0			51_51	0.415478	0
	35_35	-0.203569	0			452_453	0.329027	0			815_816	-0.988338	0			441_442	0.563233	0			482_483	-0.539565	1			35_35	-0.263546	0			452_453	-0.528638	0		815_816	-0.80593	0			441_442	1.15033	1			482_483	0.846668	0
	615_616	-0.251809	1			534_535	-0.649058	1			783_784	-1.01317	1			586_587	0.0544871	1			696_697	0.475294	0			615_616	-0.456397	0			534_535	-0.75826	0		783_784	0.364591	0			586_587	0.360188	0			696_697	-0.596409	0
	834_835	0.44059	0			1010_1011	0.0841258	1			452_453	0.467884	0			831_832	0.393791	1			1081_1082	0.333453	0			834_835	0.295223	0			1010_1011	-0.374261	0		452_453	0.435583	0			831_832	-0.111499	0			1081_1082	0.0611722	0
	583_584	-0.435888	0			77_77	0.564335	0			299_300	0.0542941	0			843_844	0.63101	0			387_388	0.407661	1			583_584	-0.157377	0			77_77	0.55922	0		299_300	0.853922	1			843_844	-0.36164	0			387_388	1.01735	0
	479_480	0.908771	0			189_190	-0.884901	0			1045_1046	0.70368	0			922_923	-0.912205	1			521_522	-0.54653	0			479_480	0.430232	0			189_190	-0.393368	0		1045_1046	0.624885	0			922_923	1.13384	1			521_522	-0.958834	0
	237_238	-0.921394	1			337_338	-0.612626	1			65_65	0.580446	0			264_265	0.895058	1			658_659	-0.406126	0			237_238	0.143267	0			337_338	0.884029	0		65_65	-0.464141	0			264_265	0.952816	1			658_659	-0.647687	0
	200_201	-0.270068	1			236_237	-1.30146	1			784_785	-1.0334	0			629_630	0.0716433	2			469_470	-0.625973	1			200_201	0.0194913	0			236_237	0.120459	0		784_785	1.69073	1			629_630	-0.369256	0			469_470	-0.19184	0
	233_234	-0.398234	0			503_504	-0.342919	0			680_681	-0.534537	0			304_305	-0.427083	2			269_270	0.231161	0			233_234	-0.51111	0			503_504	0.0550803	0		680_681	-0.86202	0			304_305	-0.423365	1			269_270	0.386954	0
	766_767	0.589	1			987_988	0.20975	1			975_976	-0.812108	1			772_773	-0.0860896	2			700_701	-0.448856	1			766_767	-0.494845	0			987_988	0.325019	0		975_976	1.29506	1			772_773	-0.491887	0			700_701	0.922284	1
	1058_1059	0.241726	0			959_960	-0.184218	1			380_381	0.827399	0			311_312	0.152664	0			320_321	0.431207	1			1058_1059	-0.325537	0			959_960	0.37807	0		380_381	-0.313338	0			311_312	0.821342	1			320_321	0.187497	0
	620_621	-0.380621	0			99_99	0.812065	0			878_879	-0.329002	0			1056_1057	0.826091	0			691_692	-0.461619	1			620_621	-0.222878	0			99_99	-0.338514	0		878_879	-0.653585	0			1056_1057	-0.298713	0			691_692	0.975556	0
	611_612	-0.362983	0			361_362	0.533423	0			874_875	1.38073	0			1032_1033	0.39655	2			110_110	0.717464	0			611_612	0.62895	1			361_362	0.105994	0		874_875	-0.404438	0			1032_1033	-0.209886	0			110_110	0.287796	0
	427_428	0.650669	0			552_553	-0.883648	1			1034_1035	0.781746	0			978_979	0.144414	0			500_501	-0.488073	0			427_428	-0.677343	0			552_553	0.534862	0		1034_1035	-0.642956	0			978_979	-0.289641	0			500_501	-0.740102	0
	1040_1041	0.117424	0			1056_1057	0.0557938	0			650_651	-1.08634	1			984_985	0.569471	1			593_594	-0.461819	1			1040_1041	0.284595	0			1056_1057	0.370192	0		650_651	-0.502225	0			984_985	1.37365	1			593_594	-0.572656	0
	1038_1039	-0.0261902	0			683_684	0.425606	1			847_848	-0.255476	1			131_131	-1.14875	0			934_935	-0.642419	0			1038_1039	0.0435963	0			683_684	-0.507709	0		847_848	-0.432417	0			131_131	-0.262198	0			934_935	1.07837	1
	156_156	0.50346	0			280_281	0.44506	0			72_72	-0.330255	2			582_583	0.965273	1			511_512	-0.709454	0			156_156	-0.582351	0			280_281	0.487858	0		72_72	0.250432	0			582_583	-0.36103	0			511_512	-0.217712	0
	1032_1033	-0.218765	2			338_339	0.700888	0			511_512	0.672443	0			434_435	0.603125	0			18_18	1.08442	0			1032_1033	0.228643	0			338_339	0.36045	1		511_512	1.29051	0			434_435	-0.111285	0			18_18	-0.679258	0
	1025_1026	0.116072	0			515_516	-0.301387	0			438_439	1.1244	0			892_893	0.273268	0			923_924	1.1783	1			1025_1026	0.68943	0			515_516	-0.2529	0		438_439	-0.485631	0			892_893	-0.131159	0			923_924	1.27788	0
	847_848	0.360204	1			871_872	-0.83396	0			979_980	-0.923781	0			633_634	-1.55385	1			388_389	-0.332208	1			847_848	0.263408	0			871_872	-0.444435	0		979_980	1.84639	1			633_634	-0.437215	0			388_389	-0.465647	0
	358_359	-0.242681	1			190_191	-0.560768	0			45_45	-1.16936	0			893_894	-0.316292	1			533_534	-0.415675	1			358_359	0.309872	0			190_191	-0.0462324	0		45_45	-0.380663	0			893_894	-0.332	0			533_534	-1.04772	0
	498_499	-0.0544831	1			744_745	-0.171101	0			11_11	0.997209	2			724_725	0.105717	0			274_275	0.520558	0			498_499	0.719883	1			744_745	-0.552763	0		11_11	2.22459	1			724_725	-0.238882	0			274_275	-1.27517	0
	1051_1052	-0.225944	0			48_48	0.319704	0			960_961	0.00489575	0			1005_1006	1.17846	0			863_864	0.838352	0			1051_1052	0.0675342	0			48_48	-0.668781	0		960_961	0.758745	0			1005_1006	-0.450373	0			863_864	0.532826	0
	173_174	0.577793	1			309_310	0.299503	1			168_169	0.190577	0			587_588	0.0392803	1			958_959	1.24016	1			173_174	0.0820714	0			309_310	0.606004	0		168_169	1.38333	0			587_588	-0.471917	0			958_959	1.18659	0
	594_595	0.281142	1			176_177	-0.136923	0			991_992	-0.999392	1			903_904	-0.916083	1			1070_1071	-0.444454	0			594_595	-0.661659	0			176_177	0.625005	0		991_992	1.28897	0			903_904	-0.521894	0			1070_1071	1.5518	1
	60_60	-0.146381	1			969_970	-0.673738	0			288_289	1.28501	0			846_847	-0.250801	0			632_633	0.444495	1			60_60	0.105656	0			969_970	0.227112	0		288_289	-0.388681	0			846_847	0.646959	0			632_633	0.91037	0
	881_882	-0.10728	1			753_754	-0.823892	0			745_746	-1.05005	1			689_690	0.788844	0			678_679	1.29056	0			881_882	0.763533	1			753_754	-0.318991	0		745_746	0.22677	0			689_690	-0.231178	0			678_679	0.745982	0
	570_571	-0.269575	0			653_654	0.42905	0			855_856	0.974309	0			287_288	0.697892	0			119_119	-0.525807	2			570_571	-0.154206	0			653_654	-0.798628	0		855_856	-0.355518	0			287_288	-0.425042	0			119_119	-0.791585	0
	682_683	-0.195875	1			887_888	0.373458	1			186_187	1.09968	0			996_997	-0.0609461	2			417_418	-0.651397	1			682_683	0.114465	0			887_888	-0.63167	0		186_187	-0.647321	1			996_997	0.419167	0			417_418	-1.08351	0
	252_253	-0.181347	0			582_583	-0.0372685	1			753_754	-0.0667255	0			384_385	0.734442	0			799_800	-0.367728	0			252_253	-0.30998	0			582_583	0.37757	0		753_754	-0.300689	0			384_385	-0.550608	0			799_800	0.4001	0
	352_353	0.36703	0			859_860	1.11349	0			457_458	0.332212	1			123_123	-1.33676	1			534_535	0.704461	1			352_353	-0.54311	0			859_860	0.148463	0		457_458	1.44599	0			123_123	0.617036	0			534_535	0.353218	0
	70_70	-0.0632502	0			748_749	-0.583343	0			6_6	-1.08242	0			231_232	0.799389	0			657_658	0.362298	0			70_70	0.219327	0			748_749	-0.54297	0		6_6	0.946972	0			231_232	-0.354806	0			657_658	0.810677	1
	19_19	0.630865	2			840_841	-0.593121	0			207_208	0.525349	0			226_227	-0.383697	1			587_588	-0.409609	1			19_19	-0.605193	0			840_841	0.109866	0		207_208	-0.561029	0			226_227	-0.323889	0			587_588	0.89597	0
	66_66	-0.213751	1			328_329	0.160493	1			707_708	-0.164743	0			883_884	-0.31132	1			791_792	-0.41026	1			66_66	0.919613	0			328_329	0.675818	0		707_708	-0.601014	0			883_884	0.766534	0			791_792	-0.428695	0
	596_597	0.403392	0			856_857	0.160201	0			865_866	-0.618487	1			886_887	-0.747027	0			164_165	-0.36613	1			596_597	0.75373	0			856_857	-0.181437	1		865_866	0.507469	1			886_887	-0.173481	0			164_165	1.98813	1
	585_586	0.338959	0			335_336	1.41645	0			450_451	-0.524839	1			16_16	0.85257	2			635_636	-0.521675	1			585_586	0.197344	0			335_336	-0.399761	0		450_451	-0.421705	0			16_16	-0.285633	0			635_636	0.737174	0
	803_804	-0.565709	0			296_297	-0.166091	1			937_938	0.248929	1			717_718	-0.984334	1			666_667	-0.259026	0			803_804	-0.257068	0			296_297	-0.231149	0		937_938	1.18224	0			717_718	-0.240009	0			666_667	2.58843	1
	1003_1004	-0.178171	0			272_273	0.743081	0			256_257	-1.14177	0			937_938	-0.749823	1			97_97	0.0814905	0			1003_1004	-0.429827	0			272_273	-0.335971	0		256_257	1.30328	0			937_938	0.221647	0			97_97	-0.399483	0
	1015_1016	0.106779	1			2_2	0.770684	0			90_90	-0.275549	0			702_703	-0.863	0			686_687	-0.603366	0			1015_1016	0.0106047	0			2_2	1.25019	0		90_90	0.491855	0			702_703	0.489704	0			686_687	0.285491	0
	554_555	-0.238513	1			482_483	0.0178545	1			664_665	-0.829867	0			975_976	0.442504	1			48_48	-0.220192	0			554_555	-0.439423	0			482_483	0.259206	0		664_665	-0.14396	0			975_976	1.34106	1			48_48	-0.235349	0
	842_843	-0.281037	1			222_223	-1.3441	1			61_61	0.504729	0			627_628	-1.12131	1			988_989	-0.588436	2			842_843	-0.25194	0			222_223	0.206257	0		61_61	1.27773	0			627_628	-0.61121	0			988_989	-0.126422	0
	644_645	0.422617	0			807_808	0.875046	1			294_295	-1.06681	0			511_512	0.448336	0			447_448	-0.276466	0			644_645	-0.313466	0			807_808	-0.363904	0		294_295	0.819251	0			511_512	0.711175	0			447_448	1.40019	0
	569_570	-0.547249	0			786_787	-0.152213	1			947_948	-1.32144	1			898_899	0.571399	0			991_992	-0.353312	1			569_570	-0.565382	0			786_787	-0.451584	0		947_948	1.02777	0			898_899	-0.15631	0			991_992	1.16616	0
	54_54	-0.375986	0			680_681	1.29885	0			491_492	0.85313	1			482_483	0.527899	1			583_584	-0.707368	0			54_54	-0.333777	0			680_681	0.992401	0		491_492	-0.341834	0			482_483	-0.419137	0			583_584	-1.29999	0
	1079_1080	-0.230191	1			674_675	-0.789292	1			695_696	-1.08281	1			288_289	0.816423	0			831_832	-0.231728	1			1079_1080	0.14353	0			674_675	0.382196	0		695_696	0.359997	0			288_289	-0.288113	0			831_832	-0.114752	0
	843_844	0.580694	0			463_464	0.0330992	1			941_942	-0.0111689	1			280_281	-1.58064	0			722_723	-0.58071	0			843_844	-0.560647	0			463_464	0.349345	0		941_942	0.927714	0			280_281	-0.308379	0			722_723	0.293089	0
	248_249	-0.278782	1			1059_1060	0.491189	0			165_166	0.0110353	2			715_716	0.593013	1			935_936	-0.34928	0			248_249	-0.515724	0			1059_1060	-0.141167	0		165_166	0.174502	0			715_716	-0.480059	0			935_936	0.590862	0
	453_454	0.376147	0			658_659	-0.211457	0			889_890	-0.894351	1			517_518	0.99439	0			577_578	-0.582334	1			453_454	-0.666112	0			658_659	-0.31418	0		889_890	0.652931	0			517_518	-0.380501	0			577_578	-0.797482	0
	269_270	-0.129812	0			1061_1062	-0.28095	0			982_983	-0.800714	1			316_317	1.00259	0			319_320	1.22654	1			269_270	-0.397096	0			1061_1062	0.991141	1		982_983	0.520674	0			316_317	-0.230705	0			319_320	-0.873614	0
	906_907	0.503274	0			687_688	0.169081	2			915_916	0.359376	1			150_150	0.831407	2			973_974	0.4078	1			906_907	-0.0719905	0			687_688	-0.272697	0		915_916	-0.205677	0			150_150	-0.487609	0			973_974	-1.05744	0
	494_495	-0.201828	2			119_119	-0.120812	2			319_320	-0.752577	1			927_928	0.866111	0			63_63	0.353303	1			494_495	0.251342	0			119_119	-0.47514	0		319_320	-0.354685	0			927_928	-0.477766	0			63_63	-0.190948	0
	1021_1022	0.1654	2			276_277	-0.151188	1			427_428	0.875965	0			462_463	0.634196	0			611_612	-0.652289	0			1021_1022	-0.189243	0			276_277	0.123751	0		427_428	-1.3539	0			462_463	-0.186497	0			611_612	0.0494215	1
	412_413	-0.753335	0			804_805	0.0567287	0			4_4	-0.180909	2			177_178	0.492222	0			1025_1026	0.480659	0			412_413	0.668434	0			804_805	0.904999	0		4_4	0.748084	0			177_178	-0.278516	0			1025_1026	-0.198505	0
	460_461	-0.221891	0			240_241	-0.333736	0			632_633	-1.25633	1			565_566	-0.205847	0			592_593	-0.553165	1			460_461	-0.251451	0			240_241	-0.355253	0		632_633	-0.660056	0			565_566	-0.358892	0			592_593	0.278262	0
	926_927	-0.306716	0			604_605	-1.01919	0			757_758	-0.949924	0			422_423	0.455327	1			1034_1035	0.0925861	0			926_927	0.531155	0			604_605	-0.709818	0		757_758	-0.498727	0			422_423	0.875131	0			1034_1035	-0.474349	0
	1035_1036	-0.261977	0			681_682	1.31231	0			586_587	0.828644	1			847_848	-0.328778	1			19_19	0.737641	2			1035_1036	-0.402807	0			681_682	-0.616761	0		586_587	-0.579014	0			847_848	-0.260444	0			19_19	-0.268949	0
	220_221	0.220523	0			396_397	0.242677	1			442_443	1.63398	1			39_39	0.0929524	1			854_855	-0.431461	0			220_221	-0.614846	0			396_397	0.655702	0		442_443	-0.279369	0			39_39	0.647704	0			854_855	-0.89881	0
	998_999	0.0186519	0			418_419	1.48797	0			204_205	-0.904268	0			455_456	-0.492821	0			93_93	-0.0635141	1			998_999	-0.0334391	0			418_419	-0.382759	0		204_205	-0.27252	0			455_456	0.386823	0			93_93	-0.0408031	0
	1053_1054	0.646627	0			791_792	0.0958461	1			315_316	-1.08074	1			361_362	-0.36377	0			628_629	-0.775996	0			1053_1054	0.0750773	0			791_792	0.294782	0		315_316	0.90183	1			361_362	-0.242455	0			628_629	-0.580108	0
	609_610	0.294069	0			551_552	-0.0603634	0			481_482	-0.409033	0			809_810	0.510187	1			78_78	1.16192	0			609_610	-0.0924057	1			551_552	-0.335049	0		481_482	-0.625956	0			809_810	-0.325644	0			78_78	-1.00291	0
	1078_1079	-1.03007	1			151_151	0.295224	0			875_876	-0.0949985	0			605_606	-1.34596	1			465_466	-0.640656	1			1078_1079	0.779261	1			151_151	-0.584636	0		875_876	-0.51751	0			605_606	-0.363381	0			465_466	-1.16142	0
	869_870	0.836965	1			541_542	0.0325624	0			744_745	-0.983123	0			672_673	1.7048	1			1032_1033	-0.727386	2			869_870	-0.0008535	0			541_542	-0.68084	0		744_745	0.613192	0			672_673	-0.376512	0			1032_1033	-0.575895	0
	177_178	-0.428815	0			399_400	0.805064	0			89_89	-1.0968	1			705_706	0.353233	0			506_507	0.646213	1			177_178	-0.242062	0			399_400	0.298819	0		89_89	1.08231	0			705_706	-0.265654	0			506_507	0.999473	0
	291_292	-0.20697	0			1042_1043	-0.336203	0			635_636	-0.070005	1			521_522	1.04416	0			221_222	-0.660856	0			291_292	-0.481908	0			1042_1043	0.515873	0		635_636	-0.537588	0			521_522	-0.436149	0			221_222	1.53183	2
	632_633	0.842543	1			356_357	0.723987	1			345_346	-1.05539	1			604_605	-0.699622	0			1038_1039	1.99917	0			632_633	1.02872	0			356_357	-0.448468	0		345_346	1.12608	0			604_605	-0.273617	0			1038_1039	2.00712	0
	515_516	-0.00192247	0			321_322	-0.0361135	2			827_828	0.223584	1			30_30	-0.140964	1			586_587	-0.544905	1			515_516	0.335037	0			321_322	-0.0677297	0		827_828	0.910509	0			30_30	-0.491353	0			586_587	0.0656644	0
	731_732	-0.15566	2			349_350	0.61614	1			900_901	0.784878	0			256_257	-1.1405	0			816_817	-0.235223	1			731_732	-0.281283	0			349_350	0.825039	0		900_901	-0.301828	0			256_257	-0.428602	0			816_817	-0.323467	0
	593_594	0.0102221	1			719_720	-0.404607	1			184_185	1.21683	0			457_458	-0.010708	1			543_544	-0.410441	1			593_594	-0.27907	0			719_720	0.69607	0		184_185	-0.366457	0			457_458	-0.25763	0			543_544	1.62091	0
	137_137	-0.0853158	0			831_832	-0.159794	1			338_339	-0.887367	0			487_488	1.42404	1			654_655	-0.485616	0			137_137	0.399803	0			831_832	0.774752	0		338_339	1.33191	1			487_488	1.46995	0			654_655	-0.709495	0
	250_251	-0.103505	0			671_672	-0.762463	0			15_15	1.09396	1			647_648	-0.0236524	1			159_159	-0.360776	0			250_251	0.385669	0			671_672	0.29261	0		15_15	0.78643	1			647_648	-0.0756655	0			159_159	-0.6838	0
	982_983	-0.232377	1			884_885	0.33635	0			920_921	-0.208331	1			334_335	-0.190265	2			750_751	-0.182776	0			982_983	-0.343787	0			884_885	-0.417026	0		920_921	0.3083	1			334_335	0.45329	0			750_751	-0.594698	0
	832_833	0.340897	0			490_491	-0.724171	0			585_586	-0.0102332	0			244_245	0.827399	0			1077_1078	-0.00350104	0			832_833	-0.244178	0			490_491	-0.296569	1		585_586	-0.586027	0			244_245	-0.298692	0			1077_1078	0.209197	0
	382_383	0.217384	0			61_61	0.043856	0			252_253	0.334969	0			599_600	-1.35177	1			474_475	-0.380312	1			382_383	-0.395861	0			61_61	0.311212	0		252_253	-0.291978	0			599_600	-0.416703	0			474_475	-0.433829	0
	810_811	-0.389679	1			614_615	-1.24354	0			894_895	0.338243	1			557_558	-1.1663	0			870_871	1.27245	0			810_811	-0.278908	0			614_615	-0.483075	0		894_895	-0.588285	0			557_558	-0.056534	0			870_871	-0.513911	0
	859_860	0.480976	0			314_315	-0.432846	2			663_664	-0.324564	0			972_973	-0.831883	1			41_41	0.546873	0			859_860	-0.0763152	0			314_315	0.453092	1		663_664	0.456729	0			972_973	-0.072982	0			41_41	0.0515948	0
	463_464	0.00950841	1			98_98	0.051851	0			191_192	0.911275	1			315_316	0.0857882	1			256_257	-0.614155	0			463_464	-0.156372	0			98_98	-0.698193	0		191_192	1.73421	1			315_316	0.707628	1			256_257	1.47434	0
	812_813	-0.453101	1			224_225	0.313769	1			949_950	-1.0572	1			773_774	-0.217838	1			509_510	0.198069	0			812_813	0.520643	0			224_225	-0.510689	0		949_950	-0.52534	1			773_774	-0.400102	0			509_510	0.436692	0
	947_948	0.177968	1			984_985	-0.639608	1			835_836	0.208116	1			612_613	0.858489	0			379_380	-0.328365	0			947_948	0.620865	0			984_985	0.964335	1		835_836	-0.16607	0			612_613	-0.17603	0			379_380	-0.465741	0
	139_139	-0.00366725	0			340_341	0.476591	0			114_114	0.000106765	0			351_352	-1.00787	0			1019_1020	1.88605	0			139_139	-0.377595	0			340_341	-0.605883	0		114_114	-0.741268	0			351_352	0.161842	0			1019_1020	-0.782796	0
	721_722	-0.604008	1			711_712	-0.857803	2			858_859	-0.913559	1			76_76	-0.284541	1			813_814	-0.264166	2			721_722	0.855193	1			711_712	-0.332686	0		858_859	-0.222343	0			76_76	-0.576868	0			813_814	-0.410942	0
	732_733	-0.255813	0			1060_1061	0.865247	0			678_679	-0.892948	0			335_336	0.764309	0			1068_1069	-0.513051	1			732_733	-0.0547958	0			1060_1061	0.540655	0		678_679	-0.726644	0			335_336	-0.170067	0			1068_1069	-0.859452	1
	284_285	0.216208	0			86_86	0.58591	0			701_702	-0.851877	1			307_308	-0.868376	0			970_971	-0.33533	0			284_285	0.286145	0			86_86	-0.603138	0		701_702	0.86043	0			307_308	-0.792152	0			970_971	-0.613097	0
	519_520	0.336344	1			609_610	-1.10663	0			700_701	-0.518646	1			686_687	-1.22908	0			43_43	0.362474	0			519_520	0.0226616	0			609_610	1.03017	1		700_701	0.652639	1			686_687	-0.694017	0			43_43	0.463807	0
	687_688	0.0912498	2			938_939	-1.11313	1			829_830	0.0527964	0			946_947	-0.472567	1			15_15	0.585244	1			687_688	0.159151	0			938_939	-0.429062	0		829_830	0.553207	0			946_947	-0.202373	0			15_15	0.861066	1
	477_478	0.246719	0			943_944	-0.823329	1			342_343	0.55276	1			114_114	0.615839	0			455_456	-0.285235	0			477_478	-0.0511321	0			943_944	-0.801767	1		342_343	-0.580812	0			114_114	-0.415732	0			455_456	1.21097	0
	880_881	0.0953141	0			364_365	-0.953763	1			282_283	0.487882	0			77_77	1.25972	0			478_479	0.595807	0			880_881	0.566044	0			364_365	0.942346	1		282_283	0.999606	0			77_77	-0.49982	0			478_479	-0.868621	0
	107_107	-0.600806	0			470_471	0.209489	1			469_470	-1.00512	1			800_801	0.0562507	0			6_6	-0.249591	0			107_107	0.391525	1			470_471	-0.0318499	0		469_470	-0.457822	0			800_801	1.62512	1			6_6	-0.262603	0
	303_304	-0.210935	0			705_706	-0.783437	0			112_112	0.398841	0			697_698	0.361233	1			13_13	1.19726	0			303_304	-0.285645	0			705_706	-0.397911	0		112_112	-0.539335	0			697_698	0.877649	0			13_13	-0.594074	0
	1049_1050	-0.340433	0			411_412	0.891426	0			657_658	0.935732	0			98_98	0.772522	0			605_606	-0.440868	1			1049_1050	-0.437514	0			411_412	-0.607506	0		657_658	-0.771635	1			98_98	-0.398858	0			605_606	0.843911	0
	689_690	0.372496	0			345_346	-0.533583	1			408_409	1.55948	1			181_182	-1.33903	1			252_253	-0.416203	0			689_690	-0.115002	0			345_346	0.151217	0		408_409	-0.234736	0			181_182	-0.229601	0			252_253	-0.499773	0
	190_191	-0.351456	0			17_17	0.0949449	2			211_212	-1.27347	2			539_540	1.34037	0			926_927	-0.202577	0			190_191	-0.28229	0			17_17	-0.0376808	0		211_212	0.423004	0			539_540	-0.288932	0			926_927	0.19436	0
	722_723	0.616906	0			506_507	-0.0389615	1			366_367	0.237365	0			148_148	1.28303	2			1051_1052	1.38549	0			722_723	0.356532	0			506_507	-0.0485188	0		366_367	-0.0972984	0			148_148	-0.290323	0			1051_1052	-0.271101	0
	129_129	-0.202021	0			882_883	-0.863723	1			330_331	0.244314	0			233_234	-0.259677	0			314_315	-0.522904	2			129_129	0.804259	1			882_883	-0.422727	0		330_331	0.864247	0			233_234	-0.220518	0			314_315	-0.0635616	1
	614_615	0.270901	0			483_484	0.559969	0			163_163	-1.16564	0			303_304	0.180331	0			504_505	-0.495903	0			614_615	0.088636	0			483_484	-0.722217	0		163_163	1.63689	0			303_304	-0.352244	0			504_505	0.656003	0
	808_809	0.544204	1			183_184	-0.766846	0			431_432	-1.10961	1			787_788	-1.05332	0			740_741	-0.40574	0			808_809	0.0260731	0			183_184	0.055417	0		431_432	0.77923	0			787_788	0.883172	0			740_741	-0.809581	0
	214_215	-0.212648	2			282_283	0.322718	0			487_488	0.535075	1			53_53	-0.259946	0			908_909	-0.451574	1			214_215	0.171434	0			282_283	0.9391	0		487_488	0.714945	0			53_53	0.651296	0			908_909	0.0713489	0
	894_895	0.150479	1			427_428	-0.0452006	0			672_673	-0.0243478	1			27_27	-0.904225	0			402_403	-0.433631	1			894_895	-0.479242	0			427_428	-1.33442	0		672_673	1.00335	0			27_27	-0.152326	0			402_403	1.2897	0
	145_145	-0.147243	1			881_882	0.106901	1			1019_1020	-0.341852	0			709_710	1.1532	0			214_215	1.62021	2			145_145	0.135717	1			881_882	1.02475	1		1019_1020	0.130107	0			709_710	0.452307	0			214_215	1.41618	0
	329_330	-0.418443	1			492_493	0.239868	0			337_338	1.37926	1			858_859	-1.06709	1			457_458	-0.374655	1			329_330	-0.508989	0			492_493	-0.000476776	0		337_338	-0.319172	0			858_859	1.15713	0			457_458	-0.27479	0
	112_112	-0.104101	0			330_331	0.944808	0			506_507	1.3499	1			404_405	1.41524	0			702_703	-0.296417	0			112_112	0.0518815	0			330_331	-0.414419	0		506_507	1.83839	0			404_405	-0.445857	0			702_703	-0.0362882	0
	749_750	-0.154147	1			113_113	-0.742028	1			197_198	0.183785	1			296_297	-0.658635	1			270_271	-0.385149	0			749_750	-0.43532	0			113_113	0.740679	1		197_198	0.409644	0			296_297	-0.246669	0			270_271	-0.632706	0
	855_856	0.0354517	0			502_503	-1.2095	0			146_146	-1.12829	0			65_65	-1.23075	0			91_91	-0.676883	2			855_856	-0.0738799	0			502_503	-0.689956	0		146_146	-0.654866	0			65_65	-0.364104	0			91_91	-0.573981	0
	360_361	-0.0948742	1			669_670	0.363122	1			765_766	0.423563	0			955_956	-1.32161	0			272_273	1.26328	0			360_361	0.359441	0			669_670	1.12283	1		765_766	-0.551372	0			955_956	-0.326416	0			272_273	-0.488132	0
	840_841	-0.117062	0			725_726	-0.495759	1			787_788	0.914117	0			232_233	0.828341	1			607_608	0.920099	1			840_841	0.235855	0			725_726	-0.398866	0		787_788	0.834771	0			232_233	-0.452042	0			607_608	-0.0414012	0
	423_424	-0.0357066	1			512_513	0.0849023	1			63_63	0.698823	1			530_531	0.089077	0			667_668	1.78431	0			423_424	-0.346273	0			512_513	-0.459893	0		63_63	-0.471041	0			530_531	0.388309	1			667_668	0.552976	1
	527_528	-0.667105	0			629_630	-0.103366	2			1055_1056	0.607227	0			861_862	0.00776822	0			1030_1031	-0.531427	1			527_528	0.310787	0			629_630	0.336966	0		1055_1056	-0.389624	0			861_862	-0.118957	0			1030_1031	-0.816055	0
	600_601	-0.930282	1			499_500	-1.0432	2			953_954	0.65455	0			983_984	0.276172	1			943_944	-0.455861	1			600_601	0.00287511	1			499_500	-0.755072	0		953_954	0.824482	1			983_984	-0.191454	0			943_944	0.537513	1
	101_101	-0.331266	0			819_820	-0.920843	0			946_947	1.76294	1			865_866	-0.189118	1			368_369	-0.392283	2			101_101	0.0273905	0			819_820	-0.391924	0		946_947	-0.260556	0			865_866	0.387592	1			368_369	-0.592615	1
	172_173	0.656118	0			171_172	-0.669693	0			679_680	1.76035	0			578_579	0.753039	0			731_732	-0.285998	2			172_173	-0.394388	0			171_172	0.615264	0		679_680	1.44698	0			578_579	-0.158453	0			731_732	-0.257079	0
	147_147	-0.44831	0			1046_1047	0.609873	0			747_748	-0.183819	0			851_852	0.75321	1			378_379	-0.323625	0			147_147	0.294515	0			1046_1047	-0.520098	0		747_748	0.499898	0			851_852	-0.218467	0			378_379	-0.217563	0
	416_417	-0.042287	1			239_240	0.485066	0			653_654	-0.242406	0			621_622	-0.416365	0			694_695	-0.423012	1			416_417	-0.370866	0			239_240	-0.622415	0		653_654	0.351564	0			621_622	-0.326536	0			694_695	0.431577	0
	1036_1037	-0.0405411	0			989_990	0.610126	1			823_824	-1.11682	1			1015_1016	0.568604	1			260_261	0.893475	1			1036_1037	0.243821	0			989_990	-0.371349	0		823_824	0.413635	0			1015_1016	-0.27755	0			260_261	-0.486095	0
	973_974	0.283911	1			19_19	-0.222531	2			908_909	-1.0571	1			752_753	-1.10483	0			207_208	1.58596	0			973_974	0.27633	0			19_19	0.209088	0		908_909	1.2105	0			752_753	-0.212619	0			207_208	-1.08548	0
	893_894	-0.00599195	1			24_24	0.547678	0			1023_1024	-1.17291	1			1071_1072	-1.12562	1			109_109	-0.458116	0			893_894	0.0926151	0			24_24	0.337612	0		1023_1024	0.550199	0			1071_1072	-0.139427	0			109_109	0.563032	0
	363_364	-0.206135	0			525_526	-1.10548	0			696_697	-0.969922	0			623_624	0.0857194	2			75_75	-0.0396898	1			363_364	-0.762934	0			525_526	-0.756723	0		696_697	0.798301	0			623_624	1.49185	0			75_75	-0.131342	0
	148_148	-0.0799766	2			473_474	-0.801884	1			150_150	-1.09287	2			938_939	-1.17531	1			608_609	0.413817	1			148_148	-0.406882	0			473_474	0.477454	0		150_150	-0.743884	0			938_939	-0.280625	0			608_609	0.652977	0
[truncated: 730 more rows]

## Sheet: fig. 4e
		phenotype_id	variant_id	start_distance
	0	LTR4_dup3-chr1	rs279028	-441058
	1	MLT1B_dup195-chr1	rs9438900	-77123
	2	MLT2B3_dup27-chr1	rs72660908	-75668
[truncated: 3,460 more rows]

## Sheet: fig. 4f
		celltype1	celltype2	LogOddsRatio	NegLogPValue
[truncated: 25 more rows]

[truncated: 21 more sheets: fig. 5b, fig. 5c, fig. 5g, fig. 6f, fig. 6g, sfig. 1a, sfig. 1c, sfig. 2a, sfig. 4d, sfig. 4e, sfig.5a, sfig. 5b, sfig. 5c, sfig. 5f, sfig. 5g, sfig. 6a, sfig. 7c, sfig. 8a, sfig. 8e, Sheet23 …]
